# Supplementary material for: Genetic Inhibition of Mitochondrial Permeability Transition Pore Exacerbates Ryanodine Receptor 2 Dysfunction in Arrhythmic Disease
Source: Cells. 2023 Jan 4;12(2):204. doi: 10.3390/cells12020204 (PMC9856515; doi:10.3390/cells12020204)
Supplement: Supplementary file 1 [file cells-12-00204-s001.zip]

Archive with 3 entries (3 files):
- Supplemental Table S1 .xlsx
- Supplemental Table S2.xlsx
- Supplementary Figures S1-3.pdf
