# Supplementary material for: Genetic Inhibition of Mitochondrial Permeability Transition Pore Exacerbates Ryanodine Receptor 2 Dysfunction in Arrhythmic Disease
Source: Cells. 2023 Jan 4;12(2):204. doi: 10.3390/cells12020204 (PMC9856515; doi:10.3390/cells12020204)
Supplement: Supplementary file 1 [file cells-12-00204-s001.zip › Supplemental Table S1 .xlsx]

## Sheet: RPKM
Geneid	Cnull_rep1	Cnull_rep2	Cnull_rep3	CypD_rep1	CypD_rep2	CypD_rep3	DKO_rep1	DKO_rep2	DKO_rep3	DKO_rep4	MCUCnull_rep1	MCUCnull_rep2	MCUCnull_rep3	MCUCnull_rep4	MCU_rep1	MCU_rep2	MCU_rep3	WT_rep1	WT_rep2	WT_rep3
ENSMUSG00000000001	5.05584	4.94486	6.72616	5.31384	4.47864	3.92643	4.9746	5.30251	5.23113	5.49464	7.40459	7.38892	6.33683	7.22526	7.57733	5.03291	6.76152	5.53053	5.59873	5.06587
ENSMUSG00000000003	0	0	0	0	0	0	0	0	0	0	0	0	0	0	0	0	0	0	0	0
ENSMUSG00000000028	0.65473	0.603845	0.718399	0.657156	0.737627	0.533797	0.358936	0.540656	0.620551	0.566176	0.503391	0.875862	0.677173	0.86881	0.697488	0.81674	0.66925	0.536577	0.68197	0.805902
ENSMUSG00000000031	9.94852	11.3108	13.8791	10.8451	13.5558	11.8157	14.1082	19.6874	16.0408	15.3314	14.0617	12.0118	12.9136	9.70463	18.046	14.3821	18.6948	16.9417	18.1361	15.1751
ENSMUSG00000000037	0.198741	0.196994	0.21874	0.208695	0.106387	0.146279	0.176015	0.207422	0.153381	0.240333	0.141888	0.470976	0.0806822	0.583306	0.199957	0.268578	0.183398	0.211135	0.151097	0.160615
ENSMUSG00000000049	0.022155	0.0316228	0.140455	0.0540342	0.0569267	0.0366901	0.0415516	0.0891878	0	0.0732532	0.126538	0.0363482	0.0647583	0.0238868	0.118009	0.119761	0	0.0302615	0.0957441	0.161144
ENSMUSG00000000056	18.7671	17.8511	18.5989	21.1204	17.4364	15.6128	18.5497	16.6934	14.646	15.4481	17.7423	17.0948	14.079	18.0316	16.1414	14.6968	19.2847	19.0398	20.0482	16.7821
ENSMUSG00000000058	11.1716	10.6557	12.7551	9.82688	8.95167	9.06635	10.0293	10.6002	9.47855	10.7254	11.6122	10.9798	9.89689	11.2457	10.2994	9.04411	12.9456	12.8005	10.4795	9.70457
ENSMUSG00000000078	8.10695	8.09308	9.26694	11.7005	6.35456	7.84494	7.24025	7.80275	6.75213	7.57429	9.99092	9.6983	10.5258	11.8883	10.1186	8.66605	12.2369	9.40351	9.0483	8.52115
ENSMUSG00000000085	5.61862	5.22258	5.51677	5.58439	5.81583	4.90961	5.00326	4.48079	5.358	5.9659	4.97667	5.92806	5.15389	5.39786	5.4454	6.11556	6.22184	4.28024	5.06681	5.90299
ENSMUSG00000000088	147.866	147.333	140.661	139.198	160.794	157.136	143.784	148.503	151.269	174.852	133.924	133.583	134.079	131.86	140.189	135.535	152.778	126.849	133.996	150.336
ENSMUSG00000000093	2.87313	2.41885	2.84024	1.70432	2.47749	2.6613	2.4294	1.68591	2.91772	3.09142	2.43366	3.61121	3.21688	3.48624	2.71837	3.65022	3.72084	2.19501	1.8379	2.5266
ENSMUSG00000000094	0.0207675	0.0296423	0.0329146	0	0	0.0171961	0.0584239	0.0278674	0.0501733	0.0228885	0.0148267	0.0511077	0.0151756	0.0335862	0.0442475	0.0374202	0.0344956	0.0141832	0.014958	0
ENSMUSG00000000103	0	0	0	0	0	0	0	0	0	0	0	0	0	0	0	0	0	0	0.0163734	0
ENSMUSG00000000120	0.502159	0.0877656	0.535999	0.2187	0.34232	0.254574	0.115322	0.178773	0.321868	0.400965	0.365826	0.605283	0.419369	0.530362	0.447614	0.332384	0.272361	0.167975	0.177152	0.198772
ENSMUSG00000000125	0	0	0.0181961	0	0	0	0	0.0154059	0	0.0253068	0	0.0188358	0.00838953	0	0	0	0	0.0156817	0	0
ENSMUSG00000000126	2.14288	1.78672	1.96715	1.57177	2.28965	2.26628	1.71104	2.36302	2.65263	2.30328	1.49959	2.24516	2.53488	2.3447	2.32803	1.94971	2.32595	1.95614	2.46032	2.4691
ENSMUSG00000000127	3.07875	3.32814	3.06168	3.43694	2.59814	2.46183	2.92955	2.70357	2.95338	3.2518	3.17853	3.56548	2.64679	3.31941	2.86984	3.14087	2.73244	3.06119	2.93493	2.9638
ENSMUSG00000000131	2.42322	2.3118	2.34868	2.23089	2.80482	2.11193	2.36435	2.2714	2.55152	2.6385	2.14576	3.1572	2.38997	2.71165	2.73711	2.8319	3.23808	2.12106	2.4504	2.56559
ENSMUSG00000000134	1.79226	1.954	2.06092	1.79729	2.1556	2.01452	2.01682	1.70396	1.97615	2.11189	1.91661	2.6026	2.37971	2.67652	2.7299	2.40488	2.93901	1.7553	1.72485	2.24662
ENSMUSG00000000142	0.744016	0.924642	0.823406	0.754776	0.758099	0.743532	0.541318	0.688536	0.782537	0.883623	0.366331	1.31536	0.881141	1.14794	1.06592	0.889893	0.788381	0.744667	0.933178	0.901929
ENSMUSG00000000148	1.49742	1.70497	2.00189	1.57862	1.55665	1.59958	1.32917	1.42649	2.11263	1.67555	1.36285	2.23167	1.91698	2.05198	1.74134	2.16264	2.14551	1.45203	1.58898	2.1478
ENSMUSG00000000149	46.5423	41.981	48.8602	48.3097	52.9544	42.6989	43.6449	36.4431	44.7954	44.3568	35.9886	44.3363	43.2193	50.7935	44.8902	48.3582	60.4113	43.8736	44.6173	46.3196
ENSMUSG00000000154	0.291001	0.207679	0.131775	0.367537	0.427268	0.481917	0.155935	0.41838	0.527285	0.309267	0.118718	0.306917	0.303781	0.560265	0.332149	0.449439	0.414313	0.0851741	0.119769	0.20158
ENSMUSG00000000157	0	0	0	0	0	0	0	0	0	0	0.0116618	0	0	0	0	0	0	0	0	0
ENSMUSG00000000159	0	0	0.0221844	0	0	0	0.0262518	0	0	0	0	0	0	0	0	0	0	0.0191189	0	0
ENSMUSG00000000167	0.0753255	0.107515	0.0596921	0.13013	0.0645155	0.062372	0.141272	0.0336925	0.0758263	0.0968549	0.0896293	0.0411938	0.110087	0.162427	0.0534965	0.135727	0.125119	0.0514436	0.0361693	0
ENSMUSG00000000168	62.3327	62.1057	60.8284	62.5883	60.135	53.9595	63.7932	55.2639	53.2244	64.9029	52.1696	56.6702	53.6247	58.3524	49.3637	46.5202	57.6273	58.5635	60.1386	61.0177
ENSMUSG00000000171	291.931	278.936	286.267	245.185	281.216	230.231	270.26	275.9	260.36	277.749	261.631	287.483	265.546	275.623	270.593	242.126	285.818	249.57	265.105	263.958
ENSMUSG00000000182	0	0	0.0617104	0	0	0	0	0	0	0.0321845	0	0	0.0284522	0.0419797	0	0	0	0	0	0
ENSMUSG00000000183	0.250247	0.389659	0.1923	0.189572	0.0681971	0.0879082	0.213334	0.234042	0.201528	0.204764	0.238213	0.28615	0.4821	0.16352	0.169648	0.109312	0.201537	0.186443	0.262171	0.0367709
ENSMUSG00000000184	10.2691	9.64312	11.3561	10.4745	9.76463	9.08744	12.3329	11.7451	10.6684	13.7316	16.2761	18.9046	12.8743	18.1698	14.1705	12.3763	15.5362	11.1967	9.67807	11.3203
ENSMUSG00000000194	3.27811	3.26542	3.70044	3.43753	3.30168	2.84953	3.15446	2.98823	3.22138	3.47418	3.38118	4.07108	3.3597	3.84454	3.52461	3.32471	3.94251	3.13619	3.41113	3.39372
ENSMUSG00000000197	0.0743981	0.0856383	0.121718	0.0409727	0.0955819	0.0993614	0.0900214	0.0772901	0.127559	0.132252	0.164487	0.181121	0.227985	0.219941	0.19175	0.155677	0.183374	0.0622835	0.0726003	0.0407304
ENSMUSG00000000202	0	0	0.0175624	0	0	0	0	0	0.0133856	0.00610635	0.0158222	0	0	0.0358415	0.0236093	0.0199665	0	0	0	0
ENSMUSG00000000204	0.0178179	0.0762967	0.112959	0.0706166	0.0686739	0.0590152	0.0167087	0.0956377	0.0430473	0.00981883	0.0254417	0.0438489	0.117182	0.0576321	0.0949077	0.0321055	0.0591925	0.0243375	0.0128335	0
ENSMUSG00000000214	0	0	0.047353	0	0.0383846	0	0	0.0200459	0.144365	0.0658576	0.0213306	0	0.0873306	0.0644257	0.1114	0.215341	0	0.0204048	0.043039	0
ENSMUSG00000000215	0	0	0	0	0.0345812	0	0	0	0.0325151	0.014833	0	0	0	0.029021	0	0	0.0894204	0	0	0
ENSMUSG00000000216	0	0	0	0	0	0	0	0	0	0	0	0	0	0	0	0	0	0	0	0
ENSMUSG00000000223	0.0578056	0.0884018	0.0588965	0.0805616	0.0689603	0.0752163	0.054207	0.0443245	0.0448894	0.0932887	0.147391	0.34548	0.138792	0.191424	0.162749	0.141357	0.123451	0.0563976	0.0892179	0.110117
ENSMUSG00000000244	0.067979	0.0323431	0.134676	0.0898056	0.123725	0.121959	0.0531226	0.152032	0.191607	0.127991	0.072799	0.111529	0.107629	0.207663	0.175011	0.214356	0.0376386	0.054164	0.0408021	0.0686726
ENSMUSG00000000247	0	0.0114743	0.012741	0.0147047	0	0	0	0	0.0194217	0.0265799	0.0114786	0	0.0234976	0	0	0	0	0	0	0
ENSMUSG00000000248	0	0	0	0	0.0159363	0	0	0.0332901	0	0.00683559	0	0	0.00906434	0.0133739	0	0	0	0	0	0
ENSMUSG00000000253	45.5007	46.5009	44.8879	38.514	45.1752	42.9253	44.2505	41.697	43.0822	46.8386	42.9799	40.3054	37.404	47.9592	43.8566	41.4999	46.3622	36.7954	37.8858	45.9987
ENSMUSG00000000263	0	0	0	0	0	0	0	0	0	0	0	0	0	0	0	0	0	0.0199821	0	0
ENSMUSG00000000266	2.18054	2.18673	2.29017	1.9744	1.58243	1.78033	2.12234	2.16676	2.03993	1.6813	2.34291	3.20614	2.40124	2.88594	1.87782	1.48221	2.24113	2.34823	2.0251	1.47732
ENSMUSG00000000275	5.00205	4.71304	5.25278	5.71808	5.63781	5.27516	4.48922	4.52966	5.30839	5.35733	4.77613	6.87737	5.97839	6.29299	6.66907	5.75065	6.81	4.86225	5.03062	5.31225
ENSMUSG00000000276	3.20855	3.22141	2.32241	2.18484	3.40266	2.82414	2.55867	3.14718	2.89926	3.60121	1.81572	3.537	3.35077	2.56047	2.66449	2.20785	2.40598	2.73191	2.13509	2.12343
ENSMUSG00000000278	5.86059	5.09596	6.96638	5.84266	6.3826	6.41456	4.32711	6.55348	7.66942	6.04152	6.32422	10.5821	8.73743	8.9878	9.27528	8.5269	6.8814	5.63569	5.60393	5.18544
ENSMUSG00000000282	3.5109	4.15063	2.77014	3.48561	3.45157	3.40009	3.02036	2.77551	2.95955	3.97462	3.20404	4.88356	3.73122	4.00752	3.33365	4.09826	4.99502	2.77307	3.43032	3.38635
ENSMUSG00000000290	1.77038	1.61856	2.65919	2.1448	2.438	2.08872	2.06165	2.26694	2.22245	2.05959	2.24701	2.56284	2.73113	3.24366	5.25122	2.52281	2.11421	1.67533	2.13356	1.87962
ENSMUSG00000000295	0.392614	0.330489	0.255285	0.33146	0.426804	0.233403	0.415374	0.51333	0.389144	0.465997	0.388109	0.462456	0.434027	0.466719	0.579121	0.63488	0.535095	0.398766	0.449554	0.341703
ENSMUSG00000000296	4.37769	4.64824	5.03446	3.90614	3.8066	5.70253	4.30541	4.155	3.90162	4.69239	3.35407	4.42316	4.19375	4.37452	4.32234	2.98205	3.90178	4.08355	3.65294	4.98323
ENSMUSG00000000301	0.402834	0.407279	0.558649	0.29679	0.560663	0.472543	0.724032	0.382892	0.304134	0.416227	0.431396	0.357989	0.318898	0.561	0.321856	0.54439	0.446082	0.343894	0.411038	0.569722
ENSMUSG00000000303	0.0154417	0	0	0.0188304	0	0.0127862	0.0144804	0	0	0.0468015	0.0110244	0.0760023	0.0225677	0.0332974	0.0411253	0.0139119	0.0512985	0.0316377	0.011122	0.0187191
ENSMUSG00000000305	0.671556	0.562621	0.802124	1.38863	0.800252	0.926784	0.812286	0.457102	0.94643	1.04854	0.938051	0.455082	1.3264	1.25397	1.62264	1.23636	1.30948	0.957161	1.0445	1.4866
ENSMUSG00000000308	0.452758	0.36351	0.807278	0.258806	0.418078	0.42176	0.3715	0.398701	0.461465	0.452217	0.48486	0.557106	0.610002	0.686459	0.572762	0.739327	0.423027	0.521793	0.264959	0.30873
ENSMUSG00000000317	7.1219	8.37627	9.57186	6.21835	5.09946	6.63627	5.93054	4.25591	6.24011	8.21556	3.85072	6.69906	8.78479	6.2043	5.96844	7.54563	8.10732	6.135	6.05978	5.73263
ENSMUSG00000000318	1.54709	1.42578	2.00794	1.55237	1.8937	1.73495	1.48505	1.34041	1.47154	1.46343	1.53068	1.17917	2.40347	2.4692	2.11531	1.82185	1.94251	1.56408	1.43895	2.06743
ENSMUSG00000000320	1.16708	1.13523	1.54829	0.764316	1.15509	1.23124	0.956612	1.09046	1.70222	1.61023	1.11096	2.31189	1.42139	1.63115	1.74062	1.99389	1.40726	1.15721	1.04608	1.63487
ENSMUSG00000000326	41.8983	41.4681	45.4269	44.8171	49.904	59.9855	45.1757	50.8322	48.1356	51.8804	53.7513	54.255	59.7762	58.5269	57.1305	57.0738	62.4592	48.5989	49.4054	45.9215
ENSMUSG00000000339	8.65972	7.88275	7.97889	6.75758	7.91571	6.81278	8.27915	7.51158	7.46548	8.93339	6.70551	7.95121	8.22229	7.8379	7.7244	8.4957	6.92685	6.59409	6.87314	9.38188
ENSMUSG00000000340	17.0458	15.5978	15.3303	15.6542	15.9637	12.7519	14.1448	13.7721	12.9203	14.9154	13.3896	15.2462	14.6374	14.1703	14.226	10.2824	15.0679	17.8511	16.2128	14.1934
ENSMUSG00000000346	51.9619	53.1009	52.8253	49.7403	52.3952	51.4257	47.0256	52.3397	49.6914	57.3627	53.1901	65.9307	54.8248	58.1244	59.0007	52.9691	58.3361	48.5363	49.7318	50.4278
ENSMUSG00000000355	7.71043	6.22464	7.08994	7.57959	7.39329	5.9936	7.08287	8.68738	6.73434	7.53166	6.8368	6.52783	6.89917	6.90741	7.54344	7.16936	7.16911	8.29024	7.05927	8.50215
ENSMUSG00000000359	2.06387	2.78219	2.85568	2.21718	2.86196	2.35998	1.96611	1.93422	2.55247	3.17729	2.97033	4.19225	3.00434	3.5144	4.04831	4.36814	3.80908	2.86379	1.98203	3.3756
ENSMUSG00000000365	0.11883	0.0484602	0.10762	0.0931551	0.0726976	0.0843385	0.0106126	0.0987101	0.0956959	0.0966654	0.0646376	0.074269	0.0868338	0.0976141	0.120562	0.0407839	0.0751928	0.0463742	0.0326051	0.0548765
ENSMUSG00000000374	7.99891	7.08224	7.91917	7.85485	8.10507	6.68451	6.94275	6.15094	6.66036	7.56601	6.79949	8.27599	8.12158	8.40867	7.38727	6.82678	8.06861	7.58449	7.52941	6.87876
ENSMUSG00000000378	5.67392	6.0774	6.42769	5.3391	5.80436	5.71121	6.16081	5.35156	6.06268	6.80018	5.74955	6.0689	5.42028	6.20053	6.33181	6.16196	7.39248	4.71053	5.63395	6.91321
ENSMUSG00000000381	0	0	0	0	0	0	0	0	0.0846426	0	0	0	0	0	0	0	0	0	0	0
ENSMUSG00000000384	19.0144	19.2571	19.6566	19.3246	22.1206	19.9378	20.1424	15.8731	17.9135	21.8462	16.9313	17.5103	18.0839	19.4705	19.6861	19.6099	22.0292	14.9174	17.2326	20.5713
ENSMUSG00000000385	0.0145091	0.00690314	0.0229956	0.00589773	0	0	0.00907056	0.0194694	0	0.0106606	0	0.0158694	0.0353413	0.0156432	0.0103044	0	0.0160668	0.00660598	0.00696687	0.0234514
ENSMUSG00000000386	0.270578	0.10654	0.280966	0.193424	0.143843	0.247225	0.209986	0.237881	0.214145	0.241655	0.213159	0.596994	0.415899	0.362146	0.74547	0.504358	0.340955	0.178419	0.0537618	0.294075
ENSMUSG00000000392	0.343047	0.569769	0.405303	0.456361	0.416685	0.361523	0.386029	0.518913	0.58015	0.61868	0.552168	0.511648	0.410201	0.598504	0.717611	0.449545	0.663056	0.374854	0.512135	0.559516
ENSMUSG00000000394	0	0	0	0	0	0	0	0	0	0	0	0	0	0	0	0	0	0	0	0
ENSMUSG00000000399	146.925	128.164	129.179	128.202	144.059	139.571	145.392	143.158	137.035	163.885	129.868	127.405	127.176	133.02	128.103	127.599	143.564	133.093	124.626	155.878
ENSMUSG00000000402	0.0783619	0.0745661	0.0413989	0.0398162	0.0671162	0.0216287	0.146967	0.052576	0.0946595	0.0935621	0.167836	0.0428543	0.066806	0.0563248	0.139132	0.117665	0	0.0535173	0.0752545	0.0316646
ENSMUSG00000000409	0.0843994	0.0344191	0.210203	0.0367576	0.0464704	0.0399345	0.0452258	0.17797	0.174776	0.119596	0.137727	0.118687	0.378855	0.324988	1.60556	0.347603	0.200272	0.0823436	0.086842	0
ENSMUSG00000000411	0	0	0.0437276	0.0168224	0	0	0	0.0370222	0	0	0	0	0.0201611	0.0297466	0	0.0994268	0	0.0376851	0	0.0668914
ENSMUSG00000000416	0.115997	0.159858	0.139469	0.0609713	0.12847	0.105985	0.0600143	0.134184	0.140122	0.202787	0.194186	0.164059	0.113993	0.112127	0.19175	0.172975	0.186032	0.071025	0.103715	0.116372
ENSMUSG00000000420	16.9057	16.8783	16.5916	14.8727	15.192	13.3203	16.0213	15.7132	14.9105	16.7493	16.4278	16.5975	14.8366	16.7025	15.7193	14.1356	16.6658	15.6798	15.6147	15.6225
ENSMUSG00000000435	0	0	0	0	0	0	0	0	0	0	0	0	0	0	0	0	0	0	0	0
ENSMUSG00000000439	4.17933	4.15918	4.08299	4.33419	4.061	3.74866	3.69696	3.37571	3.90364	4.12277	3.59925	4.10247	3.68028	3.99508	3.8615	4.05145	4.50521	3.51878	3.78363	3.86242
ENSMUSG00000000440	2.78646	2.33854	3.0516	2.93129	2.5351	2.29738	3.07279	2.26271	2.42698	2.87993	2.47602	2.51141	2.84891	2.69482	2.81555	2.90907	2.7413	2.4339	3.44545	2.29057
ENSMUSG00000000441	8.57468	8.24034	7.58004	7.96188	8.345	7.37352	7.89574	6.96462	7.87135	8.47524	6.54168	7.4741	7.65703	8.1825	8.2113	6.98152	8.7754	7.49099	7.40227	7.96795
ENSMUSG00000000486	0.881919	1.00339	0.911585	0.60787	0.738934	0.889009	0.623259	0.703195	1.03446	1.04947	0.967263	1.34206	0.962011	1.14378	2.58707	1.56607	1.10398	0.820534	1.0863	1.05361
ENSMUSG00000000489	9.35286	9.04922	12.8461	9.97197	9.12645	9.61382	8.81836	6.35491	9.9755	11.8047	7.07726	12.6572	10.9836	11.4657	10.6237	11.4543	14.1539	8.78721	9.58512	11.6672
ENSMUSG00000000530	7.05474	6.38209	8.83205	7.8305	6.56357	7.7476	8.19956	7.39993	8.85205	8.26804	8.78455	9.12897	8.55567	9.22206	8.99738	10.0709	9.82018	7.26098	6.73921	7.96988
ENSMUSG00000000531	5.03757	5.87624	4.01958	4.16248	4.55268	5.23566	4.52849	3.70623	5.20396	5.14044	5.50637	6.41234	8.53013	6.16177	5.45908	5.79052	7.6174	4.60303	4.20389	4.67483
ENSMUSG00000000532	5.12381	5.25973	4.56081	4.41082	5.07312	4.06397	4.40755	4.44066	4.77968	4.89827	4.62252	6.12439	5.111	5.6536	4.76016	4.81065	5.78897	4.32363	4.43317	3.97291
ENSMUSG00000000538	20.5709	20.8092	20.4687	18.4958	19.8483	18.0978	19.8609	21.1096	20.41	21.0686	18.8146	23.5287	22.8587	22.4874	17.9092	19.8146	23.2792	17.0734	18.9058	18.4744
ENSMUSG00000000544	0	0	0	0	0	0.021329	0	0	0	0	0	0.0211302	0	0	0	0	0	0	0	0.0312258
ENSMUSG00000000552	5.29376	5.55175	7.38866	5.39386	6.62067	6.81346	6.03078	5.38891	7.10715	5.50941	5.09267	6.5887	8.8449	7.20635	6.94089	8.42538	8.25668	4.25789	6.23006	6.80883
ENSMUSG00000000555	10.2015	12.0269	15.9416	11.8554	10.9632	11.0021	14.6215	11.1531	12.5567	13.3579	15.8238	15.6798	15.3121	14.3797	12.4617	15.4407	15.5776	10.5998	11.4985	12.5316
ENSMUSG00000000560	0	0.00659774	0	0	0	0	0	0	0.00558375	0.00254724	0	0	0.00337777	0	0	0	0	0	0	0
ENSMUSG00000000561	1.99154	1.84301	2.26614	1.81032	1.74322	2.23498	1.98385	2.25147	1.89462	2.22307	1.73953	2.22612	1.88176	1.99777	2.21485	2.26088	1.79336	1.69392	1.76544	2.44076
ENSMUSG00000000562	0.0662928	0.0811049	0.0450292	0.0346462	0.0365008	0	0.053285	0.0762485	0.14872	0.0730633	0.148748	0.0932246	0.124567	0.102107	0.080711	0.0341288	0.0314614	0.0517425	0	0
ENSMUSG00000000563	159.473	157.077	162.269	156.776	164.693	150.491	166.301	172.134	166.618	169.18	165.415	149.555	143.314	148.026	161.153	143.481	148.986	158.8	159.977	174.308
ENSMUSG00000000567	0.836972	0.658274	0.906911	0.708207	0.746118	0.749615	0.800885	0.527175	1.13485	0.800086	0.365844	1.42921	1.42293	1.00369	0.718764	0.831001	0.907914	0.641603	0.553626	0.911082
ENSMUSG00000000568	4.6725	3.99607	5.21354	3.79471	4.28781	3.79343	3.67462	3.98878	4.58852	5.02269	4.84095	5.39683	4.21096	4.64425	5.70409	5.01001	5.29645	4.68332	3.98454	5.06461
ENSMUSG00000000579	10.0887	9.23522	10.8623	8.55148	9.41766	9.38347	8.69782	8.34348	8.67429	8.65102	8.53107	13.0697	8.62256	6.89534	12.8293	11.6248	11.9276	6.51332	8.67398	8.75026
ENSMUSG00000000581	5.1713	4.3404	5.422	4.01547	3.8159	4.09901	4.16134	6.06145	4.27133	5.25615	6.07125	5.07601	4.28919	4.75587	6.16822	4.09355	5.31535	5.51796	4.43141	5.63663
ENSMUSG00000000594	4.96311	4.84891	6.6048	4.48705	5.37587	5.29999	4.25292	5.41976	6.82227	5.88968	5.79153	8.54977	6.99712	6.49509	8.14052	7.10804	7.24897	4.27785	4.05547	5.20738
ENSMUSG00000000600	1.26697	1.22021	1.3754	1.26419	1.1938	1.08121	1.23053	1.12329	1.08148	1.18798	1.24604	1.45822	1.25411	1.42873	1.15689	0.925975	1.23477	1.23169	1.2175	1.19109
ENSMUSG00000000605	7.63136	7.39494	7.74134	7.17419	6.8413	6.60205	6.58856	7.83637	7.37779	7.80253	8.67376	8.36485	7.12642	8.54314	7.59009	7.10168	8.55099	7.31851	7.01233	7.75831
ENSMUSG00000000606	0	0	0	0	0	0	0	0	0	0	0	0	0	0	0	0	0	0	0	0
ENSMUSG00000000617	0	0	0	0	0	0	0.0122179	0	0	0.00717983	0	0	0	0	0	0	0	0	0	0
ENSMUSG00000000627	0.133516	0.0476434	0.0317418	0.105831	0.07719	0.0663336	0.0125205	0.0806231	0.0806425	0.114043	0.0381289	0.142383	0.082931	0.0431859	0.0853416	0.0120289	0.110888	0.054711	0.0673165	0.145669
ENSMUSG00000000628	51.8752	52.9908	52.108	53.2995	53.8153	46.3248	56.3243	39.759	42.8171	55.292	49.5384	41.7872	38.5904	46.0683	48.2479	43.7618	55.6035	46.1519	45.3152	52.0841
ENSMUSG00000000631	16.987	17.1616	17.6008	17.6482	18.6071	16.3122	17.5154	13.6193	17.0246	19.6514	14.8003	19.0505	17.3758	17.9231	16.466	17.3318	20.0958	15.343	15.8482	17.4905
ENSMUSG00000000632	0.134441	0.0523344	0.0387412	0.0372601	0.0942112	0.0708407	0.0687661	0.0902013	0.199311	0.141436	0.0523538	0.12031	0.1295	0.125184	0.0846303	0.187189	0.060903	0.0417346	0.0616204	0.103711
ENSMUSG00000000673	0.0603548	0.0538418	0.0597856	0.0368	0.0872324	0.137433	0.0990456	0.0506179	0.0820207	0.087306	0.107724	0.09902	0.176415	0.0813407	0.112519	0.135939	0.225566	0.061829	0.0217356	0.109747
ENSMUSG00000000682	2.32062	1.95342	3.44221	1.59635	1.94937	2.41426	0.892782	3.19383	2.58762	2.49205	4.03573	3.8561	4.10899	3.49641	11.0297	3.37733	1.8779	2.76336	1.80002	1.87544
ENSMUSG00000000686	0.221083	0.21591	0.387281	0.170274	0.269084	0.192699	0.196408	0.15614	0.253007	0.166716	0.24922	0.209993	0.314606	0.213273	0.247917	0.230631	0.231933	0.206616	0.117333	0.0846336
ENSMUSG00000000690	0	0	0	0.0109637	0	0	0	0.0241285	0.0434418	0.0495441	0.0256749	0.0295005	0.0131396	0.0387735	0	0.0647995	0	0	0.0259023	0
ENSMUSG00000000693	1.35798	1.21554	1.67804	1.12271	1.18281	1.28327	1.22308	1.23542	1.52919	1.71652	1.75279	2.69367	1.97345	2.10106	2.33755	3.09664	2.93108	1.18418	1.41465	1.02306
ENSMUSG00000000701	0	0	0	0	0	0	0	0	0	0	0	0	0	0	0	0	0	0	0	0
ENSMUSG00000000706	0.00857371	0.0244752	0	0	0	0	0	0	0	0	0	0	0.0125303	0.00924389	0.00913363	0	0	0	0	0
ENSMUSG00000000708	17.7265	16.0842	15.2262	16.9093	15.3908	14.3597	15.5275	16.9905	14.629	17.2057	16.7325	19.071	16.7499	19.1982	15.4443	12.6822	18.7297	18.1966	16.5776	14.4959
ENSMUSG00000000711	21.5119	21.5377	20.438	21.2866	19.8287	19.9216	19.3765	21.6807	20.7156	21.6613	20.7775	24.2872	20.8427	22.8309	21.4212	19.0702	23.4583	20.9092	20.683	19.0971
ENSMUSG00000000724	0	0	0	0	0.0284633	0.0366901	0	0	0	0	0	0	0	0	0	0	0	0	0.0319147	0.0537146
ENSMUSG00000000730	0.0472759	0.0506091	0.018732	0.0504446	0.0455528	0.019573	0.110832	0.079298	0.0285541	0.0651303	0.0843799	0.0387812	0.0777295	0.076457	0.0629542	0.0638887	0.0785271	0.0161435	0.102153	0.200585
ENSMUSG00000000731	0.00923271	0.0658911	0	0.050665	0.0474463	0	0.0346318	0.0247783	0.0557645	0.0101756	0.0395494	0.0302949	0.0404803	0.0099544	0.059014	0	0	0.0252219	0.0398997	0.0447692
ENSMUSG00000000732	1.62816	1.44019	2.10801	1.26772	1.49271	1.30387	2.55184	1.66167	1.79135	2.13986	3.09975	2.47056	2.29575	3.14824	2.61395	1.83186	1.95533	1.36776	1.59663	1.61234
ENSMUSG00000000738	21.0656	19.4576	19.7597	20.4507	24.1113	23.0933	22.6935	21.6594	21.5093	25.9307	18.2594	20.0953	19.7516	20.0407	21.5586	24.4364	25.5776	19.0577	20.279	23.253
ENSMUSG00000000739	0.151841	0.159695	0.139327	0.2144	0.28748	0.172051	0.194848	0.0965142	0.125499	0.211388	0.102699	0.19667	0.391268	0.206792	0.11919	0.359997	0.610625	0.13099	0.195706	0.271259
ENSMUSG00000000740	97.0315	94.5976	110.713	91.7397	106.127	104.415	104.314	117.33	114.467	114.613	115.969	121.482	119.474	119.186	136.408	128.223	134.228	86.4361	89.8446	108.651
ENSMUSG00000000743	18.1648	18.7022	19.022	15.9784	18.1094	17.6239	19.0886	18.4369	18.6441	19.1338	18.663	20.2751	19.7726	19.8989	20.8688	19.7784	22.338	16.364	16.3406	17.8464
ENSMUSG00000000751	6.96426	6.21725	7.53576	7.045	8.16637	6.63687	6.75631	8.3087	8.07616	8.80242	8.00045	9.20294	7.81865	8.64858	9.40198	8.44183	9.69601	7.67052	7.6153	8.76472
ENSMUSG00000000753	12.4853	11.6455	18.5068	12.0579	14.944	11.2059	12.41	12.2539	16.7095	14.4781	15.2623	23.4311	21.496	21.8059	19.6001	23.0903	24.1701	10.3263	11.5158	12.3768
ENSMUSG00000000759	2.32466	2.50622	2.35827	2.30707	2.42527	2.20476	2.15675	2.25106	2.13598	2.24864	2.68371	2.96863	2.43966	2.52415	2.53795	2.22062	2.82071	2.34766	2.38092	2.20848
ENSMUSG00000000766	0	0	0	0	0	0	0	0	0	0.00726425	0	0	0	0	0	0	0	0	0	0
ENSMUSG00000000776	4.55359	5.05127	6.04035	5.31148	4.57839	4.56971	4.89671	5.62883	4.43938	4.92319	4.50543	5.09555	5.18113	5.57659	5.94508	5.70781	7.19374	4.20848	5.34745	4.89006
ENSMUSG00000000782	0.257348	0.300537	0.389333	0.114118	0.36068	0.271208	0.153572	0.345328	0.367392	0.328754	0.484378	0.364638	0.49578	0.706271	1.05923	0.295086	0.466325	0.207711	0.26961	0.425411
ENSMUSG00000000787	24.3532	25.4756	23.865	21.6305	20.7379	19.406	22.7304	40.5815	31.0107	22.9533	46.1636	40.5145	26.0458	39.2156	38.9189	19.0887	26.3674	27.7246	23.0018	22.6992
ENSMUSG00000000791	0.0172059	0.0491174	0.0136349	0.0157364	0.04421	0.0569882	0.0322695	0.0115441	0.0519609	0.0331855	0.0368517	0.0423428	0.0817248	0.0742033	0.164966	0.0155014	0.0571593	0.0117508	0.0123927	0.0208577
ENSMUSG00000000792	0.0241223	0.0516462	0.0382318	0.0220621	0.077477	0.0199741	0.0226206	0.0647383	0.0728481	0.0531719	0.0516654	0.0395759	0.0705087	0	0.0256977	0.0217326	0.160273	0.0658974	0.0694973	0.0877265
ENSMUSG00000000794	0.22978	0.16881	0.241002	0.113319	0.173651	0.111921	0.139425	0.235786	0.175521	0.152693	0.192998	0.288282	0.145686	0.276887	0.183589	0.103508	0.246965	0.152312	0.170369	0.122889
ENSMUSG00000000804	3.2786	3.11104	3.38889	3.93643	3.20784	2.8709	3.2168	3.41839	2.96064	3.25869	3.76221	4.05875	3.58531	4.1199	3.22329	2.75909	3.95648	3.5738	3.8154	2.94322
ENSMUSG00000000805	6.98758	5.69191	6.06403	7.22865	8.63102	8.38887	6.50204	8.4605	8.63613	8.71089	4.66807	5.65834	6.52374	4.95796	7.73095	9.58057	7.99635	6.69821	9.1342	6.88104
ENSMUSG00000000811	6.32584	5.93647	5.52608	4.95038	5.37535	5.60919	5.86197	4.59514	5.08429	6.49841	5.93868	6.55798	5.80548	6.25643	5.98281	5.29528	5.87425	4.59237	5.2917	6.49102
ENSMUSG00000000817	0.0546956	0	0	0.022233	0	0	0	0	0	0	0	0.0299118	0.0799366	0.058971	0.213648	0.197108	0	0.0249029	0	0
ENSMUSG00000000823	3.25666	3.25682	3.39444	2.73189	3.8042	3.38366	2.90804	2.8113	3.20732	3.67214	2.51017	4.27099	3.81598	3.44414	3.6627	3.78435	4.68589	2.59955	3.1823	3.38209
ENSMUSG00000000826	10.3157	10.1495	9.92559	10.0773	9.64442	9.36183	10.6499	9.6917	8.72463	10.4456	9.21771	11.5578	10.5259	11.478	10.524	8.78582	11.2376	8.97721	9.29935	9.78983
ENSMUSG00000000827	8.62675	8.41798	8.61702	8.60959	8.54227	7.78301	8.00329	8.71293	8.38298	8.5039	8.67415	9.67589	8.14278	10.0501	9.39402	8.80033	9.60786	8.10403	8.66928	8.11183
ENSMUSG00000000838	1.05165	1.1244	1.12367	1.0615	0.936154	1.10237	0.834748	1.10464	1.11336	1.07007	1.32728	1.70599	1.30384	1.50332	1.48958	1.07167	1.42626	1.17822	1.07236	1.19369
ENSMUSG00000000861	0.168869	0.191297	0.242153	0.169973	0.172184	0.221951	0.140761	0.154664	0.216942	0.158051	0.0995113	0.171508	0.186079	0.239869	0.197031	0.193194	0.124666	0.190385	0.142866	0.194962
ENSMUSG00000000869	0.51807	0.32865	0.364931	0.35098	0.332791	0.285986	0.377859	0.231728	0.243373	0.428235	0.205483	0.18888	0.357543	0.558566	0.70521	0.259304	0.669305	0.27519	0.207303	0.418685
ENSMUSG00000000876	9.78707	9.24285	9.65208	8.34614	9.52869	8.5078	9.29477	9.57204	9.65806	10.6429	6.68777	9.76815	9.9943	9.58615	8.20325	8.25555	9.64477	8.42674	9.24649	10.6133
ENSMUSG00000000881	1.13608	1.07817	1.08227	0.98378	1.15678	0.960724	1.16735	1.04605	1.05117	1.14554	1.07857	1.48714	1.29384	1.36822	1.4549	1.27397	2.0276	0.940966	1.26223	1.09883
ENSMUSG00000000884	0.669639	0.53764	0.71639	0.571617	0.559201	0.748552	0.690747	0.685161	0.73813	0.627325	0.657359	0.755309	0.727882	0.712958	0.650951	0.829538	0.583956	0.52593	0.663182	0.48706
ENSMUSG00000000889	1.52175	1.85374	1.26829	1.37578	2.10673	2.02044	1.47622	0.932982	1.74316	1.77115	1.14263	2.34597	1.36125	2.07916	2.05436	3.8057	4.3145	1.2543	1.36062	1.33584
ENSMUSG00000000901	2.83487	2.3407	2.94162	2.13931	3.23375	2.02105	1.74047	2.64406	3.90051	3.3906	2.55939	3.98357	2.55461	2.98793	2.92521	3.84822	3.63192	2.62195	2.85675	2.58897
ENSMUSG00000000902	2.46716	2.23747	3.3244	2.30804	2.46019	2.40426	2.08806	2.22899	2.86192	2.87128	2.21287	3.22939	2.86048	3.17857	3.40158	3.40233	3.13641	2.07425	2.25813	2.54812
ENSMUSG00000000903	0.0411119	0.176042	0	0	0.105636	0.136168	0	0.110334	0	0.0906213	0.176107	0.269798	0.0600843	0.177302	0.175187	0	0	0	0	0.0996752
ENSMUSG00000000915	3.18215	2.95504	3.69901	3.07692	3.42942	3.26984	2.77732	3.26041	4.15078	4.13568	2.99035	4.30081	3.61406	3.88558	4.42635	3.98948	4.10754	2.55946	2.85115	3.41601
ENSMUSG00000000916	1.62791	1.76313	1.89294	1.95524	2.21756	1.38183	2.05588	1.45996	1.93684	2.07818	1.74042	1.74475	1.88301	2.04622	2.61441	2.19628	2.63609	1.70958	1.75583	2.18168
ENSMUSG00000000934	2.28174	1.9985	1.94516	2.27658	2.79818	2.54777	1.88034	2.0876	2.65189	2.65766	2.12266	2.29714	1.86946	2.53465	2.50441	2.0557	2.58413	2.26664	2.78887	2.47266
ENSMUSG00000000938	0	0	0	0	0	0	0	0	0	0.0119027	0	0	0	0	0	0	0	0	0.0155572	0
ENSMUSG00000000942	0.199395	0.0948683	0.0702275	0.121577	0.08539	0.11007	0.166206	0.0297293	0.294391	0.183133	0	0.363482	0.291412	0.214981	0.259621	0.279443	0	0.0605231	0.159574	0.268573
ENSMUSG00000000948	0.209887	0.29958	0.214614	0.22705	0.173967	0.179399	0.419037	0.317982	0.0899652	0.208936	0.116009	0.199943	0.11874	0.262792	0.18753	0.0731976	0.0674767	0.471642	0.136543	0.0984904
ENSMUSG00000000957	2.87972	3.31534	5.17453	2.83248	3.36473	3.38541	2.08924	2.43303	4.30178	3.77464	2.56358	4.5593	5.37773	3.40508	5.50434	5.16752	4.54712	2.69512	2.95331	3.04558
ENSMUSG00000000958	2.05605	1.59659	3.02228	2.6112	3.61322	2.08179	1.79819	1.44381	2.76678	2.63588	1.49071	3.05862	2.15635	2.81403	2.67833	2.72576	3.14976	1.78979	2.05637	2.35038
ENSMUSG00000000959	20.3714	21.2054	21.3487	19.6291	21.8658	21.4017	21.8003	18.6492	20.77	23.3688	16.5747	22.1773	20.1551	21.1094	20.6213	22.6578	23.664	16.5371	19.4266	20.1134
ENSMUSG00000000976	1.76603	1.58625	2.16247	2.02613	1.83772	1.77666	1.76443	1.74966	1.90737	1.8706	1.42187	1.91355	2.08251	2.05237	2.05719	1.65551	2.21151	1.60063	1.57712	2.14753
ENSMUSG00000000982	0.0922065	0.197415	0.219209	0.168663	0.355383	0.07635	0.172933	0.0618648	0.111383	0.101624	0.394977	0.302554	0.235827	0.149121	0.196456	0.166144	0.153159	0.314862	0.0664126	0.223554
ENSMUSG00000000983	0	0	0	0.0705987	0.074378	0.0479378	0.0542895	0.038843	0	0	0.0413323	0	0	0	0	0	0	0	0.0833968	0
ENSMUSG00000001014	0	0	0	0	0	0	0	0	0	0	0	0	0	0	0	0	0	0	0	0
ENSMUSG00000001016	2.13619	2.01509	2.32888	2.01523	2.52764	1.98355	2.25409	2.31972	2.31199	2.48365	2.72109	2.94422	2.67987	2.74695	3.14389	2.68475	3.44575	2.20383	2.22936	2.62451
ENSMUSG00000001017	20.2647	18.0311	19.6984	17.0745	17.1652	17.0773	17.3004	19.4271	18.3096	19.4823	20.2284	21.6017	18.9236	19.3571	19.3848	18.1084	22.322	17.8518	17.8059	19.5396
ENSMUSG00000001018	19.2305	19.5684	20.3599	17.9125	18.5247	19.2308	20.0146	17.9621	17.7346	19.9198	20.1261	22.2648	20.228	20.7836	20.2564	17.8117	21.8757	17.736	20.1489	20.9005
ENSMUSG00000001020	0.725653	0.517877	0.76673	0.40558	0.388447	0.600864	0.340239	0.324579	0.730477	0.799764	0.0863449	0.694475	0.530264	0.32599	1.03072	0.653765	0.602669	0.412987	0.261329	0.293223
ENSMUSG00000001021	0.0396799	0	0	0	0	0	0	0	0	0.00728874	0	0	0.00966524	0.028521	0	0	0	0	0	0
ENSMUSG00000001023	0	0	0	0	0	0	0	0	0	0	0	0	0.0597365	0	0.0870866	0.441897	0	0	0	0
ENSMUSG00000001025	15.5004	14.0859	21.3321	13.7513	17.5574	18.311	15.1653	17.7837	23.218	19.3613	19.9931	22.1245	21.2566	24.5388	29.4201	23.7402	25.4035	15.3144	11.7225	19.4793
ENSMUSG00000001027	6.39494	6.35006	5.81097	6.21727	7.391	5.88911	4.75984	3.54017	7.0403	6.71915	4.49038	4.87146	6.15742	7.48425	5.47677	4.75373	6.9482	7.56335	5.49831	7.58806
ENSMUSG00000001029	8.34653	7.41275	12.2584	8.14259	6.93426	8.90777	7.20078	7.88978	9.67913	9.53626	7.68035	8.82475	8.22708	9.63888	10.6502	11.597	8.56482	8.76574	8.6568	9.53343
ENSMUSG00000001034	1.80032	1.70929	2.31834	1.47014	1.7347	1.92995	1.17574	1.35889	2.39804	1.91775	1.87058	2.63719	2.24351	2.79025	2.50866	2.76603	2.75009	1.63571	1.94504	2.29934
ENSMUSG00000001036	7.04546	6.41172	6.86259	6.5158	6.65632	6.5666	5.73903	6.00967	7.67029	7.53422	6.17297	8.42267	7.27588	8.29535	7.21053	7.60725	8.21327	6.12649	6.17899	6.97677
ENSMUSG00000001039	1.39664	1.23406	1.3703	1.23005	1.56647	1.57867	1.28891	1.69563	1.66033	1.8447	1.36114	2.61872	1.50658	2.31848	1.8421	1.83749	1.84117	1.27178	1.37319	1.5587
ENSMUSG00000001052	5.09195	4.52153	5.3182	5.57988	4.95157	4.43002	3.9828	4.58141	4.98171	5.0398	4.69912	6.55424	5.55562	6.24895	5.34949	4.71435	5.4957	4.12658	5.10411	5.16286
ENSMUSG00000001053	3.62472	2.90097	3.95985	3.09413	3.60902	3.23721	2.86493	2.8315	3.87817	3.95924	3.04993	4.48136	3.74606	3.71265	4.28895	6.22802	4.04254	2.86451	3.05829	3.54662
ENSMUSG00000001054	6.17728	4.82841	7.38168	5.10167	6.42452	5.79158	5.14909	6.07432	6.85006	5.99767	5.5069	6.32745	6.57992	6.74824	7.27707	7.36154	8.41487	5.04467	5.15547	6.73557
ENSMUSG00000001056	8.16623	7.47744	9.32855	7.10238	8.47234	8.87978	8.72707	8.5597	8.22673	8.37193	9.76828	10.7688	9.99821	8.97069	12.0152	11.1608	12.6943	8.58667	8.16794	9.86211
ENSMUSG00000001062	5.16054	5.62466	6.72351	5.64537	6.15448	5.40237	4.87141	3.89923	5.01686	6.16344	3.96319	5.6781	6.02962	5.63782	5.23473	6.54484	7.14891	4.64302	5.5976	5.93183
ENSMUSG00000001065	2.03078	2.24232	2.38865	2.36742	1.79677	1.84019	2.56309	2.21946	1.89771	2.28745	2.14285	2.61931	2.35662	2.75411	2.64642	2.61206	2.77918	1.67477	2.42861	2.02827
ENSMUSG00000001076	0	0	0	0.0146083	0	0	0	0	0.0289416	0	0	0	0.0175076	0.0516629	0	0	0	0	0	0
ENSMUSG00000001082	2.29414	2.21204	3.59733	2.03124	2.96304	2.66755	1.92246	2.37434	2.85971	2.8445	2.14317	3.34341	2.88023	2.88132	3.61394	4.06777	4.13497	1.7668	2.10941	2.45561
ENSMUSG00000001089	4.63206	5.36255	5.52675	5.41766	4.69813	4.47715	4.93973	4.70263	4.08088	4.77647	5.44535	6.24959	4.96909	5.87656	5.28239	4.3536	5.95854	5.41119	5.249	4.49637
ENSMUSG00000001095	0	0	0	0.00892729	0	0	0	0	0	0.00806838	0	0	0	0.0315718	0	0	0	0	0	0
ENSMUSG00000001098	6.43524	6.46464	6.70713	7.69822	6.59384	6.19737	6.67416	6.37087	5.85134	6.80337	6.21735	9.68281	7.3732	7.65471	7.79627	7.38894	8.16212	6.67602	6.8266	5.44803
ENSMUSG00000001100	29.9847	30.34	35.2872	29.5184	31.7222	27.9202	29.6588	28.8364	29.8946	33.9833	25.526	31.443	30.4108	32.0668	29.9738	30.4457	31.7566	26.267	28.8181	33.3612
ENSMUSG00000001103	0.0519722	0	0	0.0316889	0.0333852	0.0860693	0	0.0348701	0.0313906	0.0716002	0	0.0852672	0.0189891	0	0	0.0468235	0	0.0354944	0	0.063003
ENSMUSG00000001105	12.4355	12.0646	11.7081	11.2111	12.912	12.6939	13.2032	12.6473	12.6721	13.9481	13.6562	13.7914	12.2516	13.2578	16.7754	14.4791	17.848	13.4114	12.1759	14.8223
ENSMUSG00000001119	21.7373	22.591	30.0047	20.7657	25.4821	21.3507	19.1744	20.178	27.203	23.9396	22.8296	34.8164	28.976	34.0246	26.6871	31.9909	40.6869	18.8983	21.3012	22.9105
ENSMUSG00000001120	0.686315	0.721814	0.839665	0.756174	0.77345	0.757721	0.609716	0.630123	0.479978	1.0749	0.687698	1.12599	0.835864	0.830835	0.923539	1.28004	1.08	0.39471	0.936615	0.700615
ENSMUSG00000001123	7.80006	6.79323	14.091	8.62514	8.23761	8.8123	7.34547	8.09396	9.68181	9.24326	8.63627	12.2819	10.7717	9.90642	12.2177	13.34	10.9798	9.00633	8.26046	9.41551
ENSMUSG00000001127	9.33494	9.02404	9.95178	8.64794	9.05885	9.30774	9.46768	9.6791	9.60026	10.1515	10.2223	11.276	9.6502	10.4488	11.0891	10.0007	11.228	8.70934	9.09957	9.37237
ENSMUSG00000001128	4.31267	3.68759	5.96468	5.48238	6.8474	3.53734	6.1426	6.14194	7.17551	5.73963	6.24509	3.80475	7.10562	6.90888	8.34346	6.45128	5.47401	4.19572	4.51284	5.22801
ENSMUSG00000001131	2.26685	2.55439	4.60124	1.57615	2.81011	2.832	2.16302	3.46875	3.69911	2.58602	3.06641	4.76301	5.11474	5.01672	4.44848	5.01612	4.22773	1.62963	2.29153	2.8926
ENSMUSG00000001134	4.86956	4.61318	4.16626	4.03326	4.76128	4.3533	4.93011	5.95609	4.26859	5.39064	5.07639	3.92388	4.1567	4.83205	4.40714	4.6201	5.08218	5.12094	5.09031	5.01502
ENSMUSG00000001138	2.26633	2.22198	2.34521	3.03201	2.72789	2.71468	2.46569	2.53919	2.40543	2.84942	1.79866	3.90773	2.56454	2.40196	2.64287	2.69598	3.12487	1.98357	2.3455	2.06717
ENSMUSG00000001143	3.34963	3.60293	4.0463	3.51123	3.56355	3.40939	3.52812	3.30992	3.98252	3.70495	3.45352	4.2043	4.00822	4.28409	3.51726	3.83926	3.47543	3.05455	3.78827	3.42065
ENSMUSG00000001150	3.99423	3.62799	4.49512	3.81167	3.98419	3.58364	3.52471	3.84533	3.95361	4.44273	3.83954	5.28914	4.0841	4.89899	4.25508	4.25282	4.69474	3.50534	4.11387	3.93783
ENSMUSG00000001151	7.23504	6.6067	6.70974	6.46297	7.71232	6.44316	6.83367	7.8214	7.4481	7.95954	6.50959	7.74174	6.85391	7.53116	7.27727	7.17797	8.20484	6.62791	6.78908	7.71392
ENSMUSG00000001155	0.0331909	0.0315832	0.0701395	0.033729	0.0568553	0.0366442	0.0207498	0.014846	0.0935524	0.0487742	0.0789872	0.0907567	0.113185	0.0477138	0.117862	0.0797408	0.147017	0.0755591	0.0478121	0.0536473
ENSMUSG00000001156	0.694118	1.005	0.720219	1.03218	0.840433	0.702934	0.917825	0.830906	0.880704	0.861322	0.784332	1.21253	0.831987	1.33523	1.05863	0.836804	1.17784	1.00948	0.812859	0.895921
ENSMUSG00000001157	0.663552	0.659875	0.810304	0.759429	0.621897	0.693559	0.744652	0.63496	0.781846	0.767287	0.830975	1.1868	0.759122	0.84443	0.996594	0.823222	1.24673	0.809768	0.517104	0.71208
ENSMUSG00000001158	10.5542	10.6466	11.3039	9.99854	9.95337	8.91429	10.1675	10.4476	11.2165	11.2507	11.7211	10.9444	10.2129	11.8766	12.2879	11.9853	10.7931	11.3174	10.0803	9.88114
ENSMUSG00000001166	0.308365	0.314387	0.232729	0.0895327	0.358437	0.194542	0.0826194	0.0985207	0.372498	0.307491	0.209669	0.265002	0.450669	0.300805	0.531862	0.370422	0.487815	0.220626	0.126916	0.249209
ENSMUSG00000001168	0	0	0.0328663	0.0632197	0.0266415	0	0.0777842	0.0556529	0	0	0.0296098	0.0340218	0.0454601	0.022358	0.0441825	0.186827	0	0	0	0
ENSMUSG00000001173	1.32906	1.33908	1.51051	1.48454	1.44922	1.17757	1.20792	1.4837	1.4121	1.42172	1.49373	1.72241	1.53161	1.94673	1.47138	1.25442	1.49649	1.40348	1.70003	1.18241
ENSMUSG00000001175	35.7278	34.1472	37.9525	33.7357	31.5839	29.6894	31.4418	33.6432	34.3926	35.8948	33.3455	37.3538	34.4046	37.3717	39.2203	31.8706	37.619	34.102	34.9921	34.3503
ENSMUSG00000001211	28.234	28.1799	24.5728	25.5848	30.0529	25.9237	24.9374	28.3844	29.6319	28.4644	22.0085	24.6111	29.1156	27.8944	24.7799	22.7413	27.9368	26.3105	28.3551	26.9173
ENSMUSG00000001225	0.266152	0.269089	0.175762	0.209613	0.413172	0.339757	0.218386	0.364584	0.395185	0.247501	0.269189	0.345688	0.2188	0.233152	0.378045	0.349687	0.46051	0.40898	0.263586	0.282311
ENSMUSG00000001227	2.42969	2.62958	3.11735	2.42568	2.77849	2.74144	2.48708	1.93471	2.65549	2.59446	3.43117	2.89111	2.31527	3.3201	2.73059	3.72049	3.10447	2.27326	2.46155	2.97775
ENSMUSG00000001228	0.339967	0.343225	0.459966	0.207287	0.266322	0.233442	0.279924	0.144647	0.280459	0.420382	0.248634	0.394514	0.175717	0.411241	0.530003	0.433285	0.550925	0.283147	0.250837	0.321657
ENSMUSG00000001229	7.84432	7.94819	8.03749	8.23828	7.98287	6.87001	8.11636	5.87321	7.31111	7.82831	6.68459	7.82762	8.26269	9.0854	7.67414	8.08027	9.70346	6.57804	8.099	7.527
ENSMUSG00000001240	8.46236	7.25331	9.51224	8.76047	9.12634	9.54951	7.52422	9.27384	9.9768	9.39147	8.41697	9.65359	8.4431	10.4734	9.22015	12.9541	12.9723	7.02876	8.44529	9.80453
ENSMUSG00000001247	0.520296	0.789055	0.48962	0.58491	0.960887	0.67316	0.457412	0.436358	0.432098	0.573434	0.371458	0.560184	0.570302	0.543436	0.675522	0.761722	0.432116	0.510796	0.5387	0.354783
ENSMUSG00000001248	6.02628	6.20583	7.20074	5.44583	6.32191	5.84953	5.373	5.09252	7.41805	6.52288	6.07338	8.08426	6.81236	8.20526	8.00685	8.70871	7.5914	5.69009	6.2437	7.07652
ENSMUSG00000001249	0.361676	0.245826	0.38215	0.309784	0.342962	0.313741	0.209957	0.184885	0.416092	0.260998	0.528723	0.268433	0.434193	0.501361	0.495381	0.806857	0.686581	0.446965	0.545811	0.521952
ENSMUSG00000001260	0	0	0	0	0	0	0	0	0	0.00247311	0	0	0	0	0	0	0	0	0	0
ENSMUSG00000001270	13.7723	10.9345	20.4745	13.351	14.7944	12.9897	12.9035	11.5729	15.9588	17.9686	14.9099	28.159	17.3824	23.9501	23.4175	23.2332	23.2208	11.047	12.371	16.7397
ENSMUSG00000001280	3.63752	3.84365	3.37372	3.73472	3.11916	2.98013	2.88598	3.8544	3.39234	3.35419	3.66198	5.56109	4.04491	4.73756	4.1073	3.02685	4.95576	3.79496	3.46043	2.99497
ENSMUSG00000001281	0.573711	0.473132	0.626394	0.225432	0.540516	0.654515	0.310842	0.718525	0.816236	0.857124	0.52792	0.773915	1.09001	0.98969	2.825	0.849973	0.338829	0.330867	0.404038	0.556382
ENSMUSG00000001285	3.29007	2.58908	3.50936	2.67728	3.24649	3.79121	3.23776	3.54196	3.793	3.45375	3.28667	3.57116	3.38232	3.93839	4.53109	4.53073	3.82338	2.81937	3.22568	4.33716
ENSMUSG00000001288	5.22972	5.22876	5.59582	4.85634	4.57858	4.91371	4.84975	4.69325	5.5565	6.07897	6.13011	7.35626	6.18961	6.66613	7.16935	7.34745	8.1774	4.53954	4.84723	6.18899
ENSMUSG00000001289	55.9367	50.696	60.9099	47.4057	53.7351	51.7714	60.7692	62.2441	58.4202	62.6407	60.8433	61.0147	58.4619	56.9222	69.4674	70.2064	66.9917	51.3512	49.3028	56.8145
ENSMUSG00000001300	2.45738	2.26481	2.83327	2.44696	2.29666	2.34619	1.92274	2.15685	2.25279	2.97521	1.94199	4.14152	2.97402	3.03272	2.6892	2.42279	3.3202	2.61063	2.82004	2.26074
ENSMUSG00000001305	1.71179	1.57181	1.84901	1.2764	1.62488	1.62506	1.63589	1.79956	1.43561	1.89863	2.11728	1.69936	1.89622	1.63399	1.87004	1.88601	1.95593	1.60839	1.19366	1.71824
ENSMUSG00000001313	1.82787	1.39315	2.10947	1.38501	1.73274	2.05723	1.23147	1.786	2.29377	1.74073	2.00181	1.95071	2.03597	2.35342	2.40096	2.3023	1.70968	1.50286	1.30376	1.72103
ENSMUSG00000001323	2.70284	2.87407	3.35091	2.84741	2.51727	2.33423	2.13515	2.57727	2.42301	2.885	3.19582	3.87531	2.74474	3.69901	3.02786	3.00025	4.21939	2.79266	2.83366	2.49728
ENSMUSG00000001333	8.255	8.13693	7.50978	6.01138	5.81796	5.0065	6.47984	5.91114	6.42432	7.71093	5.56759	7.85477	6.9069	6.55879	5.83644	5.69185	7.37859	5.29224	5.22585	4.90631
ENSMUSG00000001334	140.468	141.642	147.859	142.265	152.073	134.981	141.36	141.428	143.651	147.841	137.059	125.713	113.723	133.134	141.649	126.967	140.928	148.499	136.524	145.739
ENSMUSG00000001348	0.347932	0.322802	0.854734	0.33943	0.536401	0.288099	0.195763	0.420193	0.777544	0.46016	1.11781	0.570828	0.470359	0.825284	1.96447	0.532888	0.635722	0.261382	0.476142	0.210889
ENSMUSG00000001349	1.16168	1.65812	3.2118	1.99114	1.69145	2.18033	1.59773	1.35099	3.05604	2.33303	1.41914	2.60472	3.01827	2.14314	3.34137	3.07002	3.77344	1.39281	1.56186	1.56471
ENSMUSG00000001366	9.33238	8.36592	9.21732	7.49443	9.76717	9.53688	9.39176	8.43005	9.22487	11.5147	7.11774	10.7737	8.97353	10.2214	10.6087	9.65878	11.3047	6.88654	8.67268	9.60236
ENSMUSG00000001376	1.4899	1.43011	1.47971	1.3686	1.35827	1.31988	1.58628	1.61075	1.33607	1.45383	1.73256	1.32893	1.4239	1.59233	1.46937	1.20162	1.51296	1.63515	1.45737	1.29346
ENSMUSG00000001380	9.61171	9.00193	9.9042	8.43002	9.90105	9.32113	8.95921	10.0897	9.32694	10.7286	9.9326	10.2761	9.35435	10.0985	9.56294	10.4798	11.0272	8.61444	9.41767	11.1969
ENSMUSG00000001383	9.97325	9.37347	10.1059	8.35718	8.80455	9.36377	9.45459	11.0427	10.1383	10.0908	10.9722	10.7295	9.60763	11.1641	10.7117	10.7037	10.4556	10.3843	10.4806	7.72968
ENSMUSG00000001403	0.339568	0.252034	0.774987	0.207044	0.244303	0.337408	0.17832	0.400979	0.213299	0.426643	0.213338	0.579391	0.456571	0.278245	0.332805	0.269217	0.31586	0.166974	0.234794	0.263449
ENSMUSG00000001415	11.5043	11.9785	14.6204	12.1779	12.1645	11.1739	10.8357	11.1318	11.5972	14.2012	12.3236	12.7939	12.3429	13.3724	12.737	12.6059	13.3578	10.7902	10.1876	11.9397
ENSMUSG00000001416	13.1448	12.843	14.2169	13.7342	12.379	12.1008	14.6919	13.7404	15.008	15.3335	15.3809	15.2624	13.924	17.394	15.0486	15.0142	14.7893	11.4951	12.8817	13.6967
ENSMUSG00000001418	4.31124	4.43092	4.95565	4.44275	4.8176	4.71331	4.26394	3.8643	5.3435	4.93097	4.33638	6.21664	5.21785	5.73767	5.25659	6.03862	6.04221	4.21718	4.35053	4.60021
ENSMUSG00000001419	28.3111	27.8437	28.0464	26.3212	31.4524	24.8399	24.0587	25.6064	28.2617	29.3816	22.1585	33.3501	31.8945	29.7798	23.4654	24.826	31.7165	23.8807	27.3953	25.7364
ENSMUSG00000001420	0.363823	0.46737	0.480523	0.384511	0.373933	0.401676	0.341174	0.27665	0.483439	0.367566	0.329012	0.378037	0.336757	0.418413	0.322986	0.393337	0.282018	0.265038	0.314456	0.264625
ENSMUSG00000001424	7.31856	6.8349	7.0674	7.70866	8.16084	7.39068	7.67754	7.12988	7.37158	7.66111	6.00537	7.6781	7.70456	7.60185	7.77722	8.75877	8.83774	5.84855	6.62687	6.84477
ENSMUSG00000001435	2.18802	2.37639	3.57145	2.14069	2.62362	2.88214	1.77351	2.01811	3.30537	2.88269	2.51373	4.34069	3.44769	3.41113	3.93307	3.8972	5.16333	2.06798	2.46354	3.07314
ENSMUSG00000001436	0.745237	0.716374	0.891877	0.788231	0.830426	0.957104	0.698843	0.663275	0.927788	0.896778	0.912088	0.723615	0.916886	1.04946	1.06124	1.04137	0.808403	0.592055	0.722988	0.903409
ENSMUSG00000001440	18.0005	18.5029	21.191	18.5592	17.5492	15.1224	18.1312	17.6754	17.0316	19.8832	17.9052	21.892	18.6635	20.9502	18.8621	15.3434	18.7106	17.5893	17.701	16.5136
ENSMUSG00000001441	11.0268	10.4367	11.7908	11.597	12.2084	10.2749	10.3863	10.8837	11.9052	12.7849	11.0424	11.9319	10.9979	12.6073	12.0758	10.7291	12.6014	13.1738	12.4745	12.4285
ENSMUSG00000001444	0.0567767	0	0.044993	0.0519275	0.072943	0.0235065	0.0266211	0.0380936	0.0514388	0.0547534	0.0405349	0.116437	0.0829781	0.0153037	0.498998	0.204608	0.0471542	0	0.020447	0.0344136
ENSMUSG00000001445	21.0691	19.1534	20.9401	20.2089	21.5962	18.9354	20.6688	18.3394	20.0811	19.8711	18.6881	21.9137	21.3188	22.6046	20.749	21.3849	22.5984	17.7076	18.6749	21.6058
ENSMUSG00000001467	2.94359	2.89996	2.30731	2.86289	2.37386	2.10622	3.15039	2.31844	2.51225	2.27007	3.07235	2.90023	2.29713	2.58724	2.73533	2.75287	2.71044	2.46921	2.36212	2.42415
ENSMUSG00000001472	28.8745	27.9528	31.5267	28.5277	31.0523	29.611	28.6437	28.5737	31.8089	34.3978	31.4153	37.741	34.5726	35.9564	35.3879	36.8694	37.2419	26.2394	28.0504	30.1818
ENSMUSG00000001473	12.0712	11.8726	15.3881	9.66626	12.2316	9.57536	13.3988	14.2729	12.3586	12.753	12.0425	14.2173	13.7873	14.1084	12.7206	11.9067	12.7092	9.73843	10.3957	11.1725
ENSMUSG00000001482	16.6401	16.5812	19.11	15.49	15.4906	14.9394	16.0775	15.0723	15.6974	16.1365	16.1069	18.5989	17.0129	20.6272	17.5049	16.8033	18.6838	15.167	15.3147	16.1219
ENSMUSG00000001493	6.54629	5.40718	11.0033	6.03068	5.2335	5.53866	7.87783	5.27484	7.46739	6.53356	7.94404	13.9127	9.13873	9.77524	11.1446	12.481	7.74056	4.63317	4.79494	5.03427
ENSMUSG00000001494	0.598271	0.975929	2.81753	1.27153	1.29567	1.84001	1.12205	1.1698	2.62236	2.0158	1.31799	3.50551	2.67305	1.82453	3.47807	2.27921	3.12322	1.07401	1.94525	1.65772
ENSMUSG00000001496	0	0	0	0	0	0	0	0	0	0	0	0	0	0	0	0	0	0	0	0
ENSMUSG00000001497	0.0139696	0.0598181	0.0442811	0.0127765	0	0.0115673	0.0392998	0.0187454	0.0421874	0.0538871	0.0299202	0.0916757	0.127602	0.0753077	0.0297638	0.0629283	0.023204	0.0190811	0.0603703	0.118542
ENSMUSG00000001504	1.95836	1.64336	1.55192	1.35809	1.72801	1.38993	1.59428	1.84818	2.1187	2.12872	1.84371	2.22435	2.10727	2.09984	1.78822	1.82252	1.96605	1.6755	1.98404	1.72181
ENSMUSG00000001506	18.7687	18.4484	29.0986	16.6506	24.258	17.4927	14.0984	14.1739	24.3622	21.335	14.191	32.1521	25.9477	25.6661	21.1925	33.1885	38.8443	14.854	16.4483	21.7608
ENSMUSG00000001507	2.75223	2.86021	2.47019	2.85467	3.32929	2.2226	2.54029	2.42337	2.80913	2.8629	2.44621	4.35304	3.01901	3.4208	3.35364	3.59956	3.9449	2.15419	2.83315	2.86403
ENSMUSG00000001508	71.0577	74.5787	70.0044	66.7449	72.2006	65.9337	73.7537	66.3165	74.9683	82.9248	62.545	78.343	69.2825	69.6992	63.0565	70.3082	79.2499	54.3812	61.8381	69.0397
ENSMUSG00000001510	0	0.0193351	0.0429392	0.0247786	0	0	0.0254059	0	0.0327272	0.00746487	0.0193423	0.0666733	0	0.0146051	0.0288618	0.0244086	0	0	0	0.0328427
ENSMUSG00000001517	0.184125	0.166446	0.40855	0.194594	0.173471	0.203282	0.230216	0.131772	0.28173	0.277337	0.0788719	0.16111	0.26461	0.198517	0.209226	0.188002	0.183503	0.0922151	0.265235	0.267845
ENSMUSG00000001518	1.66224	1.51305	1.53811	1.81461	2.00127	1.5165	1.52142	1.5627	1.71938	1.93896	1.57047	2.05759	1.69471	1.87266	2.0783	2.03561	2.09972	1.56348	1.93566	1.80991
ENSMUSG00000001520	0.592188	0.523253	0.41714	0.618984	0.458898	0.513701	0.49362	0.428855	0.579093	0.60605	0.590556	0.508914	0.494556	0.729689	0.660903	0.372619	0.593312	0.462211	0.365596	0.364636
ENSMUSG00000001521	0.767391	0.965832	1.29413	0.977289	1.03446	1.06426	0.730253	0.801475	1.02745	1.06866	0.928407	1.43266	1.2486	1.36537	1.26452	1.301	1.18048	0.867459	0.980194	0.852361
ENSMUSG00000001524	3.19787	2.73867	3.98709	2.87925	2.98545	3.51293	2.9788	2.70342	3.07749	3.33062	3.62247	3.09545	3.33385	3.88456	3.52026	4.16794	3.39954	3.05758	3.10177	4.0575
ENSMUSG00000001525	24.2652	21.9384	33.6972	22.6199	25.365	22.0788	24.9445	26.8349	26.4396	30.1127	26.5692	41.6214	30.4524	36.7938	36.5698	35.5175	39.847	20.3706	25.7801	26.9705
ENSMUSG00000001542	1.11752	1.07707	1.33265	1.3803	1.1218	1.07709	1.95438	1.75513	1.26313	1.27324	6.1313	1.54457	1.56497	1.49931	1.2862	0.977676	1.2176	1.08469	1.59428	0.967026
ENSMUSG00000001552	43.2605	45.2141	44.657	42.6738	49.7553	43.5087	38.8076	35.0186	48.6121	47.4065	31.2299	51.2593	46.2675	46.8254	44.823	52.5201	53.6651	33.8843	41.1419	47.5731
ENSMUSG00000001555	8.45878	8.96501	10.1454	7.08706	10.1253	8.90712	7.80807	9.2678	10.0436	10.43	7.38771	8.86359	8.21226	9.61295	6.93464	8.41215	11.5121	7.19856	7.07182	9.53938
ENSMUSG00000001558	0.228788	0.139954	0.233106	0.219212	0.230947	0.216508	0.367792	0.175432	0.25663	0.171105	0.373349	0.21449	0.191068	0.105717	0.261139	0.235569	0.217158	0.312502	0.164787	0.198105
ENSMUSG00000001566	0	0	0	0	0	0	0	0	0	0	0	0	0	0	0	0	0	0	0	0
ENSMUSG00000001569	1.84379	2.01474	1.83095	1.79128	1.89208	1.78012	1.79358	1.78117	1.83911	1.90773	1.8407	2.20284	1.88962	2.15701	2.18018	1.88859	2.12222	1.95414	1.6972	2.2073
ENSMUSG00000001576	4.15215	4.23648	5.19536	4.43105	4.30836	4.18496	4.1433	3.84418	4.44934	4.2631	4.36854	5.14985	4.65138	5.1193	4.71537	4.3243	5.6099	4.27663	3.97223	3.7281
ENSMUSG00000001583	0.0106083	0.0302834	0.067253	0.0452774	0.0408867	0.0175681	0.0198958	0.014235	0.0640731	0.111072	0.0302946	0.104426	0.0620155	0.114375	0.0904089	0.152918	0.0704834	0.0289798	0.0611259	0.0257197
ENSMUSG00000001588	0.195471	0.227337	0.195062	0.22954	0.306935	0.227798	0.0543118	0.281727	0.253615	0.367037	0.372143	0.296941	0.312129	0.398084	0.794384	0.482662	0.360761	0.168107	0.146004	0.263287
ENSMUSG00000001604	60.3384	54.6553	51.2137	56.2155	66.403	63.7477	56.9133	50.638	56.5548	68.5998	50.2454	54.4213	52.7552	57.4669	65.7568	68.7692	73.9951	58.6423	55.7776	68.6191
ENSMUSG00000001622	0	0	0	0	0	0	0	0	0	0	0	0	0	0	0	0	0	0.0116178	0	0
ENSMUSG00000001627	2.90575	4.49169	3.69766	3.75663	1.99048	2.58576	3.53892	2.96886	2.25752	2.41185	5.61239	2.69024	5.10133	3.12638	3.30102	2.91118	2.54346	3.59842	3.12631	3.17169
ENSMUSG00000001630	3.31441	2.92318	3.01649	2.85484	2.77058	2.74444	2.66019	2.69959	2.83234	3.44554	2.67627	3.49059	3.08299	3.32381	3.35355	2.92086	3.7023	3.084	2.56445	2.87743
ENSMUSG00000001632	2.69851	3.10813	3.12924	2.60462	3.30625	2.76072	2.91157	2.936	3.16535	3.54253	2.21667	3.40164	3.51366	3.68455	3.81819	3.30415	3.80739	2.94587	2.85166	2.82919
ENSMUSG00000001642	23.2766	22.1852	21.3564	20.9162	23.0479	20.1388	21.9382	20.4103	22.4137	22.5876	20.9244	21.3194	21.8017	21.522	23.6166	21.4868	22.865	20.0968	21.4556	23.4069
ENSMUSG00000001655	0	0	0	0	0	0	0	0	0	0	0	0	0	0	0	0	0	0	0	0
ENSMUSG00000001656	0	0	0	0	0	0	0	0	0	0	0	0	0	0	0	0	0	0	0	0
ENSMUSG00000001657	0	0	0	0	0	0	0	0	0	0	0.0178056	0	0	0	0	0	0	0	0	0
ENSMUSG00000001661	0	0.041866	0	0.0178842	0.0188416	0	0	0	0.0531477	0.00808178	0.0628224	0.0240611	0.0321506	0	0	0	0	0	0	0
ENSMUSG00000001663	9.01367	8.24717	8.24185	10.104	12.3819	10.7553	8.36585	8.86983	12.4518	10.8003	10.6593	10.655	11.6533	14.1039	13.7387	13.1181	13.7436	9.24962	10.4208	13.7285
ENSMUSG00000001665	0.523936	0.537916	0.611867	0.353086	0.720355	0.517558	0.413742	0.801731	0.621799	0.759797	0.853111	0.67862	0.718704	0.921663	0.861708	0.944062	0.977154	0.502206	0.463436	0.779994
ENSMUSG00000001666	8.3605	8.54241	13.6851	11.8945	12.3845	13.1646	10.1106	10.1153	10.2649	11.1277	8.41511	11.9176	11.0836	11.9694	11.924	9.79604	11.0793	7.61307	11.9776	8.86117
ENSMUSG00000001670	0.220261	0.188632	0.302548	0.152206	0.132056	0.0972708	0.165239	0.177337	0.124166	0.113286	0.356438	0.144547	0.150223	0.205814	0.172073	0.264587	0.292689	0.220626	0.126916	0.249209
ENSMUSG00000001672	0.0107537	0.0153492	0.0170436	0.0196705	0	0	0.0201685	0.0144301	0.0129902	0.0296299	0.0153549	0.0352857	0	0.0231885	0.011456	0	0.0357246	0	0.0619635	0
ENSMUSG00000001674	6.20112	5.96841	7.37117	6.28721	6.83391	6.66573	6.08183	6.45079	7.80007	6.81093	6.35649	7.72365	7.1297	6.73185	8.5758	8.02141	7.27636	6.04175	6.53572	6.8621
ENSMUSG00000001687	7.07785	7.15205	7.38865	7.29365	6.97534	6.13874	6.28962	6.8701	7.10647	7.47148	6.53202	7.31214	7.06499	7.47124	7.34495	6.72635	7.85221	6.45105	6.83487	6.58705
ENSMUSG00000001700	2.53095	2.50303	3.06517	2.40389	2.19702	1.98757	2.05266	2.38653	2.71929	2.28569	2.21982	2.78524	2.4084	2.51424	2.41137	2.26341	2.10717	2.26787	2.35593	2.36705
ENSMUSG00000001707	2.0493	1.68693	2.49181	1.96352	1.50446	1.77769	2.15558	1.93511	1.80751	1.59535	1.96624	2.01017	1.89367	2.10427	2.04452	1.19178	1.69297	1.92533	1.95241	1.76132
ENSMUSG00000001729	42.9417	46.8519	53.8133	47.3266	51.3934	45.0975	47.3233	41.6413	50.9358	54.4887	47.5092	51.0113	42.1098	54.4375	54.8806	51.7543	57.1997	45.3295	47.0362	50.2485
ENSMUSG00000001739	2.9263	3.36994	3.37303	2.47362	4.25082	3.52447	2.96241	3.34664	3.79601	3.1427	3.27623	3.73712	3.49914	3.58527	4.25101	4.31411	4.41882	3.72451	3.64056	3.42645
ENSMUSG00000001741	0.785778	0.711398	0.99631	0.64064	0.928755	0.736163	0.581067	0.873659	1.01429	0.955107	0.641137	1.14184	0.876065	1.08926	1.30108	1.09224	1.04417	0.80957	0.905542	0.729384
ENSMUSG00000001750	3.22999	3.01148	4.73014	3.66752	2.94716	3.44323	3.00733	2.3267	3.90176	4.00803	3.89995	4.98455	3.90765	4.30139	5.54963	5.68178	5.02106	2.73514	3.09454	3.88764
ENSMUSG00000001751	4.07891	3.66008	4.06413	3.7994	3.80648	4.46662	3.46366	3.49441	4.25315	4.44424	4.15469	6.25602	4.07773	5.15696	4.9256	5.26685	5.60556	3.13957	3.11969	4.83189
ENSMUSG00000001755	4.12646	3.42843	4.99779	4.649	5.09568	4.07981	4.20455	4.01653	4.31509	4.92123	4.97747	5.11287	4.62657	5.33882	6.19369	5.59315	6.75191	3.93702	4.86186	5.22626
ENSMUSG00000001761	2.55706	2.78891	3.07688	2.39422	3.31743	2.66357	2.68656	2.85798	3.61254	3.26484	3.05011	4.64873	3.48	4.09816	3.79494	4.13202	4.3413	2.68603	2.516	3.13786
ENSMUSG00000001763	0.312704	0.310494	0.409415	0.3233	0.393008	0.20264	0.293237	0.446975	0.558397	0.565659	0.22325	0.245363	0.307985	0.351805	0.427269	0.306223	0.112916	0.324984	0.225228	0.296666
ENSMUSG00000001767	4.95183	4.79939	4.77591	4.12839	4.07202	4.27524	3.67005	5.27634	4.97181	4.64754	4.55193	5.71252	4.45096	4.70497	5.40245	4.61853	5.73779	5.01945	4.3011	4.65525
ENSMUSG00000001768	2.46902	2.41054	2.66672	2.53134	2.52797	2.35576	2.13902	2.50165	2.75542	2.59859	1.86115	4.22039	3.23522	3.23631	3.31453	2.80593	3.72641	2.40093	2.20712	2.18781
ENSMUSG00000001773	0.0330048	0.015703	0.0697462	0.0670798	0.0706706	0	0.1238	0.103339	0.0531587	0.030313	0.0785443	0.0541487	0.144708	0.0830309	0.199241	0.11894	0.0730963	0.0751354	0	0.0533464
ENSMUSG00000001774	3.65491	3.66386	3.9265	4.6408	3.47934	2.65199	4.17822	4.77171	3.94851	3.33	4.82196	3.145	3.958	3.91014	4.05918	2.9279	3.1763	3.87928	4.50507	3.3915
ENSMUSG00000001783	20.2977	17.5797	20.2481	18.733	19.7618	20.1507	22.1622	22.3804	22.6269	24.1792	22.7734	21.3588	20.6055	21.3893	23.5799	20.8541	21.3104	21.1578	20.0376	23.9346
ENSMUSG00000001785	4.93355	4.62604	5.46015	5.24043	5.78313	4.4529	4.86281	5.13831	5.29261	5.21251	4.86772	6.28231	4.96475	5.52627	4.94884	4.95309	5.94175	4.91879	5.03187	4.71469
ENSMUSG00000001786	1.50861	1.46	1.6574	1.46687	1.54172	1.34381	1.38254	1.3189	1.71882	1.65953	1.48502	1.76255	1.6536	1.90378	2.00282	1.97695	1.99329	1.42057	1.39116	1.62098
ENSMUSG00000001794	93.513	97.9848	103.446	91.9113	103.398	96.9462	99.176	102.544	98.9943	107.723	96.2501	111.457	99.9326	107.294	109.295	108.667	105.573	81.4399	91.8654	104.909
ENSMUSG00000001802	2.50963	2.52034	3.06056	2.61598	2.86703	2.35181	2.50841	2.38959	3.12234	3.02679	2.72512	3.47634	2.7069	3.57262	2.74556	2.66718	3.14516	2.05263	2.67349	2.95119
ENSMUSG00000001804	0.0101539	0	0.016093	0.0123822	0.02609	0	0.0190435	0.0136252	0	0.0167863	0	0.0166587	0.0148397	0	0	0.0365918	0	0	0	0.0246179
ENSMUSG00000001815	0	0	0	0	0	0	0	0	0	0	0	0	0	0	0	0	0	0	0	0
ENSMUSG00000001819	0	0	0	0	0	0	0	0	0	0.00783767	0	0	0	0	0	0	0.0472491	0	0	0
ENSMUSG00000001823	0	0	0	0	0	0	0	0	0	0	0	0	0	0	0	0	0	0	0	0
ENSMUSG00000001827	0.0153744	0.0877783	0.0731014	0.0562454	0.158017	0.0763832	0	0.0618918	0.148576	0.0677786	0.109764	0.100895	0.134817	0.0663049	0.131028	0.166216	0	0.0419999	0.0442943	0
ENSMUSG00000001829	9.04861	9.02867	8.49685	9.04759	9.52964	8.19717	9.10374	7.58406	8.4249	9.02119	7.33599	8.28366	8.56061	9.60682	8.06821	8.63775	9.81197	7.962	8.55018	8.49333
ENSMUSG00000001833	8.65343	8.2776	8.561	7.22197	6.90447	6.64741	7.37443	8.82499	7.49326	7.75358	9.69837	9.24554	7.56591	8.63256	8.33228	6.45577	6.96998	9.26915	7.56673	6.43391
ENSMUSG00000001844	4.04447	3.74882	4.06495	3.84189	4.95844	4.51291	3.86206	3.93801	4.0366	4.97395	3.32766	5.07776	4.30704	4.71957	4.86031	4.71027	6.26742	3.73903	3.94329	4.48434
ENSMUSG00000001847	22.9517	21.7614	26.4295	25.2012	24.7439	21.8015	22.0974	23.0091	25.2392	25.6637	21.9602	30.4515	25.6742	26.9815	26.417	25.1504	28.0513	21.6079	23.999	24.319
ENSMUSG00000001855	1.87928	1.99873	2.03395	2.12227	1.94465	1.71353	1.89257	2.02133	1.95655	2.11957	1.82198	2.80128	2.38585	2.38884	2.2396	2.5166	3.04868	1.68797	1.99085	1.83493
ENSMUSG00000001864	0.525522	0.475063	0.47198	0.694256	0.708915	1.10238	0.722783	0.399605	0.909908	0.6709	0.487746	0.646641	0.620833	0.689365	0.821102	0.741755	0.843816	0.514431	0.529917	0.573355
ENSMUSG00000001865	0.651828	0.46519	0.811713	0.667128	0.538345	0.693944	0.742231	0.874672	1.09673	0.795371	0.398883	1.03122	0.64643	0.752978	0.743996	0.838934	1.23738	0.731344	0.804831	0.790174
ENSMUSG00000001870	5.1762	5.10621	4.73801	5.19232	5.22837	4.48573	5.22258	5.06198	4.87211	5.32986	5.51845	8.15623	5.57352	7.56455	4.7471	5.15446	6.8366	4.36302	4.92494	5.18163
ENSMUSG00000001891	48.0764	50.3246	58.4516	64.2891	49.0221	50.1565	52.4427	52.2061	47.8169	50.0822	54.1388	42.2697	48.4591	45.78	58.2525	46.0506	41.8589	54.7754	54.6348	55.6578
ENSMUSG00000001901	0.0199014	0.0426092	0	0.0303362	0.102272	0.0494371	0.0186625	0	0.0240405	0.032901	0.0426251	0.0489764	0.036357	0.0429142	0.0212011	0.0179299	0	0.0271834	0.0430026	0
ENSMUSG00000001909	4.13298	4.09265	4.77522	4.35365	4.95004	4.56298	4.5899	4.53144	4.72195	4.68778	4.11016	4.60315	4.85349	4.81832	5.32165	5.30781	5.63714	3.72524	4.26757	4.53495
ENSMUSG00000001910	11.4719	11.5203	13.7862	10.8746	12.1752	10.9008	11.7924	9.46147	10.3888	12.856	10.1649	13.3534	12.4751	13.159	13.002	12.2555	14.6367	9.19732	10.7775	10.1323
ENSMUSG00000001911	17.8521	17.8148	17.2003	18.3808	20.6701	18.3066	16.1371	14.5821	17.9379	19.6992	16.5387	23.2434	19.0378	20.6046	19.1817	20.5589	24.8173	16.943	15.6678	20.2201
ENSMUSG00000001918	5.10305	4.43308	7.94033	4.94843	5.51231	5.00331	6.95187	6.01866	5.51011	5.56826	10.8874	10.7187	10.6304	10.4473	10.4849	12.199	13.326	4.01107	5.97347	7.14021
ENSMUSG00000001924	41.317	38.6601	39.9082	38.3825	43.2334	37.0395	38.7174	38.8823	40.8982	43.9173	36.3411	44.9422	41.5662	43.8671	41.6107	42.0832	47.4488	35.3243	39.5132	42.0732
ENSMUSG00000001930	6.37316	6.27887	8.8152	5.62041	8.1031	5.41371	7.2154	9.23638	7.79955	7.20214	8.79243	12.1043	7.22104	10.7585	7.58564	7.69666	9.20941	5.32996	5.86181	5.43126
ENSMUSG00000001942	1.32217	1.37338	1.477	1.27386	1.2059	1.21459	1.24302	1.44012	1.35331	1.59996	1.59486	1.47925	1.37181	1.64679	1.53396	1.42458	1.4753	1.44293	1.20189	1.28876
ENSMUSG00000001943	2.08786	1.52825	3.2525	2.67662	2.04041	1.71404	2.10849	1.77198	2.60831	2.69444	2.29322	2.72276	2.51672	2.71281	2.49035	3.24757	4.09047	1.94995	2.69912	2.24977
ENSMUSG00000001946	15.816	14.0302	18.5269	16.7034	15.9675	16.5436	14.5773	12.3802	16.9925	18.1509	14.352	17.0564	17.3451	16.6141	18.6598	21.0631	19.11	13.4599	15.1889	17.2914
ENSMUSG00000001948	1.56438	1.56779	1.84637	1.31915	1.88153	2.25999	1.74791	2.50118	3.09596	2.76965	2.23374	2.56658	2.31064	2.33262	2.41117	2.33901	1.32689	2.36411	2.10968	1.12978
ENSMUSG00000001962	7.7792	6.71943	8.09725	7.63241	7.87243	7.9751	6.51332	7.49765	7.58853	8.95645	7.91203	9.36952	8.27873	8.88652	9.07649	11.6809	9.28096	6.24044	7.49296	7.5592
ENSMUSG00000001964	19.1799	22.3095	20.2359	18.1791	18.9089	23.3053	21.1304	22.7246	20.3384	20.1954	23.5199	20.7172	23.1405	18.6369	22.7791	22.8038	20.4622	20.161	16.9574	25.2067
ENSMUSG00000001983	25.6884	28.6112	27.3179	25.1447	25.8182	18.3529	26.2443	21.5869	20.8827	23.1195	19.1055	25.6809	22.0929	23.7869	21.4086	19.0485	24.1765	22.2873	25.013	22.1017
ENSMUSG00000001985	0.0511642	0.0168528	0.0686152	0.0455945	0.0252817	0.0456245	0.0147628	0.0633747	0.057051	0.0368701	0.0393378	0.0903986	0.0575196	0.0678936	0.062891	0.0425497	0.0130747	0.0268789	0.0510251	0.0381683
ENSMUSG00000001986	0.157609	0.14827	0.210056	0.128859	0.147262	0.154233	0.194823	0.100939	0.199042	0.183575	0.255733	0.411374	0.230342	0.204687	0.267116	0.264627	0.46409	0.215278	0.170279	0.147637
ENSMUSG00000001988	0.152574	0.16752	0.14881	0.114497	0.120626	0.136055	0.110059	0.14174	0.0708871	0.0776109	0.134066	0.115532	0.16295	0.164501	0.21255	0.0845904	0.0779791	0.128247	0.135253	0.142275
ENSMUSG00000001995	7.98694	8.69027	9.06762	8.92472	7.95884	8.10032	7.30032	5.81454	7.15508	8.0782	8.84556	10.2118	7.61547	9.35162	8.1056	7.27841	9.83254	7.51868	7.18356	7.56763
ENSMUSG00000001998	0.662383	0.678255	0.621903	0.697999	0.582741	0.435203	0.67516	0.661796	0.587062	0.595135	0.688788	0.738265	0.802333	0.908225	0.636611	0.629196	0.645796	0.83591	0.591174	0.497492
ENSMUSG00000001999	3.84048	3.73001	4.64521	3.47726	4.0622	3.63433	3.87218	3.95227	4.7613	4.08154	4.18494	4.00315	4.12519	4.29635	4.15281	3.92829	3.88507	3.60889	4.01403	4.72561
ENSMUSG00000002006	0.622685	0.596755	0.563943	0.401364	0.537133	0.692381	0.850855	0.656515	0.633988	0.750005	0.927218	0.7589	0.832038	0.891947	0.957119	1.10597	1.24116	0.534616	0.58945	0.86268
ENSMUSG00000002007	11.5434	11.117	13.4701	8.77856	9.74554	10.2515	11.0865	9.43003	11.3085	11.9184	9.58156	11.8833	10.1779	11.6524	11.4594	10.9027	11.8837	8.61126	10.6897	12.7324
ENSMUSG00000002010	154.374	148.925	144.891	153.271	173.218	156.549	164.149	162.851	170.245	176.863	146.086	160.925	148.522	150.653	161.81	163.076	172.743	144.961	161.958	169.15
ENSMUSG00000002012	4.15683	4.14302	3.89045	3.15724	3.17663	4.53986	3.79724	3.72664	4.63177	5.45024	3.3003	4.93849	4.41232	4.34653	4.39012	4.97184	5.65467	3.35284	3.30372	5.95133
ENSMUSG00000002014	8.11016	7.68474	9.72628	7.7548	8.63154	9.53956	8.51448	9.29096	8.74968	8.74987	8.48568	8.87052	8.29365	9.33442	11.0215	9.68062	10.2314	7.35395	6.75336	9.34751
ENSMUSG00000002015	28.7678	24.6451	31.9574	25.4364	26.5003	26.2435	27.6017	26.2405	29.6064	29.2313	28.915	28.9458	28.8758	30.3293	32.6834	29.859	30.5089	23.703	25.9994	27.0419
ENSMUSG00000002017	9.91875	10.2115	10.7891	8.79067	8.69475	7.36795	9.77516	9.94573	9.073	10.2274	10.385	10.5019	9.68094	10.0744	9.21534	8.40943	9.71079	9.39293	8.69278	8.8648
ENSMUSG00000002020	0.63001	0.585122	1.44989	0.647241	0.720696	0.714615	0.566511	0.3011	1.09464	0.944036	1.07826	2.54864	2.32394	1.94472	1.93531	3.20343	3.68416	0.483312	0.752141	0.669568
ENSMUSG00000002028	3.27094	3.54994	3.32067	4.69662	3.30957	2.82422	3.90565	3.37433	3.13487	3.5478	3.32439	5.64098	3.90731	4.78743	3.63576	3.5462	4.77161	3.52155	3.85431	2.96361
ENSMUSG00000002031	1.73934	1.72055	2.01518	1.34243	2.14973	1.67722	1.31104	1.75786	1.94815	1.96854	1.46183	2.48336	1.94673	2.15421	2.13438	2.59848	2.43197	1.81189	1.78401	1.70815
ENSMUSG00000002032	3.9691	4.09594	4.37385	3.44576	4.19522	3.56877	4.12411	2.44909	3.13441	4.35023	2.24497	3.73393	3.59133	4.20823	3.18587	2.71412	5.00398	3.00354	3.48439	3.73192
ENSMUSG00000002033	0.0648182	0.0462588	0.0342437	0.0395215	0.0555161	0.0536715	0.020261	0.15946	0.117448	0.101204	0.154253	0.283581	0.221038	0.232949	0.736546	0.233587	0.287108	0.0295117	0.15562	0.0261918
ENSMUSG00000002043	6.93412	5.32934	7.11529	6.36899	7.48086	6.40417	7.41946	7.48553	8.32257	8.29141	7.42577	8.16762	7.56808	9.36914	9.68355	6.44741	6.57108	5.43386	5.47459	6.73545
ENSMUSG00000002052	8.89971	8.30521	9.97938	8.06373	9.18282	7.72369	8.62572	8.37564	8.33957	10.2859	8.89108	11.2448	10.3188	9.9764	9.95814	9.39026	11.0127	7.46499	9.07738	8.2061
ENSMUSG00000002055	0.131867	0.143405	0.26871	0.038287	0.0806731	0.124788	0.0942151	0.134818	0.106195	0.197239	0.0896612	0.14423	0.114715	0.196336	0.207373	0.158404	0.146024	0.0771928	0.126637	0.10657
ENSMUSG00000002057	0	0	0	0	0	0	0	0	0	0	0	0	0	0	0	0	0	0	0	0
ENSMUSG00000002058	1.84654	1.52373	2.14922	1.768	1.46416	2.07848	1.65042	1.50993	1.98661	2.06693	1.4625	1.8461	1.69722	1.89756	2.21302	2.39144	2.20453	1.57637	1.82873	2.09855
ENSMUSG00000002059	2.82817	2.49392	4.08344	2.49183	3.40517	3.40851	2.38828	2.84132	4.02452	3.32916	3.95369	5.24731	3.78707	4.94903	4.95309	5.09599	5.55854	2.85174	2.43162	3.23098
ENSMUSG00000002064	18.6716	16.4695	19.6916	16.7855	17.3696	17.912	19.717	21.8331	21.2314	20.1289	20.1036	21.1105	20.2191	20.6337	21.0332	21.6311	22.07	16.1426	17.8976	20.9673
ENSMUSG00000002068	0.464323	0.321906	0.420521	0.258844	0.255657	0.2197	0.174167	0.231424	0.49679	0.416706	0.416739	0.435305	0.261746	0.472011	0.339186	0.262947	0.484792	0.271808	0.191105	0.353806
ENSMUSG00000002076	0.0787185	0.0702239	0.109167	0.101993	0.0252831	0.0977722	0	0.118834	0.083204	0.0813357	0.0843	0.145292	0.0647132	0.10609	0.115307	0.0886502	0.163443	0.0940815	0.0425233	0.0238565
ENSMUSG00000002083	1.52966	1.06794	1.55476	1.63218	1.23893	2.09265	1.37206	1.13786	1.66703	1.8508	1.11582	2.72783	1.89537	1.54167	1.82439	2.15706	1.93323	1.06739	1.10175	1.37058
ENSMUSG00000002100	1074.69	1092.71	1091.02	991.871	1018.72	875.702	1129.67	973.188	1052.78	1121.51	987.299	1206.21	1144.83	1186.05	1024.46	1153.39	1101.56	810.514	956.414	949.112
ENSMUSG00000002102	61.9471	56.7873	62.3478	58.5932	62.2692	62.2754	64.404	68.6742	65.0289	67.0868	61.7794	64.1619	57.6308	62.3201	66.9162	68.8566	65.3425	58.0619	56.1017	62.434
ENSMUSG00000002103	4.79403	4.2767	5.13736	3.93616	4.32184	3.46213	4.15075	4.29475	4.38444	4.78455	4.56999	5.75369	4.78703	5.74878	5.1724	4.3191	5.51986	4.18562	3.90418	3.68174
ENSMUSG00000002104	6.97679	7.07708	7.76516	7.75509	8.71155	9.02252	5.95437	5.41733	8.30944	7.11695	6.82786	8.71337	5.44193	7.64893	8.95648	9.14594	8.65899	6.6386	6.80364	7.31722
ENSMUSG00000002105	4.33732	4.28597	5.70174	4.28972	5.05049	4.46829	4.55702	4.39918	5.54605	5.43979	4.69146	5.7951	5.1782	5.61476	5.62505	6.33848	6.16837	3.89343	4.44046	4.53691
ENSMUSG00000002107	1.73683	1.73319	1.83371	1.68624	1.75109	1.60874	1.77328	1.85643	1.94807	1.71197	1.78449	2.35481	2.01492	2.04323	2.03339	1.79217	2.05323	1.64181	1.68434	1.75648
ENSMUSG00000002108	5.23759	5.03065	5.71953	5.80482	6.49439	6.09258	5.66209	7.32967	8.2945	6.19035	8.22045	5.96669	6.49516	7.70595	7.97305	7.0338	7.32373	6.36766	6.1896	6.33221
ENSMUSG00000002109	1.11005	0.921175	1.02287	1.01524	1.01155	0.919158	0.823074	1.1085	1.26296	1.1025	0.995239	1.31295	1.27333	1.62823	1.4713	1.23266	1.58656	1.05783	1.18999	1.34565
ENSMUSG00000002111	1.44143	1.36538	2.69991	1.81369	1.81819	1.71438	1.8678	1.37154	1.51961	1.87027	1.49686	1.95638	2.23111	1.99208	2.81986	2.2431	1.82836	1.48559	1.54787	1.55675
ENSMUSG00000002129	5.25676	4.98573	5.75465	5.32098	5.15189	5.32798	5.47364	5.40415	5.64218	6.40149	5.64384	7.10689	5.57518	6.86934	6.14477	6.40783	7.19529	4.41799	4.91589	5.47406
ENSMUSG00000002147	12.844	13.283	14.8765	13.2414	13.9348	12.8474	14.5045	13.7256	15.1568	14.7217	15.2124	17.6897	14.4742	16.9792	16.7339	16.5805	17.0036	11.2757	13.3825	13.557
ENSMUSG00000002190	0.00877394	0	0.0417177	0	0	0	0	0.0235471	0	0	0.0375842	0	0.0192344	0.0189195	0.0186939	0	0	0	0.012639	0
ENSMUSG00000002204	0.14604	0.0947495	0.168335	0.0404748	0.0682264	0.197879	0.0995988	0.178152	0.224526	0.168271	0.132699	0.13069	0.164927	0.200398	0.565735	0.334911	0.220525	0.0906709	0.0764993	0.0321884
ENSMUSG00000002205	2.59732	2.58611	2.8218	2.69158	2.75157	2.42817	2.21956	2.40315	2.89713	2.75004	2.30294	2.71482	2.47577	3.06005	2.76136	3.12316	3.02693	2.22445	2.48929	2.89466
ENSMUSG00000002210	2.4421	2.45089	2.41907	2.49527	3.18648	2.89103	2.18273	2.39374	2.4084	3.19618	2.50629	3.77183	2.66985	3.31182	3.49588	3.71279	4.27827	2.24115	2.32236	3.16858
ENSMUSG00000002221	1.59882	1.95816	1.63483	1.80085	2.1645	1.42922	1.61214	1.72557	1.67799	1.91748	1.54158	2.21693	1.69596	2.23167	2.01458	1.7595	2.11315	1.578	1.76326	1.71726
ENSMUSG00000002222	14.4374	13.2724	11.9567	13.8789	12.7557	11.9934	11.5808	14.6783	11.2451	13.1834	12.3034	14.615	12.1935	12.8154	11.4312	10.1224	12.851	15.1616	13.6124	12.9637
ENSMUSG00000002227	1.39824	1.46536	1.61715	1.93168	1.42415	1.75233	1.33482	1.03955	2.04664	1.88466	1.0792	2.62467	2.15397	2.36996	2.12698	2.64429	2.48993	1.48832	1.61499	1.75609
ENSMUSG00000002228	12.0897	12.5044	12.4346	9.06886	12.6057	10.2524	11.5744	10.2928	12.5816	13.2493	8.56176	12.2969	12.2771	11.2925	12.1741	11.9619	13.2583	7.20629	10.1239	12.1776
ENSMUSG00000002233	32.3031	32.9918	44.2443	22.4243	23.2461	22.4466	30.0874	29.464	32.2717	33.9303	29.6694	38.0292	38.3903	37.6755	31.1574	34.6089	35.1669	24.9234	25.436	25.2947
ENSMUSG00000002240	0	0	0	0	0	0	0	0	0	0	0	0	0	0	0	0	0	0	0	0
ENSMUSG00000002249	2.61418	2.28234	3.11785	2.33799	2.94632	2.19511	2.2788	2.30096	3.1261	2.8087	2.14049	3.17569	2.76742	3.09074	2.90818	3.3551	3.45983	2.05477	2.92473	2.85658
ENSMUSG00000002250	3.92442	4.65561	5.01313	4.55068	4.77617	4.55326	4.16933	3.68941	4.41133	4.26307	4.17416	4.78071	4.30676	5.05715	4.92673	5.13198	5.52717	3.55646	4.45486	4.54655
ENSMUSG00000002257	1.03091	0.603673	1.194	0.781686	1.00182	0.87551	0.619697	0.638467	1.14952	1.15804	0.886974	1.30103	0.9658	1.02599	1.43615	1.61941	1.40502	0.686004	1.0281	0.865182
ENSMUSG00000002265	1.06858	1.05508	1.29898	1.4217	1.37951	1.16401	0.773434	1.03714	1.24696	0.91902	1.02584	1.94464	1.25278	1.61351	1.45335	1.04684	1.71464	1.41707	1.44217	1.06272
ENSMUSG00000002266	0.414907	0.355328	0.443008	0.407431	0.325438	0.303776	0.327644	0.246143	0.327098	0.247895	0.155904	0.422756	0.331912	0.371997	0.316381	0.259695	0.362724	0.310205	0.390065	0.201187
ENSMUSG00000002274	4.22358	5.30667	6.01124	3.79719	4.75242	4.63716	4.68954	3.99616	4.36667	5.09875	4.59993	5.57727	4.88614	6.64379	4.71889	4.23546	5.97331	3.7863	4.37087	4.92701
ENSMUSG00000002279	2.03746	1.86953	1.96058	1.66221	2.17354	1.82911	1.89112	1.6425	1.90869	1.98061	1.65871	1.87175	1.77371	2.15189	1.8383	1.72791	2.21879	1.48378	1.79319	1.70121
ENSMUSG00000002280	7.07664	6.73926	7.75305	6.36671	6.67836	5.93957	7.16294	6.71648	6.43703	7.18331	6.01248	7.00148	6.48576	7.05466	6.68637	6.48295	5.97627	5.8523	6.12296	6.4116
ENSMUSG00000002289	7.56966	1.70822	2.26035	5.98365	15.9136	7.56445	3.55389	11.1746	13.481	3.92406	0.740504	2.09438	10.5965	1.48388	2.10365	3.64799	1.19274	3.5282	9.53941	1.01556
ENSMUSG00000002297	0.0526004	0.0866293	0.121844	0.145557	0.103966	0.113913	0.0607087	0.0705832	0.102642	0.120404	0.167546	0.126128	0.112355	0.122149	0.146555	0.131232	0.147859	0.0497402	0.104915	0.0882893
ENSMUSG00000002307	3.60884	3.8233	4.10326	4.22999	4.34843	4.30603	2.87971	4.61703	4.27817	4.81737	3.40864	5.29561	5.3234	4.83346	5.16981	5.67468	5.43594	3.59748	4.26221	4.02155
ENSMUSG00000002308	4.06681	3.75909	4.69825	3.89873	4.57955	3.7326	4.27311	4.78323	4.64627	4.27965	4.44262	3.69781	3.482	4.13377	4.55424	4.17158	4.02866	3.88171	3.51146	3.56383
ENSMUSG00000002319	3.22972	3.16324	4.30364	3.24673	3.76063	3.78287	3.30528	3.27832	3.72783	3.80132	3.35882	3.90893	3.52631	3.80022	3.73877	4.21132	4.24652	2.59316	3.27961	3.94271
ENSMUSG00000002320	6.66254	5.92409	6.90986	5.82158	6.48986	5.92378	6.38434	6.46095	7.03668	7.49847	6.26419	8.76552	6.91712	8.40018	7.93152	7.80654	8.64778	5.91772	5.887	7.19393
ENSMUSG00000002324	0.0240648	0.0686974	0.114422	0.029346	0.139126	0	0.0451334	0.16146	0.159884	0.139243	0.274892	0.0987037	0.140681	0.129729	0.153818	0.151766	0.239836	0.0328701	0.155996	0.175034
ENSMUSG00000002325	3.00303	2.63919	3.57485	3.06238	2.48502	2.47575	1.93068	2.92109	3.089	2.90866	3.18319	4.71172	4.16847	3.54882	5.51119	4.95029	4.13864	3.4391	2.40854	2.57531
ENSMUSG00000002326	0.692806	0.488014	0.71301	0.685752	0.762919	0.506614	0.624364	0.664042	0.60865	0.709022	0.488195	0.826647	0.631183	0.659654	0.709295	0.486368	0.807039	0.516166	0.518441	0.4581
ENSMUSG00000002329	18.0573	16.4715	16.1689	14.507	17.5945	15.8874	16.982	15.9516	15.8505	18.3021	13.7231	17.7068	14.2874	14.8967	17.922	16.9104	17.6672	12.7476	15.2716	20.1412
ENSMUSG00000002332	9.77563	9.47865	10.6264	8.75348	10.1919	9.28117	8.68711	8.75656	10.6495	11.2253	7.23495	9.88743	9.53707	10.1259	9.89607	10.1444	10.2017	7.96958	9.38184	10.4545
ENSMUSG00000002341	0	0	0.0233376	0	0.00630585	0	0.0184109	0.0065863	0.0059291	0.00270478	0	0.0161054	0.0179334	0.0105839	0.00522883	0.0265322	0.0163057	0.0134085	0.0141409	0.0238001
ENSMUSG00000002342	19.0853	18.4719	17.8749	15.7699	18.9981	16.2571	17.78	17.2111	17.7817	20.3246	15.6644	19.2131	16.0121	18.0893	16.1425	15.4708	19.4521	14.9452	16.4264	17.2734
ENSMUSG00000002343	2.00285	1.86978	2.02471	1.94731	2.01678	2.09768	1.94923	2.00478	2.11861	2.2074	1.65405	2.64651	2.31006	2.38118	2.09905	2.36039	2.086	1.55269	1.91823	2.0211
ENSMUSG00000002345	7.21698	7.31378	8.54058	6.6006	8.09747	6.8922	8.30171	6.42391	8.74702	8.63015	7.21345	10.3406	7.76998	9.25953	7.86769	9.14618	11.0287	6.34177	7.00011	6.64904
ENSMUSG00000002346	14.9011	14.2074	13.05	12.2135	17.8652	12.0167	12.416	15.3641	15.0476	14.9105	8.53599	12.8131	13.7811	14.0339	11.4194	12.0135	15.5943	12.0834	13.3883	14.8652
ENSMUSG00000002365	9.93939	9.60194	10.9405	10.5609	10.4614	9.15178	8.20362	9.42005	10.3672	9.92685	9.4661	12.7187	10.9161	11.4111	11.327	10.6085	12.1309	9.84209	9.22645	9.58709
ENSMUSG00000002372	5.70826	5.48245	6.24048	5.47287	5.89296	5.69716	5.69073	5.10652	6.39285	6.48977	4.85417	7.35893	6.40335	6.65776	6.49726	7.42386	6.40538	4.80983	5.27724	5.96641
ENSMUSG00000002379	132.432	123.663	126.807	109.517	137.192	128.644	129.676	137.999	134.347	141.359	119.229	133.281	127.235	115.343	125.439	140.377	140.955	111.095	126.388	125.922
ENSMUSG00000002384	0.00910183	0	0.0144256	0	0	0.0150732	0	0.0122135	0	0.0050157	0	0.0149328	0.0199532	0.0196266	0.00969624	0.0328006	0	0	0.0131114	0.0220673
ENSMUSG00000002393	7.03224	7.26614	7.63671	6.95136	8.28929	7.15612	7.01633	6.14795	7.35071	7.37858	6.15315	7.10885	7.1458	6.73949	7.52933	7.85015	7.66923	6.56526	6.17354	7.08964
ENSMUSG00000002395	39.5792	37.1815	40.6256	32.9294	35.4232	36.6886	37.0702	37.644	38.3029	39.3459	39.965	37.2672	37.778	35.9843	41.4297	42.5761	39.1953	32.844	31.7056	34.0074
ENSMUSG00000002396	1.38131	1.28614	1.37319	1.31013	1.39934	1.17247	1.12354	1.27556	1.35162	1.81432	1.62594	1.98193	1.60271	1.79355	1.68777	2.05182	2.17106	1.082	1.676	1.72851
ENSMUSG00000002409	6.6437	7.83689	7.04055	6.55167	7.89565	6.61879	6.31612	6.71703	7.75634	8.53537	7.12879	11.2438	8.11052	10.7798	7.81744	8.75988	11.6667	7.05207	7.92811	9.02277
ENSMUSG00000002413	1.19993	1.32362	1.19517	1.35608	1.30921	1.10538	1.16584	1.24437	1.35716	1.24807	1.37868	1.64262	1.39438	1.67003	1.35428	1.14303	1.388	1.45455	1.2551	1.07474
ENSMUSG00000002416	3.62689	3.17057	3.41119	3.22913	3.39392	4.10469	3.67178	3.57013	3.68385	3.84862	3.98709	2.98549	2.92543	3.55183	3.85038	3.49372	3.81476	3.65977	3.6518	4.51838
ENSMUSG00000002428	2.51868	2.71963	2.84056	2.37436	2.10368	2.03131	2.26696	3.17201	2.61095	2.55607	3.40081	3.22372	2.42355	3.08148	2.63876	2.1887	3.20448	2.94415	2.62466	2.17986
ENSMUSG00000002455	10.7712	10.1362	10.2544	10.2725	11.0517	10.639	11.4308	11.3958	11.0436	11.9469	11.5251	11.831	11.8365	11.3566	11.9815	13.6368	13.1031	10.2874	10.032	11.1381
ENSMUSG00000002458	1.80535	1.92133	2.43463	1.8829	2.46181	1.83582	1.78206	2.14629	2.6782	1.87628	1.6507	2.44227	2.5459	2.54406	2.78365	3.05325	3.36702	1.51416	2.64626	2.49568
ENSMUSG00000002459	0	0	0.0132039	0.00507965	0	0.0275933	0.0156247	0.0223583	0.0201273	0.0183637	0	0.0136681	0	0.00898221	0.0266252	0.0150114	0	0.0113793	0.012001	0
ENSMUSG00000002475	1.25585	1.55496	1.41487	1.4761	1.34129	0.826896	1.50401	1.1573	1.46221	1.36743	1.51233	1.81215	1.53687	1.79448	1.628	1.33591	1.25664	1.30202	1.1116	1.21058
ENSMUSG00000002477	3.87227	4.02861	4.22785	3.211	3.47133	3.70513	3.64735	4.38782	3.38867	3.96426	5.03763	3.61413	3.93632	4.24918	4.98685	5.1167	3.88778	3.8787	3.86747	5.00708
ENSMUSG00000002486	0.682717	0.817738	0.847477	0.975183	0.956848	0.838085	0.716325	0.749554	0.836242	0.989226	0.627165	1.07309	0.795432	1.00375	0.991777	0.989294	1.04679	0.893397	0.722126	0.763957
ENSMUSG00000002489	0.601004	0.551825	0.590462	0.653608	0.532815	0.401613	0.428459	0.457472	0.52221	0.60428	0.602215	0.899532	0.613822	0.886713	0.677695	0.386308	0.653851	0.700895	0.526542	0.63909
ENSMUSG00000002496	12.6173	12.8846	14.5106	16.2479	15.3751	13.5754	13.8043	11.1181	13.3567	15.0327	11.0076	14.4426	14.4295	15.7527	12.663	13.818	16.0369	12.6008	13.2574	13.1725
ENSMUSG00000002500	133.522	146.25	103.664	124.569	148.538	118.285	126.984	130.455	134.678	142.421	95.572	87.4905	96.4237	88.3409	120.375	125.756	125.603	125.95	134.782	141.069
ENSMUSG00000002504	30.4436	24.8414	29.5721	31.0945	31.9103	34.9446	31.4896	29.9625	30.7777	33.8838	30.1295	33.4803	27.3667	34.104	37.0527	44.4422	38.3528	28.4025	33.7032	34.106
ENSMUSG00000002524	11.551	10.3298	12.5546	10.2221	12.26	11.1228	11.4388	10.6494	12.4709	13.3169	11.5443	13.7038	11.8813	13.2559	14.3972	13.7773	14.529	9.12316	10.8966	11.7756
ENSMUSG00000002546	19.8214	18.6138	19.9665	19.9509	20.2023	17.7685	18.9668	18.223	20.7482	21.9838	17.3188	23.3547	20.8045	22.2223	20.3976	21.7162	23.6346	18.33	18.8319	18.9923
ENSMUSG00000002550	5.80241	5.46027	6.44962	5.05637	6.56397	5.71873	5.29673	5.77068	6.54397	5.8503	7.00201	9.18264	5.95672	8.08293	9.14894	7.3325	8.44394	4.85701	5.41822	6.81607
ENSMUSG00000002565	1.34242	1.39505	1.56772	0.703633	0.907714	0.897055	1.12634	0.821674	1.72119	1.64175	1.61415	1.93195	1.87587	1.79015	1.49281	1.35796	1.52566	1.35108	1.05171	1.22764
ENSMUSG00000002578	0.202238	0.117025	0.225237	0.15997	0.175555	0.153882	0.0615074	0.190698	0.257504	0.222892	0.124873	0.161415	0.295567	0.218046	0.262028	0.196976	0.272372	0.186646	0.149601	0.159024
ENSMUSG00000002580	11.6299	10.5267	13.0375	10.2907	9.71792	11.7438	9.84189	12.7511	11.079	10.3166	10.9356	10.9363	11.5731	12.6409	13.6485	12.6926	10.9938	9.04038	11.5773	10.7743
ENSMUSG00000002588	0.146232	0.0173936	0.212451	0.156033	0.109591	0.100904	0.182838	0.0490564	0.103043	0.161167	0.0348002	0.119957	0.0712386	0.0394157	0.298583	0.175661	0.121449	0.116514	0.175542	0.236359
ENSMUSG00000002602	16.9243	16.3449	20.5291	15.496	17.9481	14.3973	16.634	19.1324	18.6557	16.5764	24.8671	28.5724	26.2779	30.2759	24.3683	22.7198	29.021	17.2514	16.4958	15.9232
ENSMUSG00000002603	5.00799	4.88871	6.26097	4.27492	5.76805	5.38211	4.44007	3.84409	5.81264	5.99807	4.77051	6.21679	6.13677	6.14707	6.11852	7.26947	6.37556	3.83637	4.55044	5.17938
ENSMUSG00000002608	13.251	14.0509	13.9395	13.0868	14.0408	12.9618	12.7792	12.7163	13.4185	15.212	12.5712	15.0033	13.0636	15.4178	14.4316	16.7524	16.7684	10.7765	12.5017	12.8029
ENSMUSG00000002617	0.724897	0.596063	0.711817	0.480424	0.708599	0.508898	0.36944	0.76126	0.637709	0.751169	0.472528	0.736842	0.783052	0.696608	0.789025	0.454319	1.02085	0.721078	0.567515	0.706822
ENSMUSG00000002625	8.94538	8.88303	9.62093	10.3482	11.8681	9.34962	9.10005	9.81772	11.672	12.1185	7.85257	12.7459	10.0925	9.74969	12.1252	12.1546	12.2338	7.81603	10.018	9.73848
ENSMUSG00000002633	0	0	0	0	0	0	0	0	0	0	0	0.0203509	0	0	0	0.0223509	0	0	0	0
ENSMUSG00000002635	6.47482	6.671	6.28729	6.93659	7.67404	6.68282	6.67036	6.79163	7.57357	6.98533	6.99901	7.48084	7.83015	7.42339	7.67486	8.42143	8.63423	6.88209	7.09384	7.0752
ENSMUSG00000002658	13.7599	13.4457	16.3969	13.1177	15.3261	13.9994	15.3528	14.4346	16.3732	17.4208	12.9514	17.0409	15.0899	16.1217	19.1284	18.5674	17.0137	12.305	13.955	13.8629
ENSMUSG00000002660	31.9655	33.6732	37.0243	32.2021	39.6575	35.8173	33.0354	32.8193	34.8813	39.4151	30.7583	35.1993	36.1455	36.7057	36.1756	39.9593	37.6037	28.9895	30.4484	39.9751
ENSMUSG00000002661	32.3293	28.4119	29.1551	25.5713	30.732	27.2244	29.7374	29.4278	27.362	29.163	24.7962	33.3896	28.1636	28.677	32.5394	30.4252	35.3441	25.1263	26.5484	33.4496
ENSMUSG00000002664	0.372522	0	0.472332	0.227137	0.191437	0.246768	0.698663	0.399903	0.179999	0.369511	0.851062	0.122234	0.217774	0.401641	0.39685	0.536988	0.24751	0.305297	0.321975	0.36127
ENSMUSG00000002668	0.518425	0.39465	0.668281	0.493113	0.790366	0.698283	0.518561	0.510152	0.450897	0.53328	0.424407	0.612392	0.686953	0.782528	1.00147	0.772216	0.826679	0.500402	0.63727	0.536284
ENSMUSG00000002679	4.85674	3.90156	5.02852	4.16664	4.70324	4.68843	3.38719	5.63291	4.06846	4.07509	5.74996	4.48457	4.86876	4.60486	4.96592	5.18916	5.1079	4.467	4.3243	4.9704
ENSMUSG00000002688	1.46945	1.42127	1.36366	1.72119	1.75123	1.23276	1.46863	1.88101	1.84513	1.94449	1.13192	1.88742	1.85793	1.46966	1.46243	1.35871	1.92696	1.24125	1.76862	1.40631
ENSMUSG00000002699	0.609837	0.700878	0.740594	0.521535	0.722429	0.432827	0.460469	0.53138	0.53576	0.52373	0.373187	0.87058	1.04174	0.657506	1.41745	0.670724	0.736701	0.540894	0.752984	0.384037
ENSMUSG00000002718	10.0527	9.19614	9.86105	8.59998	8.23433	7.02075	8.47856	10.2092	8.20351	8.52546	10.175	10.3066	9.20076	9.48099	9.11104	7.81989	9.9231	9.76996	8.6057	9.3204
ENSMUSG00000002728	10.6374	11.1017	11.6626	9.66498	9.56394	9.55003	11.0657	13.2509	10.3512	10.8256	13.161	11.4158	9.96028	10.7598	11.4032	9.39469	10.1645	10.3634	10.4216	10.0065
ENSMUSG00000002731	5.1893	4.92137	5.85104	5.61674	4.76525	5.21973	4.83359	4.41638	5.61646	5.02836	5.6194	6.08532	5.3572	5.25698	5.12007	4.61246	5.72714	5.20901	5.64409	5.6574
ENSMUSG00000002732	7.37218	6.99245	8.51819	6.82954	6.41604	7.60096	5.75359	9.09476	8.18725	8.22994	11.5792	8.73963	7.7853	9.30737	8.48698	9.25573	9.16436	7.92579	6.40611	8.07202
ENSMUSG00000002733	5.73899	5.25675	5.72963	5.55192	5.55884	4.63981	5.59359	5.609	6.11376	5.67143	6.48465	6.89486	6.00163	7.73449	6.48686	6.59537	6.53026	6.09519	5.92368	5.09453
ENSMUSG00000002741	17.5629	16.2335	19.3761	14.4465	16.4818	15.3266	17.313	16.9766	15.6115	18.2479	17.0676	20.4651	17.8672	18.5019	17.7012	17.337	19.7761	13.8051	15.9572	16.2118
ENSMUSG00000002748	5.75192	5.18562	5.67207	5.94443	5.86262	5.0238	5.95115	6.05055	5.88068	5.73276	6.32024	6.70664	5.8629	6.46341	6.35052	5.88049	7.23644	5.63652	5.40471	5.45664
ENSMUSG00000002763	12.0942	11.1277	12.3709	12.8821	13.1116	12.4333	12.7895	14.0193	14.8231	13.8728	12.6196	12.6074	12.9575	13.9925	13.5382	15.5563	15.0822	11.5255	12.517	14.819
ENSMUSG00000002767	46.9057	45.9261	46.3079	44.7216	54.8712	52.7357	48.1748	48.2795	50.2803	56.0874	42.8401	45.5589	43.9367	49.4657	48.7149	51.8311	55.8521	42.1764	46.9153	55.1048
ENSMUSG00000002768	8.06272	8.88405	10.2897	7.88206	7.87342	7.96069	7.6865	7.86381	9.1381	9.35053	8.64124	8.29496	8.88662	9.86992	9.8746	9.14467	9.86146	7.29832	8.80053	8.12564
ENSMUSG00000002769	1.2006	1.00312	0.603339	1.05342	1.9939	1.06687	0.933636	1.49317	1.16731	1.4039	1.0453	0.672593	0.641945	0.789295	1.06064	0.474874	0.972799	1.27992	1.09674	2.05888
ENSMUSG00000002771	0.339466	0.408826	0.437144	0.358985	0.463382	0.289873	0.358125	0.327406	0.480548	0.493977	0.401404	0.47862	0.434108	0.640503	0.361636	0.420525	0.370038	0.188369	0.267426	0.411516
ENSMUSG00000002778	37.275	36.0432	40.1118	37.7797	38.7853	37.325	35.0605	38.9425	41.1802	45.0592	38.1823	45.2939	42.9093	43.5817	41.7168	44.8895	44.7617	34.4145	34.8558	39.4752
ENSMUSG00000002781	14.1721	13.9192	14.3986	14.0744	15.6908	14.236	14.3514	14.2077	14.776	15.2053	11.3018	13.402	14.0702	14.8848	12.5555	12.8908	14.9185	12.1202	14.5078	15.2496
ENSMUSG00000002791	0.0226451	0	0.0538358	0.00690369	0.029093	0	0.0212354	0.030387	0.0683871	0.0187184	0.0161672	0	0.0496432	0.0244153	0.024124	0.0408035	0.150458	0.030931	0.0163104	0.0274514
ENSMUSG00000002797	1.50471	1.28864	1.61157	1.20939	1.34735	1.23085	1.39393	1.33997	1.25033	1.43224	1.28912	1.2119	1.03291	1.37161	1.35524	1.18311	1.52993	1.21449	1.60268	1.50348
ENSMUSG00000002799	5.69402	5.2614	6.27618	5.16907	6.11021	5.44116	5.14461	4.34763	5.43278	6.13585	4.53938	6.67984	5.40578	6.31404	6.41157	5.85626	7.27668	4.73712	5.26615	5.63021
ENSMUSG00000002803	7.43076	7.72151	7.36971	8.22761	9.46847	8.85818	6.86842	7.52424	8.70085	8.29853	6.42252	8.1025	7.79516	8.17544	8.85495	8.51545	8.22852	6.4136	8.27437	8.73158
ENSMUSG00000002804	1.75797	2.12807	2.82149	1.38395	2.573	2.39538	2.37889	2.38883	2.82249	2.1705	2.66902	2.66512	2.76437	3.071	2.25207	2.2454	2.51346	2.21884	1.89127	2.80548
ENSMUSG00000002808	8.50393	8.13485	10.2563	8.1973	7.93365	6.81782	8.95174	6.681	7.42857	7.94034	6.20903	6.69096	7.82177	7.86479	6.66084	4.91447	8.20596	6.25586	6.96827	7.29884
ENSMUSG00000002812	25.6786	25.5385	28.1689	26.246	27.4798	25.3481	25.2499	24.4325	27.8445	29.5872	24.0869	30.493	28.2234	30.4514	27.4452	30.0171	33.2239	22.9649	24.7243	27.7474
ENSMUSG00000002814	1.49738	1.28236	1.41176	1.13773	1.40087	1.15722	1.35376	1.22619	1.34501	1.57414	1.05259	1.58737	1.62727	1.37433	1.57063	1.49432	1.42855	1.1013	1.27208	1.56385
ENSMUSG00000002820	6.62158	6.68944	6.91165	6.21019	7.00171	5.74052	6.71086	5.76046	6.36609	6.31998	5.54652	5.90238	6.28457	6.63073	6.46359	6.31601	7.15481	5.8636	6.47806	6.19998
ENSMUSG00000002825	3.31135	3.39792	4.39714	3.66698	4.11623	3.37921	2.51774	3.45866	3.7622	3.27472	3.22028	4.66919	3.36147	3.02984	4.32846	5.67635	4.57861	2.86048	3.01674	3.38492
ENSMUSG00000002831	59.4239	43.3339	45.1384	64.33	80.1808	48.4727	52.6007	62.9408	53.906	57.0128	61.6461	47.1998	57.4726	57.3592	43.7712	45.8559	58.4565	52.5061	68.5371	54.2177
ENSMUSG00000002833	7.92345	8.21849	9.3209	8.07694	8.43952	7.97619	7.00909	6.90029	8.59147	9.83024	7.90095	9.42282	8.58971	9.06599	9.86057	10.8317	10.8273	7.72621	7.4597	8.42865
ENSMUSG00000002835	0.279202	0.273269	0.347687	0.250492	0.245966	0.297242	0.231899	0.14451	0.279453	0.292331	0.136685	0.301016	0.28272	0.391335	0.331429	0.337786	0.27826	0.179785	0.109168	0.396483
ENSMUSG00000002844	11.6328	10.5708	11.3792	8.8715	10.3254	10.5689	10.0042	9.92186	11.7796	11.6201	10.2177	12.5802	11.2065	12.5293	11.53	12.0573	14.2397	8.3268	9.33055	10.883
ENSMUSG00000002845	1.94949	1.68679	2.2558	2.18272	1.56259	1.78566	2.16787	2.19927	2.09444	1.6875	2.01997	2.12283	2.28814	2.30648	2.28816	1.97396	2.72236	1.92052	2.23668	1.69402
ENSMUSG00000002846	16.4698	15.0316	17.1302	14.7614	16.5308	15.4406	17.2637	15.1675	16.3561	15.8502	14.3588	15.7514	14.1182	15.5162	15.6053	15.1236	16.572	14.4386	15.6836	16.6059
ENSMUSG00000002847	6.31066	6.17225	7.96804	6.14146	6.12017	6.11332	6.29694	4.59968	4.90514	6.04461	5.17055	6.46011	6.9493	6.72814	5.28085	7.57009	6.83245	5.7625	5.36828	7.03209
ENSMUSG00000002870	1.06108	1.05799	1.46446	0.962715	1.23928	0.790326	1.04739	1.04233	1.07324	1.42124	0.826409	1.73251	1.03878	1.70234	1.51438	1.03372	1.29868	1.01245	1.16283	1.10781
ENSMUSG00000002871	6.80732	7.2752	7.82337	6.4634	7.40766	6.59015	6.97108	7.43037	7.99809	8.23042	5.23477	8.8902	7.97511	8.52616	8.11778	7.55176	7.51003	5.78241	6.61056	6.15831
ENSMUSG00000002881	5.43508	5.10214	5.71999	4.75818	4.80264	4.62167	5.05634	5.09715	5.1504	5.40634	5.91577	5.51128	5.76548	6.33355	5.70744	4.14391	5.29369	5.5296	5.3974	4.65695
ENSMUSG00000002885	8.96742	9.33805	11.1585	9.49682	9.2142	8.74849	10.4542	9.40958	11.3434	11.0746	9.09993	13.6019	10.4063	12.4858	11.4557	11.3141	11.4603	8.47388	9.74924	9.48053
ENSMUSG00000002897	0.542243	0.57611	0.730173	0.444971	0.429507	0.351094	0.627006	0.475964	0.556519	0.584142	0.628717	0.735777	0.78652	0.7165	0.720983	0.587699	0.717841	0.484485	0.54619	0.454695
ENSMUSG00000002900	11.7444	11.4618	12.6594	12.2938	13.4689	10.8865	10.6259	9.67648	11.877	12.5789	8.42034	12.0996	10.8903	10.5123	10.0379	9.54144	11.9603	10.9636	11.8498	11.906
ENSMUSG00000002908	4.19593	4.50551	5.13711	4.35159	4.22351	3.68474	3.94194	3.30593	4.39898	3.94988	2.92417	3.75145	3.47683	3.99267	3.43653	3.60685	3.86206	3.84886	3.54896	3.7332
ENSMUSG00000002910	2.10885	1.34127	1.9396	1.99203	1.90916	2.04477	2.88951	2.43394	2.21747	2.20381	5.13304	2.49181	1.82847	3.36931	1.90901	2.7367	2.68615	1.89545	2.58138	2.38425
ENSMUSG00000002930	0	0	0	0	0	0	0	0	0	0	0	0	0	0	0	0	0	0	0	0
ENSMUSG00000002944	381.354	340.645	350.093	331.057	324.027	312.084	332.642	434.786	357.666	360.835	358.906	282.013	328.953	295.229	278.681	220.926	253.822	411.922	369.566	317.251
ENSMUSG00000002948	9.71189	9.79436	10.1301	8.12042	8.10485	8.99638	7.48994	10.0371	9.48121	10.8867	9.00784	11.8935	9.77252	10.7395	10.4542	10.1208	11.398	9.083	9.5792	10.6663
ENSMUSG00000002949	19.4985	19.8793	19.4005	18.9174	20.605	17.4143	21.0052	18.2621	18.2096	22.5893	16.68	18.8966	17.9953	17.7908	18.7594	21.3442	20.0762	17.5359	19.2297	19.7227
ENSMUSG00000002957	10.327	10.53	11.9197	12.6352	12.6826	11.3808	11.4268	11.0375	11.8646	12.2099	11.4599	12.1955	12.2492	13.2118	11.3602	11.5513	13.6938	10.2981	11.3189	12.1862
ENSMUSG00000002963	4.88978	4.90108	5.51102	4.7968	6.25416	5.41653	4.32044	5.30751	6.30053	6.06582	4.996	6.04349	5.39945	6.09209	6.38985	6.63742	5.92013	4.54169	5.35331	6.29644
ENSMUSG00000002968	8.89243	8.39121	9.98518	9.68954	10.9546	9.69752	8.97695	8.6031	10.3784	10.9511	8.4472	10.6552	10.246	10.441	10.2425	11.4271	12.5178	7.68224	9.10883	10.1008
ENSMUSG00000002980	74.3284	70.103	85.5579	64.2075	80.8557	78.9416	77.0409	79.0746	89.9738	105.146	74.6372	100.03	81.3149	98.23	90.4842	93.5301	104.924	64.6577	66.9813	82.3825
ENSMUSG00000002981	17.1344	16.8753	18.7562	16.9556	17.1254	16.2644	16.5956	16.9179	18.1699	18.4957	15.7854	19.2477	18.4259	19.6693	18.011	18.6596	19.4777	14.5643	15.1879	17.1931
ENSMUSG00000002983	2.39979	2.54304	3.60176	1.95096	2.4875	2.45377	2.33564	1.40275	3.08557	2.84525	2.47909	3.60907	3.5936	3.29302	4.32864	4.63531	3.29159	2.25975	1.96417	3.15156
ENSMUSG00000002984	11.5969	12.4649	12.6999	11.1361	12.9084	12.5055	12.8416	11.267	10.587	13.937	11.3298	12.1065	11.3106	13.0687	12.2793	13.254	13.9078	10.2075	10.72	12.8062
ENSMUSG00000002985	144.217	138.701	202.366	165.221	178.745	173.51	154.802	156.218	179.319	169.386	216.985	267.718	242.552	250.287	274.946	297.718	285.836	124.924	141.362	156.665
ENSMUSG00000002992	0	0	0	0	0	0	0	0	0	0	0	0	0	0	0	0	0	0	0	0
ENSMUSG00000002996	4.61553	4.73253	4.1114	4.54954	4.13463	3.68904	4.2208	5.26368	4.7592	4.14337	4.67705	5.81552	4.36031	5.46407	3.99579	4.17892	5.42177	4.92772	4.75147	4.17901
ENSMUSG00000002997	0.444823	0.248445	1.02686	0.430417	0.832373	0.560499	0.779855	0.68773	0.700874	0.50624	1.35315	1.57064	0.968085	1.33452	2.20454	0.906058	0.835243	0.515126	0.933304	0.351675
ENSMUSG00000003031	6.84269	5.80253	5.71763	6.57048	5.38227	5.71736	4.40876	6.82927	6.02599	5.54072	5.59421	9.6353	6.33249	7.58668	7.15732	5.94114	7.47422	6.23095	6.52664	5.26667
ENSMUSG00000003032	13.7716	19.8717	12.4829	15.9959	8.66043	12.6981	12.0128	12.0608	13.11	10.4358	13.8261	13.7959	23.7326	17.3582	13.4494	14.2961	16.7379	12.3875	13.0642	9.37928
ENSMUSG00000003033	14.3967	13.0133	14.6257	14.6752	15.247	15.117	12.7724	13.0378	13.559	15.0358	11.1335	16.2681	15.7804	16.2634	15.6323	15.8084	18.3865	12.6652	14.859	14.9245
ENSMUSG00000003037	4.38608	4.38553	4.71413	3.67776	4.35472	3.92561	3.79446	3.82917	4.54139	4.38058	4.4195	5.75923	4.46285	5.58355	6.00752	4.95136	4.63961	4.01115	4.61089	4.28288
ENSMUSG00000003038	21.2699	19.0261	23.0653	17.4935	16.1911	19.7049	19.1773	20.9686	18.4999	21.6487	23.3671	24.8419	21.2522	20.8918	21.1959	18.9028	20.7418	19.6731	17.1735	21.2933
ENSMUSG00000003039	6.29568	5.85354	5.29372	5.50891	6.11252	5.79668	5.03246	6.35214	6.91808	6.33837	6.29031	8.37088	6.52032	6.83098	7.42359	7.33174	8.03595	5.14206	5.43451	4.46651
ENSMUSG00000003051	0.0159292	0.0454729	0.0252464	0	0	0.0263798	0	0	0	0.00877804	0.0227449	0	0	0	0	0	0	0	0	0.0772404
ENSMUSG00000003053	0	0	0	0	0	0	0	0	0	0	0	0	0	0	0	0	0	0	0	0
ENSMUSG00000003062	1.4126	1.29617	1.60917	1.14584	1.19098	1.37855	1.39563	1.34549	1.42454	1.46304	1.29665	2.0796	1.33178	1.61821	1.86763	1.4772	1.2989	1.55909	1.25363	1.78887
ENSMUSG00000003068	21.9524	21.5384	22.9629	21.904	23.7353	24.2875	21.9524	24.4599	24.4409	25.6009	23.7044	26.3256	23.0565	23.5104	25.8339	27.2733	26.3072	20.8956	20.9597	25.1442
ENSMUSG00000003070	0.745744	0.402118	0.735428	0.707313	0.766466	0.878222	0.74594	0.422516	0.720674	0.538805	0.662559	0.761283	0.726594	0.929109	0.706174	0.716656	0.605591	0.611167	0.668427	0.482146
ENSMUSG00000003072	262.464	267.459	275.473	253.276	309.828	274.554	266.238	255.672	294.327	303.734	235.545	268.149	254.314	265.403	265.828	284.006	285.632	220.794	249.109	277.336
ENSMUSG00000003099	20.9458	20.5742	22.6134	24.0045	23.3942	20.4396	22.0073	22.4249	22.9079	24.773	20.6301	25.219	22.2677	24.3193	23.7053	24.1465	26.9356	20.2884	22.5323	20.3951
ENSMUSG00000003119	1.36684	1.41809	1.41718	1.50894	1.29962	1.20159	1.34951	1.37358	1.13105	1.48819	1.45301	1.90661	1.44541	1.71713	1.46573	1.14464	1.84031	1.4763	1.35312	1.34307
ENSMUSG00000003123	7.24182	4.86426	6.23805	6.78245	10.3598	8.47552	6.16646	10.4744	11.7992	8.10045	5.20874	7.49093	8.52314	7.18041	8.72464	9.08118	7.71367	7.48221	8.73796	7.63694
ENSMUSG00000003131	2.6104	2.64047	3.09447	2.53723	2.54132	2.56832	2.50798	3.07859	2.75075	2.95233	2.76956	3.21728	2.75045	3.1461	3.45902	2.68666	3.44891	2.75439	2.59715	3.10747
ENSMUSG00000003134	1.82676	1.42397	1.84826	1.44674	1.49821	1.68565	1.30216	1.61007	2.0764	1.77559	1.43413	2.27819	1.96539	2.07857	2.07532	1.89478	1.85866	1.55603	1.65074	1.47087
ENSMUSG00000003135	4.62076	4.94296	4.77064	4.17394	3.99644	4.3513	3.68172	4.47137	4.47515	4.80421	4.34107	5.54947	4.48739	5.04708	4.79383	4.82509	5.31751	4.12516	4.00248	4.36892
ENSMUSG00000003153	0.16573	0.180894	0.37855	0.181296	0.306854	0.161447	0.23769	0.143899	0.229639	0.255181	0.313202	0.319884	0.377565	0.362625	0.37907	0.40402	0.566761	0.159791	0.203629	0.271813
ENSMUSG00000003154	7.51751	7.99568	7.74762	9.88422	9.43735	8.59867	6.55394	6.40888	8.3229	8.50369	5.69715	8.32346	8.16279	7.24334	8.08586	7.97497	8.11976	7.27253	8.18368	6.98293
ENSMUSG00000003161	4.91296	4.21787	6.22929	4.77516	4.48843	4.62858	4.70949	5.09826	5.24896	5.68747	5.96542	6.44829	5.58992	6.55258	6.98617	5.96724	6.43178	4.96089	4.57136	4.79986
ENSMUSG00000003166	4.25657	3.5306	3.95303	3.88988	4.4159	4.30118	3.91426	3.96921	4.23299	4.27953	3.95869	4.2611	3.62258	4.29482	4.91335	4.70772	5.32415	3.52644	4.12737	4.16048
ENSMUSG00000003184	6.34071	5.50637	7.49645	6.19329	5.91847	5.62412	6.33083	6.42952	7.02735	7.01656	7.13457	7.52434	6.81517	8.29654	8.94082	9.11422	8.89611	5.73181	6.25185	7.46261
ENSMUSG00000003190	1.64423	1.47955	1.95446	1.53649	1.74502	1.92382	1.50835	1.89458	1.68394	1.92049	1.63321	2.31639	2.10263	2.25448	1.78968	1.99659	2.73112	1.31822	1.85364	2.33985
ENSMUSG00000003198	1.03868	1.19428	0.868836	0.949968	1.01935	0.931732	0.974018	1.39378	1.21985	0.898319	1.09173	1.27807	0.938215	1.21319	1.32167	0.831806	1.10227	0.886708	1.05983	1.18918
ENSMUSG00000003199	15.1679	16.5544	16.3664	16.7777	21.3566	17.2534	17.3557	18.2358	20.9875	18.3042	17.37	19.3046	16.6705	20.0207	22.9646	22.9963	23.2094	16.8881	17.1266	19.353
ENSMUSG00000003200	2.69161	2.48413	4.10962	2.73239	2.78813	2.89387	3.013	2.8365	2.60453	3.11018	2.91767	4.06914	3.31588	3.88201	3.8282	4.07547	4.26021	2.44457	2.79126	2.90414
ENSMUSG00000003206	0.306023	0.17472	0.533522	0.279887	0.314527	0.253397	0.344367	0.492774	0.554504	0.387869	0.262177	0.652693	0.536697	0.395933	0.74982	0.937403	0.813307	0.0417997	0.396749	0.519365
ENSMUSG00000003208	0.990476	1.14931	1.27618	0.97757	1.11687	1.14466	1.09587	1.24304	1.30837	1.31938	1.31253	1.80037	1.31218	1.39057	1.80668	1.38668	1.30197	1.0609	1.14965	1.26117
ENSMUSG00000003226	5.21235	5.04153	5.5599	5.77422	4.90147	4.36337	5.38766	7.0913	4.56498	5.02287	6.1527	6.22964	5.44377	6.45415	5.19347	4.32974	5.43183	6.47381	5.46979	4.65046
ENSMUSG00000003227	0.165069	0.124735	0.200062	0.153931	0.23702	0.0482409	0.127477	0.0781773	0.246318	0.123069	0.0138646	0.0477914	0.262532	0.10469	0.0930967	0.104976	0.225801	0.106103	0.0979116	0.0235417
ENSMUSG00000003228	6.78771	6.02308	7.82249	6.58034	5.78145	5.18938	5.76431	9.93445	10.8781	9.18015	8.26963	10.6352	11.0394	9.76851	7.26832	7.45017	7.7825	6.69368	6.40317	5.74043
ENSMUSG00000003233	7.34951	7.03807	8.12064	8.68023	7.97701	6.86116	7.56361	6.16568	6.94138	8.35514	6.29335	8.8852	8.18471	8.69026	7.38342	7.87224	9.42583	6.08041	7.357	6.82564
ENSMUSG00000003234	13.7767	13.0338	15.1333	13.8286	14.2564	14.3827	14.7619	15.9826	14.7595	15.5337	14.1299	14.0532	14.2231	14.5004	14.9513	15.1482	14.9699	12.8794	13.4544	13.7889
ENSMUSG00000003235	19.0116	18.8807	19.5199	17.8816	18.9175	19.044	19.3212	18.5902	19.7929	20.2109	16.9445	18.8665	17.5224	19.6467	18.4555	18.4401	19.395	18.0122	18.0748	20.2257
ENSMUSG00000003269	7.12453	7.78414	7.8636	7.80675	6.51914	7.79222	6.26764	6.82284	7.87567	7.80697	7.37719	8.47643	7.37855	8.55457	7.15298	8.20119	8.95647	6.76297	7.6788	7.55553
ENSMUSG00000003271	0.00894053	0.0255224	0.0141699	0.0054513	0.0229724	0	0	0	0	0.0147804	0.0127659	0.0146681	0.0326661	0.00963939	0.0380976	0.0161097	0	0	0.012879	0
ENSMUSG00000003273	1.96195	2.19842	3.25482	1.71054	2.7326	2.58107	2.44162	2.23902	3.27812	3.12224	3.08941	3.21884	2.2912	3.61777	3.14488	3.03959	3.77664	2.02865	2.24513	2.04495
ENSMUSG00000003279	0.0454023	0.0225407	0.0312864	0.015647	0.0278969	0.0228837	0.0185112	0.0291377	0.0763061	0.040249	0.0394609	0.0582953	0.0778946	0.040438	0.0420586	0.0213415	0.0262313	0.00808892	0.028436	0.0287158
ENSMUSG00000003282	0.274631	0.356357	0.250608	0.367884	0.336791	0.261859	0.280947	0.429941	0.175927	0.261405	0.172303	0.546144	0.27062	0.336476	0.257104	0.0899726	0.304116	0.363752	0.377629	0.211858
ENSMUSG00000003283	0.709003	0.77104	1.52503	0.802841	0.412065	0.92255	0.633205	0.634262	0.632149	0.827926	0.964158	1.44017	1.31991	0.873627	2.08608	1.46003	0.729041	0.922312	0.875427	0.94134
ENSMUSG00000003299	31.982	30.4135	30.9692	29.8346	36.9102	31.3539	32.2435	26.4557	33.0422	35.4491	27.6116	31.9473	30.7663	34.3655	31.3536	34.2116	37.1639	25.0308	29.8001	34.0586
ENSMUSG00000003308	9.76753	10.1393	9.29078	9.43343	10.4508	9.02248	8.86309	9.32017	10.7536	11.2212	8.68181	11.5557	9.88147	11.5939	9.79616	10.1287	11.7745	8.60309	9.78851	9.54183
ENSMUSG00000003309	0	0	0	0	0.0288984	0	0.0210934	0	0	0.00619775	0	0	0	0.036378	0	0.0202653	0	0.0153621	0	0
ENSMUSG00000003316	27.1114	24.9759	26.0199	24.2447	24.5283	20.919	26.213	24.5698	24.8378	28.1456	22.3252	32.7123	27.5387	29.1609	23.7986	23.9006	29.0734	20.5466	21.4323	24.6477
ENSMUSG00000003341	0.00749313	0	0.0118759	0	0	0	0	0	0	0.0041292	0.0213984	0	0	0	0	0.0270032	0.0248928	0	0	0
ENSMUSG00000003344	11.5124	12.2151	12.5647	11.661	13.5631	12.0524	12.0239	12.0519	14.7037	14.517	11.0666	14.9129	12.8023	14.4297	14.0582	14.5685	15.3438	10.2097	11.7463	13.7767
ENSMUSG00000003345	20.3856	21.101	21.8444	18.9006	22.2489	20.7567	18.4522	19.1808	21.2814	23.2646	19.7947	24.5537	20.4261	23.5856	23.421	24.7294	25.6235	18.4767	18.7495	22.9326
ENSMUSG00000003346	22.8738	19.7782	21.9978	17.6075	23.5798	22.1158	21.1073	21.7491	24.2668	24.04	19.427	27.1531	23.7544	25.0309	23.7596	27.5181	32.1548	18.0849	19.9608	23.5776
ENSMUSG00000003348	1.56281	1.92085	2.3049	1.98518	1.47796	1.85122	1.79119	1.6602	1.82229	1.84203	3.65716	2.83107	2.86295	2.85508	2.7979	2.38575	3.31696	1.79369	1.93858	2.15763
ENSMUSG00000003352	1.14488	1.20674	1.39579	1.02562	1.13144	0.977166	0.7763	1.0754	1.42554	1.45593	0.980844	1.87832	1.04898	1.64266	1.66998	2.03118	1.81392	0.817982	0.78655	1.21706
ENSMUSG00000003354	0.124099	0.0253046	0.168588	0.0324286	0.0683291	0.058719	0.166248	0.166526	0.214156	0.117234	0.12657	0.0581718	0.0777295	0.1338	0.0944312	0.159722	0	0.121077	0.127691	0.17193
ENSMUSG00000003355	0.743888	0.502949	0.951471	0.557015	0.653899	0.691608	0.489529	0.718007	0.93013	0.891779	0.577675	0.471049	0.658029	0.53469	0.528312	0.587889	0.520264	0.677384	0.639191	0.949235
ENSMUSG00000003360	9.47368	8.65063	10.2616	10.0352	10.7435	9.87723	9.41024	9.27381	10.3003	11.2535	9.5929	11.9152	10.1087	10.7582	11.8982	11.7888	12.7697	8.64222	9.049	10.4466
ENSMUSG00000003363	9.98823	10.6537	12.136	9.34504	11.1875	9.16064	10.0573	8.75163	13.3057	12.3461	10.8473	13.9101	13.6268	14.8969	12.8021	14.8855	14.2437	7.968	9.72554	10.1023
ENSMUSG00000003378	1.85186	1.93122	2.29604	1.62078	1.81728	1.65222	1.62764	1.80641	2.22875	2.30082	2.16611	2.95974	2.13221	2.79231	2.70804	3.00435	2.95115	1.39073	1.88014	2.12064
ENSMUSG00000003379	0.702909	0.622732	0.84514	0.23646	0.560515	1.16406	0.409128	0.910691	1.14189	0.694556	0.519136	1.19298	0.56678	0.444259	0.593886	0.480415	0.322085	0.430391	0.349156	0.763949
ENSMUSG00000003380	74.8736	69.4044	69.5323	67.0014	79.4208	88.7438	74.2351	91.7899	83.219	79.9521	83.1043	86.9276	76.4188	79.7762	92.6578	89.454	91.2828	65.0549	68.1078	80.73
ENSMUSG00000003382	3.02485	2.84071	2.38616	2.74135	2.69821	2.7096	2.7205	2.96581	2.37922	2.65944	2.39513	3.71072	3.3859	3.202	2.94043	2.31022	3.16308	2.66679	2.37178	2.50013
ENSMUSG00000003402	10.1939	10.3525	13.2105	10.1694	11.8335	9.9594	10.9537	9.83241	12.9626	13.5703	10.0969	13.8512	12.1817	12.9769	12.5229	13.8281	14.0509	9.13962	10.8646	12.4176
ENSMUSG00000003410	0.0153767	0.00731592	0.0243707	0.0125008	0.019755	0.0254648	0.00961295	0.0137557	0.0185747	0.0169471	0.0146373	0.0168183	0.0374546	0.0276311	0.0218412	0.0369423	0.0170275	0.014002	0.00738346	0.0124269
ENSMUSG00000003411	0.561194	0.314684	0.778262	0.476602	0.939855	0.597454	0.563847	0.282394	1.16213	0.960897	0.243256	0.542562	0.710329	0.745521	0.491085	0.686169	0.732415	0.50646	0.678487	0.923269
ENSMUSG00000003418	0.308731	0.342008	0.460098	0.441104	0.307838	0.320503	0.40618	0.389545	0.350675	0.543403	0.526362	0.453594	0.471407	0.491843	0.476158	0.390234	0.398005	0.339874	0.358441	0.491561
ENSMUSG00000003420	37.0624	34.8914	43.0835	28.9902	37.4922	34.5563	35.984	37.0631	44.9938	40.7365	35.4561	40.8495	37.8622	43.8358	37.0666	44.1073	43.2553	32.288	31.2686	36.7005
ENSMUSG00000003421	9.18193	9.68529	10.7745	8.47462	10.4028	9.39923	9.01245	10.1547	11.0459	11.3499	10.3372	13.0363	11.5114	11.5179	11.3402	11.9994	12.5281	8.23473	9.1388	9.32658
ENSMUSG00000003423	9.68543	9.80685	10.3076	9.58308	9.92762	10.365	10.0334	9.80613	12.3333	11.5128	9.86042	11.4444	10.3352	11.8185	12.2921	12.3486	12.5451	8.52504	10.124	12.165
ENSMUSG00000003429	90.9619	83.04	102.56	85.2592	98.1368	97.496	100.766	109.897	118.856	114.358	110.003	95.5157	106.715	88.6523	131.392	125.28	107.419	85.0977	83.3361	107.101
ENSMUSG00000003435	12.5416	12.6454	14.5172	12.7761	13.8379	13.2918	12.502	12.4473	14.4691	16.2636	12.3352	16.4951	14.4432	15.398	14.6922	15.5881	15.9981	12.4944	11.7119	13.9335
ENSMUSG00000003436	0	0	0	0	0	0	0	0	0	0.00682839	0	0.0203295	0	0.0133599	0	0	0.0411648	0	0	0
ENSMUSG00000003437	12.1312	11.5534	12.0473	10.1964	12.7349	11.0742	12.2911	13.2186	12.7061	13.5513	11.9683	14.3584	12.4903	13.7883	13.1314	14.5109	13.8204	10.3685	11.009	11.2318
ENSMUSG00000003438	13.6576	14.2356	15.0564	14.5048	16.5322	14.7518	16.0401	14.831	15.3061	15.7486	11.9676	13.3838	14.7972	14.8671	15.6429	15.8846	15.4299	12.5804	13.6657	15.1209
ENSMUSG00000003444	9.81435	8.53884	11.6225	8.37099	9.63372	8.35487	8.89314	9.72925	10.1904	10.1786	7.71537	9.86005	11.3821	8.59004	11.307	11.5742	12.1807	8.02066	9.61049	8.55542
ENSMUSG00000003452	0.187071	0.165733	0.165626	0.181713	0.150832	0.14315	0.174215	0.190433	0.190133	0.167785	0.261587	0.211665	0.179125	0.254551	0.175923	0.151103	0.205726	0.190318	0.135669	0.159525
ENSMUSG00000003458	12.056	11.0324	14.2498	11.8741	13.6055	12.6679	12.4468	11.9693	13.2863	14.712	13.0155	15.5525	12.77	14.5023	13.3828	15.1119	16.7642	10.8973	12.4525	14.3025
ENSMUSG00000003464	31.5938	32.4109	31.5141	27.555	31.1826	28.2533	28.2989	28.52	25.8531	32.0557	23.5275	27.747	31.1365	30.2609	26.6851	24.3691	31.3672	27.741	27.6696	30.5677
ENSMUSG00000003469	9.1261	8.86881	8.36684	7.65111	10.9918	7.91847	8.26208	6.28589	8.79585	10.7269	7.22591	8.68091	7.14769	7.99457	10.4978	8.87802	11.3288	6.16637	6.7305	8.26787
ENSMUSG00000003476	6.93184	6.48438	6.80628	6.63028	8.08066	6.36865	5.01119	4.36363	7.11415	7.92514	4.60385	5.67497	5.34286	7.19826	6.16359	6.49394	7.3167	6.09209	6.24588	6.52829
ENSMUSG00000003477	5.76078	6.33234	8.88544	9.23211	8.8189	11.2947	7.28566	7.52292	7.49214	7.76004	26.7255	13.5433	34.0964	27.0099	22.2672	42.833	43.7015	6.54213	10.4288	11.1307
ENSMUSG00000003484	0.380756	0.380428	0.392252	0.266981	0.269044	0.252223	0.321347	0.536473	0.275967	0.29375	0.135918	0.374808	0.417351	0.389993	0.790962	0.411643	0.063245	0.286041	0.38394	0.323098
ENSMUSG00000003500	6.37902	6.31997	7.05164	6.24276	7.14855	6.71129	6.41421	5.48118	6.85096	7.66266	5.31197	8.23178	7.08221	7.52496	6.95551	8.2101	9.58074	5.15464	6.57908	5.90042
ENSMUSG00000003505	0	0	0	0	0	0	0	0	0	0	0	0	0	0	0	0	0	0	0	0
ENSMUSG00000003518	17.8537	16.1922	21.6617	19.1273	17.5881	16.4635	18.8147	15.3846	18.0498	19.17	19.0415	21.2848	20.1566	20.9814	18.8991	18.2663	20.9982	18.2563	18.5582	17.4278
ENSMUSG00000003526	2.11972	2.05583	2.15357	2.6788	3.06078	2.42277	2.27658	1.53768	2.01345	1.92937	2.73566	1.76113	1.54235	2.40262	2.40773	2.27698	2.36234	2.25811	2.80556	2.13037
ENSMUSG00000003527	2.75443	2.0015	2.88389	2.47846	2.57361	2.32222	2.53599	2.57607	2.96431	3.25192	2.26444	3.31393	2.77519	3.3837	3.30777	3.95545	3.60471	2.10915	2.62116	2.50934
ENSMUSG00000003528	3.41075	3.33094	6.6731	3.03487	4.73833	3.59445	3.70343	3.91984	5.69718	4.32565	4.03124	7.76448	4.32886	5.9999	6.48465	4.58723	4.49978	2.74175	3.69081	3.12572
ENSMUSG00000003531	6.35317	6.21429	8.06287	6.65095	8.25334	7.07295	6.41253	6.52484	7.07425	7.53663	6.13214	7.14291	5.93067	7.29623	9.12492	9.10263	6.95664	6.52855	6.20349	7.02752
ENSMUSG00000003534	6.00668	5.69108	7.11659	5.11028	6.10136	5.26773	5.96571	6.08486	7.26487	6.98294	6.51707	9.80619	7.82186	7.50505	7.44705	8.9305	9.5104	4.53673	5.55181	6.47448
ENSMUSG00000003541	14.0823	13.3705	17.3704	18.3341	12.3556	14.5822	16.8658	19.8604	16.1059	16.553	16.3626	24.7944	16.839	26.5957	17.6631	18.5104	25.9327	13.1361	16.2827	21.5756
ENSMUSG00000003545	5.79251	9.55168	0.331722	0.324214	0.472383	1.37709	1.01848	0.273264	0.601324	0.280552	0.670401	1.51275	9.45772	1.16489	1.0124	0.754261	1.37183	1.90073	0.3015	0.534874
ENSMUSG00000003546	13.5644	14.4837	14.6463	13.2167	13.8192	12.9664	13.7928	12.8589	15.4523	15.6948	13.0678	16.7699	13.5816	15.2014	14.292	18.3377	18.5579	11.5265	13.5045	13.5438
ENSMUSG00000003549	4.94934	4.99044	5.0376	4.92115	5.23562	5.09456	4.4709	5.31616	5.29306	5.96777	4.92746	6.20177	5.77342	5.58099	5.28465	6.34081	5.80753	4.62057	5.18368	5.86219
ENSMUSG00000003555	0.0127537	0	0.0202135	0.00777632	0	0	0	0	0	0.00702814	0	0	0	0.0137507	0	0.0459611	0	0.0174203	0	0
ENSMUSG00000003559	12.9298	13.8571	12.3025	12.4557	14.0265	12.5453	12.3723	12.7766	13.972	13.6202	12.4808	12.2119	10.4205	12.8262	12.9543	12.164	14.3545	14.2818	12.4171	15.6474
ENSMUSG00000003573	1.35511	1.46531	1.80605	1.30823	1.4508	1.75112	1.46329	1.28114	1.74856	1.83295	1.202	2.05482	1.55287	1.94805	1.94669	2.09027	2.69426	1.30408	1.43447	1.34405
ENSMUSG00000003575	1.73702	1.79412	1.9171	1.51549	2.03279	1.6632	1.58742	1.41123	1.99146	2.04321	1.51971	2.33166	2.02166	2.28821	1.78989	1.98605	2.49705	1.4365	1.63326	1.65392
ENSMUSG00000003581	5.52194	5.69108	6.0435	5.56645	5.5087	5.73836	4.92595	4.71337	6.05877	6.14693	5.78356	7.65772	5.94282	7.21594	6.35451	7.92563	7.25363	4.51681	4.9231	5.25541
ENSMUSG00000003585	0.181361	0.186958	0.351318	0.221162	0.14239	0.216917	0.207865	0.121682	0.219081	0.294274	0.158254	0.528973	0.242968	0.162948	0.182472	0.308634	0.200832	0.165148	0.203198	0.195426
ENSMUSG00000003604	1.8219	2.03602	2.00337	2.02797	2.21364	1.63723	1.82767	1.94254	2.08139	1.73946	1.72421	2.10856	1.91444	2.25362	2.13647	2.44302	2.48668	1.77476	2.09551	2.02025
ENSMUSG00000003617	6.87031	6.3812	7.9633	7.52944	6.77286	6.88408	6.51531	9.73926	7.92013	8.43049	10.2316	7.2015	8.51663	8.26311	8.94718	6.56553	6.97834	10.0246	9.2427	6.77557
ENSMUSG00000003623	5.2429	5.09056	5.33451	4.27416	4.63185	4.93084	4.56446	5.80196	5.10574	4.88663	5.26805	5.51143	4.465	4.81528	4.85437	4.59521	4.66612	5.95888	4.69932	4.95899
ENSMUSG00000003644	1.72512	1.34955	2.20836	1.43618	1.51306	1.64821	1.30662	1.21309	1.7633	1.81446	1.19609	1.98664	1.79395	2.40543	2.35023	2.42099	1.90114	1.25747	1.1589	2.23202
ENSMUSG00000003657	0	0	0	0	0	0	0	0	0	0	0	0	0	0	0	0	0	0	0	0
ENSMUSG00000003660	12.258	11.4622	12.6918	13.0507	12.551	11.4964	11.4102	12.5214	13.1924	13.2635	11.8341	16.4651	14.2909	15.315	13.0008	12.7201	14.9744	12.5481	11.9584	12.0126
ENSMUSG00000003662	10.4719	10.6426	10.4344	9.64489	10.3741	9.95163	10.3172	11.1319	11.4489	11.4075	10.5362	12.3961	10.7761	11.8264	11.5441	10.5491	13.2842	10.094	10.0885	11.1144
ENSMUSG00000003665	0.0547157	0.0892549	0.161051	0.0762554	0.0200844	0.0776681	0.131939	0.0419553	0.113306	0.0559965	0.145093	0.0384722	0.239898	0.168551	0.049962	0.0985905	0.18177	0.138796	0.0900789	0.113707
ENSMUSG00000003680	1.02771	1.11524	1.05985	1.01719	0.976683	0.839317	1.05614	0.774537	1.02037	1.09776	1.09555	1.13176	1.15734	1.11563	1.11732	1.1542	1.1926	1.03839	0.932874	1.09224
ENSMUSG00000003721	11.9988	10.8854	11.5553	9.95101	10.0069	8.90817	9.91687	10.2882	10.0969	10.6186	10.5265	10.8938	9.77113	10.8646	10.7025	8.9779	11.9245	10.1529	10.0045	8.72728
ENSMUSG00000003731	12.1128	12.6522	12.4519	11.2351	11.3882	10.5774	11.8411	11.3665	10.7458	11.9039	10.5887	12.5195	11.4745	12.1769	10.7122	9.46601	12.1696	11.1757	10.5464	10.7519
ENSMUSG00000003746	3.79618	3.1821	4.12518	3.77887	3.40032	2.92208	3.79672	4.22453	3.4227	3.93576	3.67462	4.21015	4.52083	4.67311	3.79841	2.61867	3.58757	3.57014	3.40659	3.23065
ENSMUSG00000003752	0.775128	0.686714	0.593073	0.692629	0.463578	0.619699	0.664212	0.493163	0.548888	0.537615	0.601098	0.811257	0.605481	0.900558	0.690497	0.541815	0.621561	0.629772	0.471661	0.534625
ENSMUSG00000003762	0.727039	0.938471	1.00199	1.07547	1.14523	0.931809	1.15013	0.933178	1.0539	1.12878	0.821467	0.85052	1.29816	1.3428	1.07759	1.51507	1.11313	0.751273	0.901599	1.04229
ENSMUSG00000003778	2.5142	2.44615	2.4372	2.23163	2.59004	2.2496	2.17393	2.47794	2.26278	2.52024	2.33324	3.41651	2.80075	3.09389	3.07114	2.94437	3.07836	2.2229	2.49743	2.40766
ENSMUSG00000003779	0.341917	0.336974	0.438687	0.436807	0.261472	0.323563	0.229022	0.327721	0.472032	0.394781	0.325475	0.400685	0.434267	0.579297	0.355573	0.322713	0.270446	0.30023	0.410448	0.355274
ENSMUSG00000003808	3.3463	3.55446	4.00852	3.21708	3.74922	3.22191	3.25474	3.32074	3.62863	4.2284	3.8558	4.63462	3.78165	4.24554	4.36899	4.57126	4.44666	3.15698	3.59849	3.96219
ENSMUSG00000003809	17.2344	15.4295	15.7305	17.678	19.6375	17.3286	17.7728	17.8438	17.4419	18.3232	18.6395	17.8193	15.6767	18.6369	18.6195	16.5899	16.2305	18.9865	18.2135	20.7057
ENSMUSG00000003810	23.267	20.3906	22.8155	23.2314	23.218	20.4102	25.2787	22.0899	23.3148	26.076	20.7365	23.8479	21.6574	22.5313	20.5237	22.3653	24.7349	18.6619	23.1386	22.5621
ENSMUSG00000003812	1.19268	1.4124	1.52677	1.07883	1.31338	1.17207	0.82346	1.32783	1.75737	1.58533	1.25385	1.66646	1.32646	1.61092	1.66849	1.52323	1.76339	1.08307	1.06672	1.11217
ENSMUSG00000003813	17.4314	15.6873	17.9404	17.7809	19.8243	19.2224	16.0378	15.7042	18.8054	19.612	16.378	16.4577	17.2242	19.8874	19.3582	16.5688	19.1208	16.1538	15.9703	17.9415
ENSMUSG00000003814	69.7719	66.8239	74.3174	78.5492	82.9588	73.8565	71.3157	81.5147	82.6683	77.5802	70.1929	75.7433	77.4186	74.6176	85.1315	96.0462	82.3681	75.5879	93.4421	72.2725
ENSMUSG00000003824	0.340949	0.307358	0.199085	0.295417	0.27665	0.23774	0.235586	0.385272	0.325151	0.346104	0.486831	0.50049	0.419613	0.270863	0.592614	0.291005	0.238454	0.465702	0.284346	0.26104
ENSMUSG00000003847	2.22521	2.4493	2.39076	2.47922	2.2589	2.06531	1.94252	2.26654	2.11466	2.26822	2.42277	3.86197	2.77327	3.17193	2.64279	2.22636	2.80244	2.59584	2.45253	2.37603
ENSMUSG00000003848	5.39958	4.87294	6.29396	5.02181	5.27111	5.68735	5.71893	5.42398	5.47016	6.07386	5.55461	5.38504	5.30781	5.43937	7.0041	5.42141	5.9905	4.78771	5.38491	5.47719
ENSMUSG00000003849	19.9429	17.9491	20.4351	22.5725	20.7133	24.1769	19.1492	20.9632	20.1076	23.5586	23.3782	21.1535	27.551	22.9483	26.163	27.2889	26.2137	27.4885	22.3405	29.4408
ENSMUSG00000003863	0.0223542	0.0255256	0.0779446	0.0408899	0.0631822	0.0296159	0.01677	0.0359958	0.048606	0.0665204	0.0255351	0.0660149	0.0196021	0.0530234	0.0428653	0.0483351	0.0148525	0.042747	0.0193209	0.021679
ENSMUSG00000003865	27.2625	25.998	26.6591	26.2987	28.867	21.5423	25.3786	21.9873	27.4986	29.7379	17.6263	23.2531	24.2596	23.9394	21.0771	19.9177	23.2238	21.1723	23.0725	24.1899
ENSMUSG00000003868	6.89995	6.49625	6.84694	7.50154	7.73895	6.71096	6.3677	5.82966	7.54118	7.29617	6.77668	8.06595	7.00733	8.10845	8.86735	8.24468	8.9344	5.85093	7.69567	8.26116
ENSMUSG00000003872	0.168972	0.172272	0.229547	0.191336	0.093036	0.119926	0.271633	0.0971739	0.320751	0.186229	0.0344672	0.118809	0.123475	0.18218	0.205722	0.26097	0.240573	0.197827	0.0347724	0.351146
ENSMUSG00000003873	6.36389	5.1814	6.88987	4.93228	6.39103	6.27145	6.80824	5.53266	7.5521	6.05067	5.98322	6.83799	7.13927	7.10293	7.44789	7.87339	8.18855	5.38686	5.64886	7.11698
ENSMUSG00000003882	0.0530143	0.129719	0.120033	0.0507954	0.0681093	0.0250843	0.07102	0.132115	0.12808	0.0918165	0.302791	0.198804	0.232438	0.155144	0.476016	0.0818783	0.0251597	0.124135	0.0327292	0.0734472
ENSMUSG00000003923	6.46144	6.00837	6.25547	5.79314	5.57164	5.40299	6.26813	6.7591	6.42109	6.56883	6.37419	5.58763	6.12882	6.08283	6.50194	5.46287	5.81575	6.38014	6.05238	6.90679
ENSMUSG00000003929	0.59812	0.697825	0.634726	0.729382	0.668197	0.534023	0.51699	0.74677	0.534034	0.653474	0.579261	1.01543	0.67651	0.768241	0.764618	0.459208	0.742966	0.966159	0.569407	0.441345
ENSMUSG00000003934	35.8809	32.8918	23.2291	28.9402	34.4662	25.5397	28.7781	30.8479	33.4122	34.2018	25.3791	24.1003	33.4435	30.7308	28.1658	27.5484	38.3694	26.7629	26.5468	30.1812
ENSMUSG00000003948	4.60546	3.0686	4.48583	2.69383	3.76293	3.495	3.08879	5.82265	5.12252	3.99979	3.35137	4.88623	4.22296	5.08242	4.44397	4.85111	4.75044	3.81208	4.58857	4.04076
ENSMUSG00000003949	2.57423	2.42942	2.2536	2.15294	2.01013	1.82954	2.756	2.41872	1.57716	2.54294	5.09462	3.45154	1.4987	5.15767	2.07788	2.35255	5.18025	2.7797	1.99498	3.43458
ENSMUSG00000003955	60.2019	58.2346	70.7872	59.658	61.4904	59.1721	66.3111	70.0792	62.2834	67.4722	73.5618	72.3898	66.2156	67.237	62.7614	58.3927	62.1104	55.5576	60.8669	64.7698
ENSMUSG00000003970	178.706	162.718	202.057	153.707	195.504	190.902	188.27	200.294	201.779	218.438	193.205	215.044	204.627	211.419	247.211	238.051	235.589	152.839	168.001	200.286
ENSMUSG00000003974	0.0926602	0.0330644	0.0734291	0.0776841	0.0297609	0	0.0868917	0.0310846	0.0279829	0.0765927	0.0330767	0.0190026	0.0592467	0.0374637	0.0370168	0.0417403	0.038478	0.0158206	0.100109	0.0561633
ENSMUSG00000003992	2.77744	2.59451	2.65662	2.41618	2.49439	2.32911	2.57136	2.908	2.34002	2.92462	2.63336	2.7863	2.44327	2.72752	2.75623	2.40666	2.85034	2.31368	2.7204	2.55201
ENSMUSG00000004018	1.3196	0.867019	0.929535	0.919542	1.07641	0.971266	1.08032	1.16644	1.26512	1.11964	1.2711	1.20277	0.872451	1.11788	1.1938	1.3021	1.84399	1.1158	0.93537	0.990279
ENSMUSG00000004031	0.0201409	0.0402472	0.0255373	0.0073683	0.0465764	0.00667094	0	0.016216	0.0194638	0.0332969	0.0345104	0.0396526	0.026492	0.0130292	0.0257475	0.0145165	0	0.0110042	0.0464214	0.0195326
ENSMUSG00000004032	17.9063	19.2476	19.7082	17.2025	18.8156	18.8083	18.9682	24.3988	21.3633	22.2933	26.1202	19.9477	19.5667	21.3319	20.0471	20.1156	17.7173	19.7779	17.5544	18.3569
ENSMUSG00000004035	19.3891	16.8442	17.0955	15.1172	19.1571	17.5343	16.8376	21.5779	20.5705	19.0719	18.1733	20.1574	16.0543	17.48	19.9739	15.5009	16.1946	18.891	18.652	20.9106
ENSMUSG00000004038	2.93619	2.99903	2.77508	2.72648	3.42615	3.12272	2.67762	3.54239	3.44923	3.36966	3.0386	2.12134	3.44476	4.32743	3.41491	2.96081	2.14773	2.83314	2.63867	3.59203
ENSMUSG00000004040	12.025	11.3596	13.301	11.1426	11.2772	10.5096	12.1385	11.2614	11.3646	13.1755	12.9623	13.8903	12.8638	14.2679	12.6326	12.7507	16.6614	11.4428	11.8276	10.9644
ENSMUSG00000004043	4.75291	4.70642	4.44914	3.7553	4.63692	4.31272	3.71419	4.17215	4.52136	4.60536	3.81036	5.85645	4.68513	5.67958	4.87343	4.29098	5.59213	4.15894	4.02954	4.76539
ENSMUSG00000004044	59.3672	52.6832	62.7278	48.4079	55.9321	55.4189	51.5906	56.306	61.4507	68.9515	46.2362	68.4705	60.8355	58.4349	64.2616	63.4025	72.6747	51.6661	50.3048	59.9848
ENSMUSG00000004054	8.15953	7.49273	9.938	7.28374	8.28299	8.13426	7.10126	6.83913	8.72037	9.1745	6.35914	9.83896	8.64122	9.48206	9.60875	10.5017	9.88123	6.58824	7.64297	9.31638
ENSMUSG00000004056	22.4737	22.8106	24.277	24.7032	24.2663	23.8906	24.2047	26.3624	25.0001	24.7826	27.9387	29.9811	22.9726	27.7384	29.8608	25.3961	27.5572	25.1703	24.2054	24.6621
ENSMUSG00000004069	30.9729	30.0997	31.2621	29.855	30.4094	27.164	32.8965	28.2126	26.019	30.4798	26.6693	27.681	27.6467	30.6006	27.9756	25.1637	28.7601	26.7202	29.8574	28.9562
ENSMUSG00000004070	13.7629	12.7779	14.5672	13.345	13.6705	11.6071	12.9658	12.8464	13.585	13.9834	12.1458	13.4851	13.2814	14.1002	14.1695	13.404	12.4887	12.5977	12.1157	13.0536
ENSMUSG00000004071	5.40887	5.70783	5.46183	5.57194	6.01405	5.68386	5.85955	5.2393	5.43497	6.06154	4.63091	5.76865	5.23078	5.64684	5.75838	5.34584	6.1949	4.85523	5.56397	5.86132
ENSMUSG00000004085	21.2238	19.6177	20.5567	18.9635	19.3254	16.5077	18.9033	16.8456	19.1854	20.0864	17.499	20.6702	21.7786	18.5233	17.6146	19.4245	21.9073	18.3703	17.674	17.1242
ENSMUSG00000004096	19.6919	18.3851	21.7686	19.0929	21.0824	19.3954	18.1709	21.3866	20.5017	23.6975	18.392	22.3495	19.6298	21.3281	22.3429	21.8726	22.9262	18.7912	22.2788	21.0919
ENSMUSG00000004098	5.23321	5.2561	6.00074	5.27168	6.06362	4.56947	3.33647	4.66299	7.17994	5.50473	2.74752	6.42444	7.01531	5.26762	6.58609	6.67265	5.59977	4.20098	5.63336	5.19334
ENSMUSG00000004099	3.0638	2.82201	3.66465	2.97143	3.37035	2.52107	2.67555	2.64019	2.96659	3.6115	2.71369	4.17834	3.01894	4.24783	3.90647	3.57111	3.99176	2.76592	3.10322	3.18018
ENSMUSG00000004100	1.66697	1.23373	2.05489	1.47351	1.5184	1.56289	1.78651	1.68061	1.93909	1.74973	1.86388	2.09819	2.26223	2.18716	2.5651	2.46332	1.93384	1.08425	1.70251	1.66794
ENSMUSG00000004105	15.1688	16.0137	17.3452	11.0952	12.7393	13.1371	12.939	12.2731	15.3171	16.9347	20.8488	22.4438	14.5863	22.5752	16.0816	17.2597	22.9563	12.8228	10.019	14.2883
ENSMUSG00000004110	0.00699919	0.00999023	0.00443724	0.00768169	0.021581	0.00695466	0.00525077	0.0206625	0.0135278	0.00462841	0.0139915	0.0206696	0.00818335	0.0120741	0.01193	0.00252232	0.00930074	0.00191204	0.00604948	0.00678778
ENSMUSG00000004113	0.0248648	0.0101402	0.0450383	0.0259899	0.00456352	0.0235301	0.0133239	0.0238325	0.0300361	0.0254468	0.0152159	0.0116554	0.0337438	0.0306382	0.0264886	0.0384026	0.0118004	0.00970366	0.0153507	0.0344482
ENSMUSG00000004127	0.230239	0.151675	0.231576	0.286166	0.204782	0.197978	0.232514	0.190124	0.240684	0.153716	0.259208	0.276039	0.255603	0.315069	0.254709	0.215408	0.205927	0.169337	0.210479	0.171757
ENSMUSG00000004151	1.28554	1.26244	1.03978	0.974928	0.907684	0.756563	0.966399	1.24388	1.42135	1.29681	1.17568	1.74305	1.35669	1.66094	0.888472	0.789671	1.1559	1.01945	1.09427	0.882226
ENSMUSG00000004187	2.2274	1.76911	1.9217	1.77978	2.18083	2.08234	1.44864	1.96448	2.33262	2.30641	2.09037	2.15135	1.73923	2.59518	2.86083	2.91301	3.04339	1.47213	1.92776	2.37352
ENSMUSG00000004207	483.987	437.55	491.136	484.052	549.291	472.604	467.615	449.5	503.928	576.459	417.572	482.621	479.643	520.889	500.225	479.22	509.04	432.427	470.307	503.835
ENSMUSG00000004221	4.31097	4.13323	4.40317	3.69586	3.80978	3.81481	4.08343	4.75638	3.93986	4.12975	4.43943	4.86517	4.14617	4.90616	4.10542	3.38958	4.5568	3.93746	3.86402	3.81124
ENSMUSG00000004231	0	0	0	0	0	0	0.012245	0	0	0	0	0	0	0	0	0	0	0	0	0
ENSMUSG00000004233	1.1938	1.16141	1.33668	1.11176	1.02248	0.963916	1.29214	1.4266	1.1264	1.10953	1.36537	1.53959	1.47129	1.70975	0.961731	1.04878	1.16412	0.868037	1.10368	0.979184
ENSMUSG00000004263	0.752365	0.646521	0.936911	0.702151	0.877822	0.864548	0.633535	0.638714	1.00158	0.985738	0.624837	0.743132	0.891996	0.695293	0.973249	1.05133	1.24971	0.576746	0.630371	0.688691
ENSMUSG00000004264	33.7764	33.3921	35.5579	32.3916	37.6583	35.2352	37.0536	33.4064	32.8382	39.1626	29.607	33.255	34.6697	35.2389	33.6144	34.0928	40.7684	29.295	32.1679	32.7469
ENSMUSG00000004266	1.51242	1.5471	1.99755	1.50621	2.26691	1.85763	1.72556	1.0993	1.62905	2.03499	1.4397	1.96439	2.24722	2.33726	3.0747	2.49809	2.42846	1.65266	1.70663	2.29178
ENSMUSG00000004267	0.34527	0.192842	0.571014	0.247133	0.366436	0.348046	0.211158	0.402877	0.453346	0.475666	0.600175	0.418688	0.575909	0.768795	0.719644	0.581557	0.349091	0.194793	0.335183	0.418551
ENSMUSG00000004268	6.83125	5.69143	7.35892	6.29894	7.71848	6.11103	7.07803	7.75485	7.47837	7.35246	6.58622	7.5676	6.29555	6.96244	7.91901	7.01998	8.10498	6.83148	7.22664	7.80053
ENSMUSG00000004270	11.271	9.91784	10.6702	8.90164	11.5648	10.7197	9.48505	11.3831	10.7302	11.4574	7.02068	9.71561	10.8658	9.39074	8.38078	9.05428	9.90826	9.71233	10.1651	11.0039
ENSMUSG00000004285	32.9896	31.6287	36.8052	32.6332	39.0964	32.1855	33.7085	35.0398	37.523	38.336	34.1546	40.4429	32.9678	37.2876	40.5943	40.9455	39.6216	29.5411	33.4042	35.2794
ENSMUSG00000004296	0	0	0	0.0109469	0	0	0	0	0	0.0197874	0	0	0.0524783	0	0.0956314	0.0323503	0	0	0	0
ENSMUSG00000004317	0.249784	0.206874	0.210161	0.253834	0.213937	0.209382	0.237126	0.24828	0.178805	0.297386	0.255386	0.298499	0.295198	0.395651	0.308803	0.250043	0.420023	0.324331	0.191015	0.209342
ENSMUSG00000004319	2.05217	2.35926	1.67543	2.52776	1.83385	2.07954	2.30852	2.34569	1.73428	1.8525	1.80186	2.12804	1.73543	2.2215	1.849	1.36801	2.18544	2.48093	2.16946	2.10153
ENSMUSG00000004328	0.105261	0.082634	0.0500489	0.096271	0.0811396	0.0522958	0.11845	0.105935	0.0699342	0.0754075	0.157814	0.0949821	0.0846104	0.147536	0.0897083	0.0948333	0.12239	0.0934545	0.272935	0.178643
ENSMUSG00000004341	0	0	0	0	0	0	0	0	0	0	0	0	0	0	0	0	0	0	0	0
ENSMUSG00000004344	0	0	0	0	0	0	0	0	0	0	0	0	0	0	0	0	0	0	0	0
ENSMUSG00000004347	3.25787	2.64316	2.61308	2.95077	2.49848	2.28863	2.74035	3.05069	2.36376	2.63367	1.99785	2.3633	2.2134	2.19139	1.67573	1.90403	2.48132	2.36483	2.48162	1.74413
ENSMUSG00000004356	1.48892	1.52718	1.56955	1.70167	1.57033	1.42211	1.5391	1.36604	1.43468	1.67151	1.4783	1.95422	1.71046	1.9301	1.63042	1.55355	2.10506	1.84453	1.53629	1.56987
ENSMUSG00000004359	0.0459712	0.0262467	0.0582883	0.02803	0.070873	0.0152263	0.0344875	0.0370126	0.122171	0.0506663	0.0131282	0.0301687	0.100779	0.0396517	0.107742	0.0828341	0.030544	0.0627921	0.0529779	0.066874
ENSMUSG00000004360	0.0796075	0.096146	0.0970544	0.126948	0.118009	0.101412	0.103364	0.0328687	0.0221917	0.118109	0.0524627	0.0602799	0.277438	0.0858302	0.0326178	0.22068	0.366179	0.200743	0.176425	0.0890803
ENSMUSG00000004364	21.6761	21.6502	20.4106	22.7434	20.3344	18.2185	19.0966	20.1885	19.1632	22.1327	18.8332	21.045	20.288	20.0497	19.3704	15.9311	20.5845	22.6584	21.8083	19.5208
ENSMUSG00000004366	0	0	0	0	0	0	0	0	0	0	0	0	0	0	0	0	0	0	0	0
ENSMUSG00000004371	0.0169703	0.0484447	0.0268963	0.041389	0	0	0.0636552	0.0683159	0.0614991	0.0467586	0	0.111368	0.0248017	0.128077	0	0.0917344	0	0	0	0.0822883
ENSMUSG00000004383	8.6561	8.00086	9.31919	8.03964	8.2766	7.02454	8.38711	8.03869	9.60596	8.92772	7.06184	8.96399	9.55437	8.4257	8.17898	7.77862	9.45793	6.91259	8.46379	8.19068
ENSMUSG00000004393	6.69216	7.0645	7.20357	7.31922	6.48407	7.13446	7.13844	6.41699	6.18088	7.91344	6.25092	8.41752	6.9584	8.19234	7.94609	8.34039	8.66118	6.6271	5.86445	7.70691
ENSMUSG00000004394	35.7367	35.2477	44.0729	34.4838	33.0593	34.0217	35.3061	35.0953	36.8426	39.6635	38.5947	40.9936	37.5837	40.4356	41.1797	36.5204	38.6217	32.8002	33.4709	33.9261
ENSMUSG00000004415	0.0388743	0.0246608	0.0273832	0.0210691	0.0554924	0.0214594	0.00810093	0.0463684	0.0417416	0.0261827	0.0431725	0.0496054	0.018938	0.0512269	0.0506159	0.0155658	0.0286985	0.0176995	0.0373327	0.0314167
ENSMUSG00000004446	0.397917	0.241384	0.567596	0.333604	0.396194	0.345962	0.298516	0.387117	0.348489	0.389218	0.42613	0.603872	0.465238	0.536276	0.498086	0.412271	0.363525	0.163054	0.214952	0.554728
ENSMUSG00000004451	4.73495	4.72371	5.57442	3.76056	4.03089	3.97407	4.09759	4.02754	4.24003	4.70931	4.68455	5.12402	3.95206	4.83475	5.31126	5.22747	5.52092	4.129	4.05532	4.27237
ENSMUSG00000004455	23.9078	23.5987	26.8087	28.054	25.1897	23.6225	25.6112	26.6837	25.5411	24.7752	26.1847	25.2637	24.4948	25.9657	25.634	23.7323	27.4796	25.1469	24.0989	26.1564
ENSMUSG00000004460	10.062	9.29938	11.0178	10.6532	11.3146	9.47023	9.74259	10.1191	10.1772	10.7288	9.89498	11.1187	10.3113	10.6367	11.405	12.1131	11.5289	9.13758	11.2246	9.81625
ENSMUSG00000004462	1.08403	1.22766	1.34705	1.384	1.32077	1.17996	1.03087	1.36586	1.49393	1.25364	1.16998	1.48626	1.36116	1.51995	1.35001	1.05459	1.80908	1.23738	1.20967	1.67812
ENSMUSG00000004473	0.569216	0.643202	1.01493	0.318145	0.60941	0.45169	0.177927	0.572863	1.10303	0.588141	0.880498	0.719861	0.840564	1.55985	0.922217	0.769239	0.748513	0.453537	0.409983	0.575024
ENSMUSG00000004500	1.13872	0.992092	0.960981	1.10008	0.94997	0.832688	1.22038	1.13113	0.973603	1.10018	0.654602	1.55281	1.23195	1.29151	1.06342	1.06588	1.40017	0.757489	1.12907	1.16528
ENSMUSG00000004508	5.17016	5.18941	5.46283	4.28348	5.22262	4.37114	4.0483	4.78648	5.40856	5.16497	4.8725	7.45843	6.51849	6.66693	5.82497	5.85986	7.01863	5.13807	4.91565	4.42819
ENSMUSG00000004530	2.13045	1.88817	2.84374	2.012	1.86853	2.26941	2.04237	2.31941	2.41021	2.39637	2.18629	3.01566	2.60625	2.83282	2.9236	2.82477	3.13208	2.02152	2.18986	2.58706
ENSMUSG00000004535	9.37754	9.23274	9.32762	9.25659	9.02325	7.91417	9.65224	10.6578	9.46194	9.58535	10.0487	10.1949	10.0192	9.43982	10.2121	8.68101	9.31182	9.33259	9.13467	8.23559
ENSMUSG00000004540	0.0168167	0	0	0.0102536	0.0432101	0	0	0	0.0203142	0.00926711	0.0720363	0	0	0.0543937	0	0.060603	0	0.0918798	0.0242248	0
ENSMUSG00000004542	0	0	0	0.00671845	0	0	0	0	0	0	0	0	0	0	0	0	0	0	0	0
ENSMUSG00000004552	0	0.0477035	0.105939	0.0203779	0.028625	0.0184492	0	0.0298981	0.0403721	0.0245564	0	0.146218	0.0162815	0.0360337	0.0593398	0.100368	0.0370093	0.0152167	0.016048	0
ENSMUSG00000004558	329.656	321.909	298.656	300.671	326.436	316.988	338.965	328.594	314.606	348.211	285.274	319.919	311.201	317.338	292.089	304.641	316.49	284.352	304.813	320.783
ENSMUSG00000004561	3.04226	2.72983	3.08759	2.60886	3.41708	3.46191	3.28664	3.07965	3.12696	3.65689	2.24819	2.80209	2.69112	3.10743	3.14617	3.63847	4.31452	2.35717	2.80629	3.40759
ENSMUSG00000004562	3.48858	3.00515	4.08203	3.01615	3.58465	2.99586	3.39281	3.09492	3.94663	3.8261	3.55595	6.3942	4.78482	5.21216	4.37332	5.03368	6.40583	2.90836	3.04761	3.43607
ENSMUSG00000004565	1.18348	1.34099	1.55829	1.64747	1.82455	1.63427	1.09273	1.10433	1.73314	1.4087	1.44028	1.98348	1.51676	1.84135	1.52456	1.76504	1.66943	1.04949	1.25895	1.22719
ENSMUSG00000004567	3.18794	3.10914	3.20789	2.87292	3.2489	2.72487	3.00701	3.31813	3.60251	3.65263	3.35057	4.24861	3.38503	4.16286	3.87916	3.82388	4.20829	2.4326	3.03684	3.13925
ENSMUSG00000004568	1.55103	1.6622	1.74898	1.51933	1.66599	1.57485	1.47831	1.44325	1.79989	1.90139	1.30702	2.08579	1.96951	2.12734	1.68482	1.78222	2.17086	1.44825	1.5933	1.64597
ENSMUSG00000004591	2.55052	2.66576	2.56885	2.76745	2.38533	2.03016	2.30944	2.62022	2.20637	2.51781	2.92128	3.46006	2.65537	3.13132	2.58854	1.84322	2.49635	2.96307	2.84049	2.28066
ENSMUSG00000004609	0.490803	0.505948	0.669841	0.714891	0.718129	0.677335	0.511388	0.432966	0.43368	0.550946	0.395824	0.641199	0.537975	0.681059	0.726189	0.433992	0.57369	0.856607	0.674279	0.628027
ENSMUSG00000004610	42.4449	39.2774	42.2189	38.8845	48.9955	49.0885	50.3577	48.9355	46.5081	55.4904	41.9346	38.5763	36.0267	42.557	49.871	51.5516	52.5116	44.7145	37.7607	53.1821
ENSMUSG00000004612	0.270466	0	0.244951	0.188469	0.148919	0.127974	0.0724652	0.259237	0.186695	0.127752	0.27585	0.126781	0.988202	1.20809	2.59316	1.04431	0.256717	0.105551	0.278294	0.0936773
ENSMUSG00000004626	0.857616	0.787794	1.30541	0.579864	0.621813	0.576544	0.796264	0.683652	0.789808	0.996676	0.751714	1.30951	1.22857	1.57466	1.84534	1.51471	1.35401	0.83507	0.978544	0.864651
ENSMUSG00000004630	0	0	0.0306189	0.035338	0	0	0	0	0.0233369	0	0.027585	0	0.0141172	0	0.0205806	0	0	0	0.111317	0
ENSMUSG00000004631	1.00834	1.15899	1.31859	1.15455	1.26979	1.18489	1.17962	1.33967	1.67231	1.36256	1.5063	1.71983	1.67307	1.66482	1.91085	1.78691	1.92363	1.12274	1.2416	1.36355
ENSMUSG00000004633	0.364574	0.338242	0.375582	0.314913	0.312254	0.251566	0.296295	0.472906	0.411038	0.452035	0.381748	1.11651	0.626062	0.628915	0.608467	0.470789	0.645944	0.348581	0.332612	0.338831
ENSMUSG00000004637	0.440875	0.426126	0.407144	0.414862	0.45491	0.379431	0.436216	0.405268	0.314508	0.593029	0.441154	0.484107	0.451538	0.542707	0.440081	0.500408	0.484363	0.374591	0.350049	0.387159
ENSMUSG00000004642	1.22638	1.0536	1.65814	0.921409	0.970733	1.19355	0.981072	1.0997	1.09528	1.29078	1.12038	1.53525	1.26143	1.56664	1.34981	1.30911	1.29368	0.928854	1.1303	1.33871
ENSMUSG00000004651	0.00496836	0.00709155	0	0.00302935	0.0127661	0.00822793	0	0	0	0	0	0	0.0108918	0	0.00529283	0	0	0	0.014314	0
ENSMUSG00000004654	0	0	0	0	0	0	0	0	0	0	0	0	0	0	0	0	0	0	0	0.0245543
ENSMUSG00000004655	112.559	104.478	109.088	118.155	103.504	91.5665	118.524	113.628	101.331	103.231	104.325	87.9121	108.854	113.633	103.513	118.425	145.544	81.7108	130.579	101.461
ENSMUSG00000004661	0.442767	0.562462	0.477188	0.472443	0.523331	0.447283	0.373683	0.433721	0.529504	0.656343	0.391973	0.493964	0.524148	0.563305	0.462249	0.478684	0.529527	0.429391	0.656949	0.633355
ENSMUSG00000004665	16.9685	17.0276	22.5705	13.8649	16.1563	16.7369	16.6122	15.2953	17.9657	19.9593	19.7807	26.944	22.166	23.2168	23.8881	22.9183	22.8439	14.6083	14.5171	16.7762
ENSMUSG00000004667	19.9854	20.2382	22.5981	21.0487	23.382	22.6051	22.3258	19.9848	21.266	25.168	21.5111	24.8682	20.9059	24.6707	28.4345	29.8861	30.2307	18.1747	19.3962	24.7884
ENSMUSG00000004668	0	0	0	0.00218196	0.00229876	0	0	0	0	0	0	0	0	0	0.00381227	0	0.00594414	0	0.0025775	0
ENSMUSG00000004677	5.77121	5.66874	7.13828	6.70165	6.24027	6.02318	6.81241	5.60747	5.98126	6.84352	6.41754	9.3293	7.25024	8.58428	7.82943	7.30049	8.90539	5.37968	6.42687	5.72254
ENSMUSG00000004698	1.61367	1.70536	1.48623	1.56292	1.26896	1.40318	1.16504	1.44037	1.4979	1.48993	1.78416	1.78839	1.37049	1.73724	1.32352	1.27798	1.74738	1.75874	1.45711	1.21755
ENSMUSG00000004707	0.309688	0.289606	0.304652	0.253938	0.192074	0.318329	0.22031	0.143297	0.361196	0.253045	0.365954	0.402963	0.358961	0.610223	0.898727	0.538775	0.248333	0.204208	0.199981	0.258908
ENSMUSG00000004709	0.0144853	0.0620263	0.0688736	0.0309123	0.0372195	0.0599714	0.027167	0.068031	0.0174979	0.0359205	0.0723909	0.0594125	0.0952648	0.101514	0.0848719	0.0652514	0.0962425	0.069249	0.0521658	0.0175597
ENSMUSG00000004730	3.65366	3.34696	5.68702	4.46213	4.20357	4.40708	3.72281	3.73195	4.03148	3.89459	4.01784	4.88492	5.11661	5.05636	5.97202	5.24708	5.39858	4.20099	4.36764	3.04089
ENSMUSG00000004748	57.5242	57.3964	52.3966	47.4263	54.2202	47.3122	58.116	51.5602	47.3726	59.5697	42.998	49.2382	45.2128	50.4096	52.1028	49.6104	59.5373	49.4581	52.921	63.0581
ENSMUSG00000004768	1.01022	0.778764	1.16199	0.839473	1.02953	0.832966	0.855396	0.943765	1.07615	0.960714	0.919039	1.54551	1.09953	1.04323	1.17609	0.990787	1.27444	0.850041	0.988582	0.930102
ENSMUSG00000004771	14.7776	12.9892	14.554	12.9757	13.0562	11.9236	12.3745	15.4741	13.6306	13.2363	15.1681	12.7807	13.9812	13.4512	14.5481	12.2077	13.3318	15.1869	13.2111	14.8807
ENSMUSG00000004788	12.1964	11.7125	13.1837	11.9715	12.8289	11.5727	12.579	11.8408	12.9451	13.5762	12.4927	14.3234	12.4445	13.1699	13.6914	12.3215	14.2526	10.5174	10.6332	13.2179
ENSMUSG00000004789	63.9544	63.8481	62.0316	58.4663	64.4272	53.2408	64.113	58.5031	56.8069	65.9827	53.9862	60.115	58.1483	61.951	54.5843	53.3749	64.1889	54.3025	62.0427	62.3146
ENSMUSG00000004791	1.31382	1.05918	1.40748	1.2832	0.95336	1.2692	1.30048	1.09371	1.14622	1.19326	1.23328	0.7185	1.66233	1.27225	0.984921	1.35903	2.42479	1.71147	2.0503	1.68116
ENSMUSG00000004798	12.6915	12.296	12.0052	13.0413	11.5761	11.1058	12.9984	12.2733	10.5918	12.3401	12.6717	13.7941	12.6678	15.0085	11.0781	10.0608	13.4259	13.9053	12.052	11.9471
ENSMUSG00000004814	1.52714	1.75158	2.03139	1.79577	1.68169	1.89678	1.89238	1.93945	1.74593	1.60797	1.5186	1.96859	1.89312	1.64651	1.74308	1.91636	1.6307	1.60169	1.61062	1.9835
ENSMUSG00000004815	0.918615	0.813351	1.01992	0.736824	0.820444	0.789116	1.00423	1.00195	0.741756	0.931222	0.736496	0.999366	0.746653	1.18639	1.0571	0.858591	1.30555	0.791759	0.941158	0.88134
ENSMUSG00000004821	0	0	0	0	0	0	0	0	0	0	0	0	0	0	0	0	0	0	0	0
ENSMUSG00000004837	5.21947	4.86356	5.55655	4.16722	4.90903	5.64292	4.58055	4.17589	4.99642	5.48119	3.93729	4.10388	4.83596	5.81858	6.29471	7.16893	7.06665	4.6004	4.88009	5.96912
ENSMUSG00000004842	0	0	0	0	0.0116604	0.0300612	0	0	0	0.00500152	0	0	0	0	0	0.0327078	0	0	0	0
ENSMUSG00000004843	14.9283	14.3272	16.6927	13.6031	14.2371	13.529	13.707	14.7474	16.3293	16.4126	16.0849	16.5283	16.0486	16.8852	15.6301	15.7763	16.0645	15.9122	15.5149	16.0317
ENSMUSG00000004846	6.00177	4.71831	7.56771	5.93231	5.80309	6.5615	5.78936	6.39676	7.57097	7.07983	6.02561	7.84658	7.17251	7.56625	7.35944	8.60364	8.93072	5.44386	6.87825	6.76404
ENSMUSG00000004849	8.3548	8.6228	10.7206	7.37673	9.20622	9.07328	7.74429	9.61568	9.35489	8.96902	9.93367	11.0712	8.96994	10.1339	10.6292	10.2774	10.8352	7.79076	8.56354	9.31002
ENSMUSG00000004864	0.0672669	0.0320043	0.053306	0.0478503	0.100823	0.0371328	0.105132	0.0752198	0.0677141	0.0617807	0.0320162	0.147147	0.0573471	0.024175	0.14332	0.121206	0.0744886	0.0459399	0.161499	0.0543626
ENSMUSG00000004865	2.28281	2.01203	2.6457	2.31055	2.30592	2.01783	1.78748	2.25532	2.44046	2.3933	1.75609	2.36887	2.30829	2.41203	2.70244	2.46799	2.3225	2.09692	2.54442	2.35914
ENSMUSG00000004872	0	0	0	0	0	0	0	0.00765936	0.0482656	0	0.00815023	0.00936465	0.00417103	0.0123083	0	0	0	0	0	0
ENSMUSG00000004880	3.15247	3.04918	3.06837	3.14781	2.82077	3.23069	2.76841	3.0159	3.2705	2.85312	3.15622	3.69953	3.17089	3.18296	3.70604	2.84685	3.5977	2.86726	3.35514	2.71556
ENSMUSG00000004885	0	0	0	0.0488637	0	0	0	0	0.0645384	0	0.0762866	0	0.0195206	0.057603	0.0853738	0.048134	0	0	0.0769623	0
ENSMUSG00000004891	8.04167	7.14933	12.3091	6.43696	5.38139	6.88209	8.17592	5.9014	6.78196	9.86999	8.05581	9.77993	8.12879	9.94025	8.87762	10.3939	11.0079	7.57085	6.89817	9.74179
ENSMUSG00000004892	0.0608282	0.0124032	0.0275449	0.042387	0.0446561	0	0.0162975	0.0816238	0.20994	0.0957723	0.0992627	0.313647	0.114299	0.271701	0.138859	0.0782888	0.028868	0.035608	0.0375532	0.105341
ENSMUSG00000004894	0.0446838	0.0212597	0	0.00908166	0	0	0.0279347	0.0199867	0.0179924	0	0	0	0.0326523	0.0321177	0.0158673	0.0268381	0.0989621	0.0203445	0	0.0722236
ENSMUSG00000004895	15.4283	14.2407	16.7461	17.0291	17.8543	18.6402	15.304	15.6231	17.8444	18.6358	14.1739	16.4239	16.4132	15.5277	17.8159	18.7959	17.6622	12.8233	16.5534	17.4995
ENSMUSG00000004896	1.53132	1.37502	1.59741	1.63651	1.36641	1.41092	1.67097	1.53179	1.60092	1.7184	1.49479	1.96419	1.50963	1.9332	2.05251	2.42813	2.77482	1.30822	1.59627	2.1466
ENSMUSG00000004897	35.0201	35.4233	35.3206	34.9783	36.8744	34.0156	32.7362	30.8281	34.3595	38.7051	34.6466	38.3975	34.4023	39.0961	39.0487	39.0703	42.0603	32.3874	37.22	36.2988
ENSMUSG00000004902	0.166319	0.158263	0.205023	0.14648	0.213676	0.122416	0.103977	0.148786	0.33485	0.173122	0.474965	0.272868	0.162048	0.298866	0.255928	0.332983	0.245567	0.302901	0.266206	0.179217
ENSMUSG00000004929	3.51825	3.44746	4.1157	3.51145	3.88327	3.26003	3.77054	3.06306	4.02229	3.65445	3.36901	4.24894	3.70336	4.25236	4.04547	3.78604	3.75682	2.9272	3.53963	3.74031
ENSMUSG00000004931	22.1178	20.9824	19.5609	19.4539	21.241	19.3463	22.2993	18.5946	22.3632	22.8077	19.9433	21.7723	20.4753	24.8216	20.3859	23.3175	26.3462	16.7911	20.5601	21.6571
ENSMUSG00000004933	0.215242	0.175557	0.219304	0.17811	0.355538	0.165497	0.144173	0.0825224	0.176434	0.271114	0.186598	0.26485	0.275251	0.223779	0.278434	0.387838	0.2043	0.1785	0.243619	0.205013
ENSMUSG00000004934	4.5016	4.26991	4.99879	4.34149	4.96068	4.78003	4.2841	4.19378	4.7913	4.87181	4.0122	5.42542	4.91679	5.32749	4.8974	5.5453	6.19142	3.87723	4.3644	4.56491
ENSMUSG00000004936	10.2998	10.3608	11.5211	9.6265	9.71366	9.20982	9.84416	10.0479	10.5046	10.8639	10.2903	11.7382	10.2662	12.5197	11.15	10.8276	12.1437	9.07554	9.4063	9.92305
ENSMUSG00000004937	28.7703	29.7252	30.2821	28.5629	31.9929	28.327	27.9119	26.1823	29.9034	33.5017	26.6154	31.0043	30.5977	32.5549	29.6027	34.5823	34.9185	25.6447	27.8063	28.461
ENSMUSG00000004939	7.61922	11.6365	8.72476	6.32971	7.90436	9.36881	4.03687	5.75103	7.24804	8.48135	8.81221	8.62523	14.6152	10.9257	8.31973	9.43857	8.66924	11.2397	5.84452	13.208
ENSMUSG00000004945	26.5296	27.0281	26.5688	25.8696	26.8963	26.138	30.4305	28.8665	29.5856	29.7158	27.3675	25.7051	25.8905	27.8157	30.1053	27.0882	29.4417	24.8406	25.0068	32.2069
ENSMUSG00000004947	1.10485	1.08956	1.42475	1.22484	1.35492	1.29743	1.2527	1.17932	1.36497	1.20109	1.16885	1.41717	1.35783	1.43487	1.40171	1.54739	1.8352	0.857454	1.28048	1.0106
ENSMUSG00000004948	0.0533864	0	0.0846127	0.0162756	0	0	0	0	0.128979	0	0	0	0	0.0287797	0	0	0	0	0	0
ENSMUSG00000004951	216.446	233.113	214.656	237.13	181.922	179.65	249.836	223.705	218.968	229.794	315.954	284.413	359.009	307.522	230.436	307.241	263.087	185.602	225.248	191.838
ENSMUSG00000004952	1.17481	1.21219	1.24879	1.10468	1.49114	1.18765	0.814089	0.905351	1.46474	1.27659	1.0779	2.10547	1.43425	1.72447	1.915	1.98933	1.48903	0.992449	0.992294	1.32693
ENSMUSG00000004961	0.192898	0.169434	0.0940694	0.0814259	0.11438	0.122866	0.0834873	0.0995556	0.143395	0.179891	0.127123	0.243441	0.162644	0.0319963	0.0948439	0.106946	0.24647	0.243211	0.0641244	0.107926
ENSMUSG00000004980	42.2397	39.053	39.5217	38.7711	39.2789	35.2557	42.7639	42.6813	38.2151	43.9999	45.631	43.2167	38.6387	40.8457	48.2267	42.5058	46.2578	40.3757	42.1564	41.263
ENSMUSG00000004988	0.0541366	0	0.0286006	0.0220057	0	0	0.0338443	0.121074	0.0871944	0.00994426	0.128834	0	0.0395598	0.0194561	0.019224	0.162578	0	0	0	0
ENSMUSG00000004994	1.99254	1.64654	1.91142	1.70247	2.25674	1.97552	1.81932	1.56554	2.40694	2.13102	1.85305	2.68834	2.21278	2.69949	2.24835	2.69272	2.56936	1.84425	2.20937	1.93871
ENSMUSG00000004996	2.51403	2.49492	2.27442	1.94076	2.99421	3.3057	2.52953	2.59167	3.10206	3.33565	1.75634	2.95626	2.39691	3.21077	3.56329	3.18846	4.0146	2.50543	2.34698	2.98222
ENSMUSG00000005034	6.62259	6.55655	5.85108	6.28403	5.83942	4.97368	5.57984	5.14293	5.53431	6.1542	6.40953	7.64199	6.82811	7.59168	6.2445	5.15768	6.68716	5.76841	5.74717	5.38792
ENSMUSG00000005043	1.64815	1.35895	2.02886	1.2342	1.80907	1.49721	1.47052	1.54598	1.99092	1.90906	1.48512	2.69087	1.85917	2.26866	1.73021	2.1336	2.76421	1.5518	1.33692	1.6488
ENSMUSG00000005045	0.0552777	0.0736402	0.0700882	0.10336	0.0710173	0.0427203	0.0829384	0.0791209	0.124645	0.0913849	0.0736676	0.120921	0.164268	0.0913846	0.109924	0.146085	0.134667	0.0553695	0.0796286	0.0893468
ENSMUSG00000005054	15.5785	15.9663	15.5012	13.8909	14.5216	14.7423	12.1922	12.4169	15.0689	15.8786	16.8921	20.9465	17.7177	15.407	20.776	20.5779	18.2886	13.9191	14.8482	14.6251
ENSMUSG00000005057	0.189445	0.121215	0.362374	0.151358	0.209816	0.194731	0.208281	0.166552	0.142042	0.187193	0.317141	0.450137	0.253002	0.246512	0.584572	0.223646	0.303824	0.0624599	0.216437	0.205896
ENSMUSG00000005069	5.97392	5.47149	6.31682	5.48282	6.02946	5.60664	5.62722	5.9491	6.48067	6.51494	5.30727	6.89156	6.02777	7.48379	7.12736	6.47144	7.64675	5.01576	5.68972	6.7967
ENSMUSG00000005078	5.28677	5.87953	6.42464	5.0632	5.39323	5.19231	5.51123	5.70352	5.65735	5.97129	5.30104	6.47833	5.95306	7.12857	6.5544	6.2404	6.92935	5.80563	6.0661	5.94767
ENSMUSG00000005087	1.51663	1.0117	1.56118	0.816689	0.843667	0.932155	1.13386	2.6086	1.7691	1.68301	1.46603	2.67635	1.82426	1.4947	1.61568	1.07996	1.28123	1.15324	1.08861	0.998238
ENSMUSG00000005089	0.0188233	0.0575726	0.0468807	0.0245937	0.0276376	0.0578918	0.0302596	0.0649503	0.0942006	0.0652007	0.0806316	0.0661757	0.0746695	0.0811784	0.0515636	0.0242264	0.0535991	0.102843	0.0503569	0.0651953
ENSMUSG00000005102	1.31183	1.14238	1.45614	1.07995	1.25945	0.90977	1.18131	1.1693	1.28146	1.34924	1.34567	1.73266	1.52269	1.50117	1.69011	1.4336	1.33729	0.989707	1.20068	1.25153
ENSMUSG00000005103	12.2506	12.1499	15.1517	10.8788	11.7059	11.2052	11.9308	9.67046	10.7237	13.1453	10.9249	14.0046	12.5856	12.5835	14.2343	12.8782	14.3568	11.1445	10.1184	12.2288
ENSMUSG00000005107	0.305698	0.426419	0.308321	0.283826	0.473075	0.402704	0.130303	0.242396	0.461596	0.371377	0.396816	0.421748	0.345233	0.337085	0.414479	0.42564	0.877069	0.389084	0.120099	0.336892
ENSMUSG00000005124	0.469599	0.425717	0.643695	0.472054	0.383183	0.409862	0.357052	0.263979	0.329627	0.580506	0.407753	0.530978	0.440537	0.58841	0.344778	0.331601	0.737859	0.450731	0.338233	0.523111
ENSMUSG00000005125	3.72104	3.37777	3.61488	3.715	3.65936	3.51117	3.65508	3.94425	4.41086	4.12468	4.32699	5.11227	3.79503	4.67575	4.73405	4.68855	4.44662	3.43714	3.97197	3.32307
ENSMUSG00000005131	0.0898095	0.0854592	0.0790778	0.0182531	0.0128202	0.0661024	0.0374305	0.0937325	0.0964337	0.0494909	0.128237	0.114601	0.0583355	0.0537943	0.0956747	0.0539416	0.0331505	0	0.0287494	0.0241936
ENSMUSG00000005142	5.38571	4.67264	6.31124	5.58839	6.16171	5.83675	5.63634	4.94196	6.53239	6.40615	4.36024	6.67028	6.24416	6.6796	6.75929	6.85804	6.9579	4.83811	5.33694	5.71802
ENSMUSG00000005148	0.108641	0.0387669	0.0215233	0.0621014	0.0697874	0.146182	0.0382041	0.0911141	0.14764	0.0523847	0.087258	0.0891199	0.0893119	0.102491	0.0795684	0.195757	0.0451142	0.0556473	0.0782497	0.0493872
ENSMUSG00000005150	7.69463	7.02975	8.58041	6.58663	7.92133	6.62045	7.70919	5.83527	7.64487	8.99843	6.49554	7.36061	6.20887	8.01236	7.35607	8.37753	8.45134	6.43615	6.49891	8.96317
ENSMUSG00000005161	63.9261	57.2653	70.4137	58.957	68.2938	68.0908	67.5362	66.8566	72.3679	74.698	62.759	73.0792	65.4462	71.0328	68.8163	80.449	74.546	58.5169	60.9964	73.999
ENSMUSG00000005198	8.72009	8.22399	8.41114	7.69349	8.4167	8.37497	7.03851	8.39541	8.33036	9.45095	7.58487	12.1502	10.2429	11.1851	8.67736	10.2469	10.6579	7.60378	7.98318	7.88726
ENSMUSG00000005202	0	0	0	0	0	0	0	0	0	0	0.033483	0.115416	0	0	0	0	0	0	0	0
ENSMUSG00000005204	7.38973	7.66093	8.12139	7.6123	7.07041	6.71472	5.94494	7.2805	7.17654	7.97834	7.80262	9.20453	7.11944	8.26089	8.90815	8.42718	9.62589	7.15851	8.23589	7.638
ENSMUSG00000005220	44.9875	38.5611	43.9478	40.589	36.8678	32.4045	43.7017	57.7174	48.3795	47.099	44.4771	51.6194	39.6842	46.7695	30.4942	27.4683	34.5658	37.2853	37.146	29.8564
ENSMUSG00000005225	1.16457	1.13694	1.54211	1.28489	1.14641	1.16885	1.18189	1.1771	1.23625	1.2585	1.13736	1.45571	1.2857	1.70131	1.34803	1.31717	1.49057	1.42542	1.16196	1.29562
ENSMUSG00000005232	0.0536704	0.0255353	0	0	0.0229841	0	0	0	0.0216109	0	0	0	0.013073	0.0192885	0	0	0	0	0	0.0433744
ENSMUSG00000005233	0.166163	0.11068	0.158012	0.155348	0.142317	0.0550352	0.0623274	0.163511	0.214102	0.189237	0.126538	0.109045	0.18618	0.167208	0.236019	0.279443	0.0736007	0.136177	0.111702	0.0805719
ENSMUSG00000005237	0.056625	0.0505145	0.0523516	0.0460345	0.0575922	0.0547019	0.0177	0.0506558	0.0627016	0.0377049	0.0336888	0.0348378	0.0517227	0.0559636	0.0452422	0.0680204	0.0391901	0.0257814	0.0441834	0.062923
ENSMUSG00000005251	0.147515	0.0280739	0.0623462	0.0719553	0.189518	0.146577	0.0184442	0.145161	0.166315	0.0704517	0.0280843	0.0645381	0.0646772	0.0954275	0.0942892	0.0354403	0.0653409	0.174625	0.0566662	0.166903
ENSMUSG00000005262	7.16727	7.00997	7.11259	6.67432	6.64444	6.44728	7.36264	7.55199	6.80826	8.02943	7.1405	8.07085	6.98719	7.54311	7.47916	7.64595	7.57599	5.75149	6.64059	7.01002
ENSMUSG00000005267	0.337789	0.376465	0.366688	0.330099	0.321018	0.22989	0.277707	0.341505	0.368914	0.385037	0.336962	0.637694	0.426046	0.483927	0.552096	0.375195	0.384301	0.278095	0.419934	0.392654
ENSMUSG00000005268	0.398299	0.345049	0.412332	0.508169	0.411142	0.350775	0.336801	0.401623	0.41439	0.458009	0.65748	0.494818	0.459293	0.573405	0.593545	0.373361	0.573634	0.578629	0.344918	0.40748
ENSMUSG00000005299	11.1325	11.335	11.5307	10.8846	12.337	9.29685	11.2425	9.49243	10.4506	11.9831	10.2784	12.4104	10.7263	13.3087	11.3137	11.5199	12.9234	9.90231	11.0706	11.2771
ENSMUSG00000005312	11.1572	10.9485	12.8813	13.332	11.8936	9.63674	11.2443	11.1534	11.3863	12.2481	11.3875	13.0974	12.7801	13.2824	12.3384	11.1784	12.355	11.167	11.3844	9.65811
ENSMUSG00000005320	0.0398815	0.0426934	0.0474065	0.0303961	0	0	0.0186994	0.040137	0.024088	0.0109887	0.0427093	0.0327155	0.0510004	0.0322492	0.0106215	0.0898265	0.0662448	0.0136186	0	0
ENSMUSG00000005338	0.331323	0.24341	0.40156	0.297084	0.319246	0.395381	0.24673	0.333445	0.647432	0.322201	0.257415	0.343733	0.288397	0.383488	0.384104	0.245823	0.372289	0.306139	0.301807	0.283513
ENSMUSG00000005339	0.0707718	0	0.112167	0	0.090923	0.117203	0.066366	0	0.256472	0.194999	0	0.11611	0.0775737	0	0.0376968	0.255043	0	0.0483336	0	0
ENSMUSG00000005354	42.9186	45.148	47.4586	43.2034	48.9394	41.5838	44.2604	42.1519	42.2746	48.6107	40.6591	45.5334	41.9412	46.2463	45.0777	43.7327	47.201	38.5047	42.9898	47.6938
ENSMUSG00000005355	0	0	0	0	0	0	0	0	0	0	0	0	0	0	0	0	0	0	0	0
ENSMUSG00000005357	0	0	0.026009	0.0100059	0	0	0.0307775	0.0220207	0	0.00904318	0	0.0538467	0.0239834	0	0.0174821	0.0295693	0	0	0	0.0397867
ENSMUSG00000005360	0.248203	0.212562	0.301591	0.156381	0.223212	0.20552	0.24051	0.305302	0.279835	0.184647	0.572949	0.617601	0.486681	0.548588	0.489162	0.402505	0.577184	0.158209	0.256237	0.240706
ENSMUSG00000005362	3.79857	3.39318	3.31082	3.64531	3.08016	3.20817	3.78503	4.43206	3.20163	3.32525	4.34055	4.12428	3.57043	3.84464	3.06597	2.87999	3.17579	3.51655	3.50465	3.01672
ENSMUSG00000005364	0.00987835	0.0140998	0.0156563	0	0	0	0	0.0132555	0.0119328	0.00544361	0	0	0	0	0	0	0	0	0.0284599	0
ENSMUSG00000005370	2.22649	1.94853	2.62728	1.91742	2.12968	2.01855	1.98121	2.03903	2.60121	2.62405	2.01887	2.61299	2.36329	2.6546	2.54503	2.4891	2.88845	2.53061	2.21234	2.14742
ENSMUSG00000005371	6.67429	6.69491	7.24304	6.71884	6.49035	5.73269	6.40189	7.13467	7.08249	7.13907	6.83502	9.0921	7.92908	7.72423	7.12728	6.0348	7.7377	6.97718	6.86084	6.58174
ENSMUSG00000005373	4.87193	5.88897	6.46833	5.57951	6.23456	5.55483	5.86029	5.09995	5.81585	6.0688	7.44818	6.96775	6.15565	6.86158	7.41151	6.60691	5.74099	4.36379	6.18218	5.61221
ENSMUSG00000005374	1.40271	1.58504	1.65313	1.48576	1.36891	1.44442	1.46717	1.3755	1.27084	1.62278	1.57921	1.70387	1.57038	1.74988	1.41769	1.52298	1.76241	1.10537	1.30175	1.37342
ENSMUSG00000005378	2.88904	2.53076	2.87626	3.06519	2.96128	2.71176	2.6016	2.96703	3.08673	3.12087	2.96357	2.94315	3.19338	3.4972	3.14438	3.38274	3.60344	2.57852	2.95977	3.56544
ENSMUSG00000005397	17.8025	19.1811	20.0732	20.7418	20.1204	15.2128	16.1028	15.555	13.7141	16.7421	15.6004	20.5703	23.42	21.0532	13.8987	17.487	29.7734	17.2091	19.5927	15.5876
ENSMUSG00000005410	0.884425	0.795297	1.20549	0.657896	0.784014	0.644453	0.646906	0.771413	0.950846	1.07223	0.745079	0.986691	1.06637	1.46848	1.54518	1.05179	1.29278	0.700661	0.789899	1.2008
ENSMUSG00000005413	3.81185	3.85751	5.59393	4.03352	3.96442	4.57585	4.50129	3.8701	5.06753	4.92358	3.71495	4.93028	6.73525	5.65371	4.46902	5.19677	5.02511	4.26997	6.014	4.10746
ENSMUSG00000005417	14.0391	12.8182	15.132	13.8628	14.0296	12.3884	12.9862	12.609	14.2221	14.8845	13.4473	17.1987	15.0341	16.4336	15.5008	15.1789	17.7383	13.3812	13.4137	12.6629
ENSMUSG00000005442	6.54911	6.03764	6.85097	6.73966	7.28996	6.30633	5.85508	6.24695	6.54776	7.10076	6.15745	9.9173	7.6135	8.66262	7.18147	8.53675	10.6333	5.76369	7.2399	6.37957
ENSMUSG00000005447	0.603391	0.62201	0.690676	0.449661	0.538331	0.74944	0.754436	0.449819	0.809869	0.572652	0.646173	0.742456	0.62464	0.72284	0.714217	0.966426	0.723851	0.457873	0.50703	0.812729
ENSMUSG00000005465	0.848775	0.966309	1.02494	0.788605	1.22027	0.937084	0.928592	1.03048	1.0131	1.00785	0.865673	1.37595	1.46198	1.40537	1.34554	1.45655	1.71196	0.952317	0.946118	0.783941
ENSMUSG00000005469	81.1481	80.2901	83.1471	75.944	82.6444	78.018	77.0148	73.0636	78.5813	87.6367	71.7265	93.0099	77.4497	87.1086	78.8568	81.3829	87.7067	67.4502	72.5663	84.6919
ENSMUSG00000005470	0.483355	0.582113	0.502736	0.405233	0.620983	0.475277	0.453264	0.445914	0.675113	0.574339	0.560762	0.371722	0.419433	0.602565	0.724107	0.544338	0.752692	0.598319	0.500452	0.512701
ENSMUSG00000005474	0	0	0	0	0	0	0	0	0	0	0	0	0	0	0	0	0	0	0	0
ENSMUSG00000005481	2.33607	2.15121	2.50812	2.03422	2.7372	2.12154	2.54397	2.40849	2.40815	2.54068	2.39655	3.09083	2.65321	3.1465	3.52495	3.30818	3.32273	1.98375	2.38817	3.23882
ENSMUSG00000005483	4.79465	5.64794	4.89137	4.77159	3.17197	3.1396	4.7339	3.8603	4.43375	5.13248	12.1027	5.04526	5.53335	8.93659	5.67139	5.46164	8.09227	5.60054	5.12849	4.78345
ENSMUSG00000005493	0	0	0	0	0	0	0	0.00687287	0	0	0	0	0	0.0165666	0.00545633	0	0	0.00699593	0	0
ENSMUSG00000005501	2.26688	2.31418	2.18303	1.95355	2.04857	1.89183	1.94722	2.14767	1.9693	2.41315	2.0092	2.2793	2.50649	2.55313	1.99659	1.9351	2.52013	2.0439	1.80844	2.0556
ENSMUSG00000005503	0	0	0	0	0	0	0	0	0	0	0	0	0	0	0	0	0	0	0	0
ENSMUSG00000005505	1.44006	1.70217	1.76526	1.75608	1.67664	1.47188	1.73021	1.55496	1.64442	1.79792	1.41365	1.79041	1.65245	1.84374	1.7738	1.39875	1.71924	1.64427	1.7665	1.69114
ENSMUSG00000005506	11.1598	10.6412	10.9742	9.60376	9.84658	8.2055	10.3436	10.2284	9.65226	11.0369	10.6272	12.2656	10.6726	11.951	11.0601	8.81491	10.2234	10.2402	9.45644	9.51908
ENSMUSG00000005510	122.273	109.585	121.091	114.317	127.321	120.11	118.204	122.083	122.437	133.876	106.315	110.425	112.218	111.15	116.44	118.501	112.418	107.614	111.017	135.39
ENSMUSG00000005514	12.1289	11.3199	14.2677	11.8453	12.502	10.8794	12.5351	11.5378	13.8451	12.7142	18.8609	14.6541	13.8497	18.1714	14.7828	14.3535	16.6307	11.1325	11.9305	12.9464
ENSMUSG00000005533	1.43019	1.47098	1.55337	1.32599	1.62395	1.45244	1.36876	1.60868	1.66666	1.6342	1.925	2.62246	2.08712	2.14063	1.78573	2.11466	2.35464	1.4881	1.70573	1.41758
ENSMUSG00000005534	8.25458	8.85583	8.46125	8.2725	6.58807	6.50107	8.7646	9.92862	7.09446	9.19389	8.98017	11.0095	9.98004	9.57291	8.24901	6.91141	9.0469	10.4573	10.244	7.82337
ENSMUSG00000005540	0.148479	0.21193	0.235326	0.118388	0.0733676	0.208061	0.0642625	0.214566	0.179359	0.163643	0.179392	0.393506	0.100153	0.184713	0.18251	0.144059	0.113829	0.140405	0.131622	0.166147
ENSMUSG00000005547	0	0	0	0	0	0	0	0	0	0	0	0	0	0.0183674	0	0	0	0	0	0
ENSMUSG00000005553	0.00938982	0	0.014882	0	0	0	0	0	0	0.0051744	0	0	0	0	0	0.0169192	0	0	0	0
ENSMUSG00000005566	13.1816	12.4259	15.8706	14.1635	14.9489	13.9248	13.0619	13.9271	16.2514	15.7588	12.9399	17.9475	15.0505	17.1789	17.7702	18.839	18.3682	11.5314	12.9811	15.5263
ENSMUSG00000005575	40.9937	40.6119	47.3749	39.9774	42.4062	41.1647	39.088	33.3348	43.2028	45.9317	35.3427	40.8794	39.1418	39.7556	41.6437	44.2759	42.8065	34.6479	38.3537	41.3756
ENSMUSG00000005580	4.88581	6.0135	5.02955	5.27854	4.81904	4.36633	4.58802	4.16712	4.30128	4.67706	4.29834	5.4405	4.38958	5.20911	3.49647	3.22023	5.03411	5.12349	4.62028	3.70689
ENSMUSG00000005583	3.27196	3.24604	3.18055	2.53212	2.7716	2.35574	2.43185	2.23146	2.63859	3.12068	2.87504	3.49146	2.61757	3.4938	2.91347	2.2473	3.38931	2.87917	2.29515	2.63156
ENSMUSG00000005609	2.65305	2.87318	3.22535	2.55969	2.60314	2.49288	3.01361	2.83738	2.90087	3.18186	2.72297	3.36047	3.19352	3.11268	3.05204	2.95894	3.10897	2.61082	2.48001	2.36528
ENSMUSG00000005610	72.5964	71.7723	69.7687	76.652	70.0909	61.6424	71.6995	74.8538	66.8223	69.4284	82.7313	79.0436	72.0446	79.6381	71.8974	58.5129	77.1821	75.6721	72.525	67.1004
ENSMUSG00000005611	2.19329	2.05259	2.189	3.01526	2.8178	2.64708	2.16347	2.04769	3.06186	2.99596	2.15676	3.19102	3.05803	3.17343	3.15211	3.24364	4.46801	2.76265	2.71238	2.93472
ENSMUSG00000005615	12.7881	14.4107	13.0111	14.0927	12.4873	11.236	12.9124	11.4699	9.5484	12.2274	11.5315	13.7969	12.2868	13.3819	11.6285	9.38357	13.0584	11.838	12.9926	11.5748
ENSMUSG00000005621	3.78785	3.84239	4.39494	4.50581	3.69722	3.45602	4.19096	3.53559	3.75835	3.87801	4.8575	5.04192	4.43914	5.80483	4.54279	4.83344	5.65071	3.89175	4.36517	3.76585
ENSMUSG00000005625	27.09	28.3987	29.959	27.4219	29.9239	28.9713	28.7294	29.8541	29.6705	31.222	28.8582	31.4662	30.7965	28.9228	30.6679	30.0263	27.6587	25.2694	25.5266	28.5098
ENSMUSG00000005628	10.5102	10.4806	9.42091	7.22352	7.29311	9.19668	9.21942	9.24586	9.29225	10.1555	6.63725	5.06165	7.54497	6.8301	7.27449	7.33801	8.40437	12.895	11.6144	12.8157
ENSMUSG00000005640	0.0247218	0.00882162	0	0.0037684	0	0.0204705	0.0463656	0	0.0298634	0.0238408	0.0529494	0.0506992	0.0451631	0.0333178	0.0724248	0.0334091	0.0410639	0	0	0
ENSMUSG00000005649	0	0	0	0	0	0	0	0	0	0	0	0	0	0	0	0	0	0	0	0
ENSMUSG00000005656	6.80858	6.12009	6.85172	6.67956	5.70537	6.04739	7.02541	6.92333	6.65938	6.92622	8.7967	8.73531	7.79006	7.7853	7.99361	7.72597	7.82652	6.80594	6.41416	6.96849
ENSMUSG00000005667	0.627914	0.607136	1.13965	0.926267	0.715624	0.855374	0.664802	0.434881	0.880846	0.736691	0.896581	0.614782	1.14711	0.93906	1.14364	1.73362	1.07663	0.594834	0.904522	0.613859
ENSMUSG00000005672	0.49935	0.463848	0.621834	0.4712	0.371681	0.387225	0.51286	0.255263	0.421285	0.543796	0.322551	0.676205	0.443087	0.576838	0.493963	0.635546	0.697782	0.346444	0.570891	0.441989
ENSMUSG00000005674	3.50056	3.39644	3.24819	3.11982	3.40169	3.00678	3.39228	3.41455	3.49753	3.63068	3.32896	3.76858	3.4425	3.36637	3.86837	3.29628	3.8383	3.07176	3.24947	4.00176
ENSMUSG00000005677	0.0080007	0	0.0253608	0.019513	0.0822303	0.0264994	0.0150053	0.0214719	0	0.00440891	0.022848	0.0131262	0.00584644	0.0086261	0.0340928	0.0288324	0.026579	0	0.0230503	0.0581928
ENSMUSG00000005681	1.05222	0.938672	0.729607	0.641568	1.01387	0.653454	0.986715	0.79422	0.953293	1.01472	1.12683	0.431576	1.10529	0.283617	0.770643	1.06648	0.436944	0.718613	0.75787	0.956659
ENSMUSG00000005682	2.38435	2.25497	2.37838	2.37387	2.66697	2.17451	2.38446	2.38285	2.46734	2.6853	2.27367	3.14589	2.48863	2.49882	3.144	2.9368	3.03269	2.11236	2.42591	2.50638
ENSMUSG00000005683	215.307	210.21	200.214	211.757	221.459	195.925	218.814	201.444	188.865	223.391	166.878	210.722	187.279	201.967	179.527	176.431	212.552	182.581	211.164	194.933
ENSMUSG00000005686	5.53544	5.66146	6.98274	5.54866	6.03919	4.88493	5.01428	5.1793	5.92098	6.12844	5.87864	5.84848	6.33804	7.35528	5.89025	5.02099	7.0471	5.72636	5.3521	6.22339
ENSMUSG00000005687	4.706	4.47804	5.99237	4.82154	5.19849	4.86257	4.5111	5.12745	4.78102	5.66539	4.7439	5.22639	4.93198	4.96978	6.2988	5.45013	5.90606	5.29617	4.56574	5.46102
ENSMUSG00000005696	0.0064151	0	0.0101674	0.00391147	0	0	0	0.00860826	0.0232479	0.00707027	0.00915993	0.0105248	0.0140633	0	0.0273362	0.0115592	0	0	0	0
ENSMUSG00000005698	7.90593	6.87647	7.24402	7.83327	6.55352	6.14925	6.74598	7.48855	7.45231	7.76835	7.6572	9.75189	7.47636	8.99399	8.63125	8.45823	8.81104	7.8509	7.55754	6.92368
ENSMUSG00000005699	3.23685	1.8799	2.79503	2.04165	2.49509	2.77263	2.21894	2.90561	3.58645	2.76783	2.67746	2.82004	2.3653	3.03257	2.87749	3.05696	2.8922	2.19536	3.31215	2.81434
ENSMUSG00000005705	0.244033	0.248799	0.331518	0.318844	0.223942	0.346401	0.130766	0.327462	0.421124	0.32659	0.248892	0.800737	0.15285	0.413457	0.334247	0.502532	0.463256	0.285707	0.150658	0.253567
ENSMUSG00000005716	0.305318	0.0968429	0.430135	0.289584	0.435836	0.0561807	0.445372	0.364176	0.819594	0.355195	0.435955	0.222629	0.694115	0.54864	0.433676	0.733523	0.901591	0.185348	0.390948	0.328995
ENSMUSG00000005718	1.41761	1.22992	0.837036	1.3728	1.62484	1.12779	1.09476	1.30547	1.30951	1.31731	0.893013	2.18896	1.27965	1.13882	1.52499	1.60272	1.20044	1.00612	0.981004	1.17935
ENSMUSG00000005732	3.94274	4.05432	4.83786	3.82572	4.19392	4.24764	3.61778	3.92533	4.48108	5.52522	4.93358	4.72972	4.32168	4.50234	6.05194	5.38552	5.21107	4.40097	3.84747	5.44768
ENSMUSG00000005763	0.185555	0.283768	0.19956	0.0727317	0.178792	0.16462	0.074573	0.142281	0.18412	0.248329	0.0946246	0.206576	0.251815	0.178624	0.367107	0.334346	0.286199	0.144828	0.143194	0.16067
ENSMUSG00000005774	0.867298	0.861967	1.04876	0.728591	0.891399	0.500046	0.855477	1.11208	0.907987	1.06208	1.04575	1.73912	1.25815	1.57927	1.29351	0.89135	1.21652	0.877513	1.11054	0.981285
ENSMUSG00000005779	40.8359	36.3259	39.877	37.8669	42.5567	43.2261	42.9786	43.1135	41.4354	42.7622	42.7233	39.4081	40.5941	42.5838	43.927	42.5634	40.0486	36.5424	34.4449	45.4217
ENSMUSG00000005800	0	0	0	0.0532766	0	0	0	0.0195416	0.0175917	0	0.083176	0.0238924	0	0	0.0620559	0.0262405	0	0	0	0.0353076
ENSMUSG00000005802	2.20961	2.1884	2.48103	1.7754	1.76285	1.66427	1.88478	2.2994	1.85985	2.10513	2.51115	2.77964	2.25016	2.63237	2.54607	1.89205	2.63231	2.41097	1.96733	1.7649
ENSMUSG00000005803	9.50326	9.13344	8.81233	8.56243	9.6318	10.1101	9.8766	11.1045	10.3829	10.998	10.5444	9.17889	10.6662	10.4326	10.4002	10.5016	11.4907	9.35446	9.32987	10.3357
ENSMUSG00000005804	6.43081	5.85644	6.25891	4.65555	5.36441	4.51493	5.24906	5.37207	5.28462	5.05116	5.12143	5.89941	6.08917	6.23037	6.00167	6.20174	6.64981	5.19608	5.42774	5.57777
ENSMUSG00000005813	4.97943	4.63742	5.42922	4.77101	4.78335	4.37795	4.74041	4.73208	4.69259	4.90415	4.50227	5.4711	4.51608	5.34146	4.37483	4.15433	4.84362	4.65831	4.7529	4.50122
ENSMUSG00000005823	10.7229	10.0919	13.0639	11.4359	10.9067	10.7078	10.4372	10.895	12.8785	13.0759	12.1747	14.4746	12.4793	13.5699	13.0663	15.6081	14.5112	10.6519	10.8072	11.817
ENSMUSG00000005824	0	0.0545823	0.121216	0.0349745	0	0.0949931	0	0.025657	0.0461937	0.105365	0.0546025	0.0941079	0.111776	0.0824593	0.305534	0.0689043	0.063519	0.0522327	0	0
ENSMUSG00000005836	7.77063	8.15585	8.37677	8.89693	9.13267	8.2496	8.5692	8.0607	7.98398	8.27119	11.3821	9.90876	9.02899	9.0216	8.95445	8.16436	9.95089	7.67136	8.4891	7.59117
ENSMUSG00000005846	16.4846	14.9122	17.1285	15.4962	13.9045	15.1002	15.3703	17.4611	15.152	15.6084	18.1782	15.2417	14.9831	15.8508	17.6611	15.2178	14.8078	15.9793	15.9285	15.5847
ENSMUSG00000005864	0	0.032573	0	0.0347861	0.0293186	0	0	0	0	0.0188636	0	0.0561607	0.00833803	0.0369069	0.0486222	0.02056	0	0	0.0164369	0.0553286
ENSMUSG00000005871	3.14453	3.34981	3.00764	3.77182	2.78428	2.63099	2.68369	2.86989	2.48823	3.01526	3.05068	3.92588	3.51641	3.76834	3.03707	2.49542	3.63985	3.52588	3.32392	2.52889
ENSMUSG00000005873	85.1665	81.313	90.0941	79.6317	86.2199	76.5435	86.181	85.1067	84.1013	95.5074	79.871	95.6703	80.1785	87.3286	88.3882	82.616	96.8789	81.8083	79.1576	87.8763
ENSMUSG00000005881	19.0145	17.4439	20.1349	16.487	18.6531	18.9156	17.7059	20.4657	22.044	22.0484	19.5663	24.2574	20.8786	21.9011	22.8815	24.3312	24.1719	16.9432	16.8134	20.8704
ENSMUSG00000005882	25.5924	24.2776	22.5867	21.7749	23.2032	21.0945	26.3662	22.6828	18.9795	23.9398	20.2736	20.6008	20.6484	23.8697	19.5141	18.1719	21.4685	21.1735	23.054	23.1052
ENSMUSG00000005883	0.0360266	0.0257112	0	0.0329497	0.0578558	0.0149156	0.0337838	0.0120858	0.0217597	0.0148898	0	0.0147766	0.0197446	0.0679748	0.0287845	0	0	0.0246044	0.0389228	0
ENSMUSG00000005886	3.65072	3.6479	3.3421	3.67687	3.41976	2.79671	3.2943	3.2992	3.05454	3.31938	3.22372	4.51526	3.91168	4.29634	3.09303	2.2944	4.13266	3.45695	3.51571	2.78616
ENSMUSG00000005891	0	0	0	0	0	0	0	0	0	0	0	0	0	0	0	0	0	0	0	0
ENSMUSG00000005892	0	0.036421	0	0	0	0	0	0	0	0	0.0364346	0	0.0186461	0	0	0	0.0847685	0	0	0
ENSMUSG00000005893	0.938741	0.837018	0.779513	1.02941	0.938701	0.75577	0.802693	1.02487	0.80264	0.876947	1.0264	1.42375	1.02292	1.25177	0.901805	0.775442	1.31184	1.12074	0.957151	0.773943
ENSMUSG00000005897	1.66342	1.26919	1.4822	1.20586	1.27041	1.07904	1.17889	1.59436	1.42601	1.60942	1.08359	1.94933	1.61324	1.48765	1.46174	1.45029	1.70619	1.47632	1.70052	1.41246
ENSMUSG00000005899	2.60739	2.3323	2.61455	2.38589	2.6467	2.22051	2.59537	1.8884	2.4744	2.90169	2.28851	3.1939	2.71373	3.05987	2.62359	2.78932	3.28557	2.06638	2.22995	2.3315
ENSMUSG00000005907	0.842297	0.78365	0.87016	0.756844	0.836788	0.756747	0.722707	0.704695	0.922732	0.753556	0.676819	0.917536	0.842264	1.02211	0.791953	0.688191	1.06489	0.819785	0.840008	0.917722
ENSMUSG00000005917	0.0065133	0.0092967	0.030969	0	0	0.0107864	0	0	0	0.0071785	0	0	0.00475953	0.00702243	0	0	0	0	0.00938253	0.0157914
ENSMUSG00000005936	4.26707	3.64145	4.34402	4.17107	3.96797	3.89595	3.98026	4.29592	3.96544	4.28484	3.60412	4.98568	4.23669	4.67851	4.72372	4.46677	4.81519	4.1323	4.08486	4.47756
ENSMUSG00000005947	0.0925085	0.0550171	0.109963	0.0423038	0.0297122	0.0255333	0.0433747	0.155169	0.176935	0.127445	0.0660451	0.113829	0.157733	0.199479	0.320287	0.125016	0.02561	0.0421191	0.04442	0.0373809
ENSMUSG00000005949	3.02017	2.55675	2.72346	3.56231	2.7027	2.19035	2.63683	2.57136	2.60413	3.25401	2.39413	4.0665	3.02125	3.31239	3.2285	3.07751	3.04457	2.5036	2.73038	2.3482
ENSMUSG00000005950	6.69439	6.54551	6.33329	6.42832	6.06204	6.17807	8.54533	6.88567	6.02047	7.23183	7.0743	6.60433	6.72362	6.40687	6.34616	6.35003	6.66199	4.55179	7.79543	5.57699
ENSMUSG00000005951	0.662528	0.793674	0.65628	0.555448	0.471185	0.705336	0.532528	0.698523	0.971816	0.775829	0.658825	1.02873	0.847238	0.931162	0.693192	0.703482	1.02188	0.872627	0.426064	0.717094
ENSMUSG00000005952	0.0575633	0.0136938	0.0456164	0.0292483	0.0493024	0.0158881	0.0179933	0.0128738	0.0231784	0.0475817	0.0136988	0.0472201	0.0420639	0.0517191	0.0306613	0.0172869	0.0318717	0.0393129	0.0276403	0.0232603
ENSMUSG00000005958	2.04733	2.34538	2.68015	1.66334	2.39799	1.41785	1.61569	0.777796	1.83718	1.96338	2.19439	2.56499	1.90409	2.47683	1.88645	1.75348	2.70289	1.43091	1.55504	1.90813
ENSMUSG00000005968	0.430534	0.51749	0.55666	0.428304	0.407564	0.300207	0.44623	0.395284	0.492703	0.505722	0.388261	0.631995	0.364284	0.488618	0.531069	0.75535	0.526941	0.680919	0.3917	0.412036
ENSMUSG00000005973	7.20446	8.73758	8.9491	6.61609	6.84249	6.4413	7.33622	7.90302	8.06213	8.40303	8.51994	9.51753	9.01925	8.78026	10.0057	8.62113	9.72769	8.04452	7.62444	7.47443
ENSMUSG00000005980	0.721652	0.588596	0.472025	0.544776	0.779967	0.550126	0.708951	0.568723	0.622671	0.618609	0.474323	0.544999	0.736602	0.926263	0.646751	0.53664	0.684967	0.813597	0.693035	1.02756
ENSMUSG00000005981	49.8502	45.176	47.1612	49.4338	52.2476	50.4604	52.6159	54.2951	47.1862	54.9868	50.9154	55.8449	51.1711	56.884	53.9537	54.3095	57.8162	46.0622	48.4797	52.6105
ENSMUSG00000005982	6.33139	6.93511	7.64123	6.36542	6.77244	7.33187	6.43861	5.28636	6.37915	7.31917	6.52249	8.27921	6.25106	7.56455	7.80407	7.55485	7.6655	5.0479	5.72902	7.02706
ENSMUSG00000005983	0.415858	0.421748	0.450962	0.346977	0.688924	0.616194	0.431019	0.602085	0.568446	0.470391	0.546914	0.538634	0.559787	0.589953	0.606233	0.611288	0.654401	0.523177	0.331055	0.39799
ENSMUSG00000005986	0.315826	0.532754	0.432299	0.350124	0.258206	0.380384	0.107696	0.404536	0.312145	0.371814	0.163985	0.494602	0.608439	0.51077	0.627023	0.569077	0.667672	0.352953	0.268836	0.452469
ENSMUSG00000005994	0.037463	0.0178242	0.0197918	0.00761408	0	0	0	0.0837844	0.0452545	0.0481706	0.0178308	0	0.00912524	0.0403914	0.0665159	0.0450022	0	0	0.0179887	0.0302762
ENSMUSG00000006005	13.6301	13.0243	13.3689	14.0795	13.0544	11.64	12.81	13.5854	13.5426	14.8293	11.7752	15.0865	14.1275	14.1985	13.0184	12.3859	14.5532	13.9343	13.5759	12.1791
ENSMUSG00000006007	0	0	0	0	0	0	0	0	0	0	0	0	0	0	0	0	0	0	0	0
ENSMUSG00000006010	6.38256	5.82751	6.49813	6.6436	5.83178	6.3334	5.49251	7.28164	6.77356	6.5645	8.04347	7.32011	6.33196	7.18793	7.40499	6.45643	6.63857	7.30613	6.56374	6.11877
ENSMUSG00000006014	4.10909	4.8169	6.63024	4.8549	6.67838	4.76891	3.57474	4.03023	7.7645	8.50733	3.54628	5.92928	10.021	8.77162	6.67165	6.89854	6.49643	3.14442	5.18229	4.22104
ENSMUSG00000006019	2.53568	2.67607	2.74011	2.45967	2.82332	2.3414	2.42106	2.06216	3.23012	3.06565	2.29306	3.63065	2.70639	3.27238	3.36432	3.5444	3.54818	2.32998	2.35765	2.94346
ENSMUSG00000006021	4.40778	4.4055	4.28873	3.91209	4.6715	4.76135	4.61908	4.04242	4.35409	4.63078	3.72795	4.38748	4.00108	4.68395	5.1911	5.1615	4.56496	3.55171	3.85233	4.66418
ENSMUSG00000006024	19.9615	20.4236	21.673	20.9525	22.2299	21.8427	19.821	19.8516	21.713	23.1773	20.2581	24.5927	22.6094	25.3334	22.5172	26.5054	26.4945	18.8947	21.0019	22.5926
ENSMUSG00000006050	9.37501	9.82035	12.157	9.82621	11.1087	11.1117	9.15466	10.8126	11.9238	11.5024	10.6427	10.7285	10.2024	10.2916	10.8787	11.1965	12.046	10.3501	10.1566	12.0974
ENSMUSG00000006056	0	0	0	0	0	0	0	0	0	0	0	0	0.0159199	0	0	0	0	0	0	0
ENSMUSG00000006057	186.224	174.864	183.092	179.683	209.765	194.264	197.068	192.448	201.792	198.539	165.053	156.49	163.642	168.929	180.448	184.046	177.627	168.053	177.741	197.11
ENSMUSG00000006058	7.26882	5.74301	8.27965	6.01659	6.74542	6.96915	6.95239	6.8153	7.74475	8.31651	7.08254	7.98637	6.31418	7.58098	8.50241	7.93928	7.5379	6.18052	6.1571	6.87655
ENSMUSG00000006095	18.5392	16.6741	20.572	17.6502	18.2174	17.6831	17.8674	17.6803	19.4957	21.4988	17.7293	20.4916	18.773	19.6187	20.4022	23.2115	19.5261	16.893	18.1686	19.5349
ENSMUSG00000006127	5.23438	5.16563	4.95416	5.20647	5.48914	5.73814	4.75242	5.17898	5.28035	6.16987	5.13234	6.60514	5.37028	5.96925	6.19361	6.27666	6.77946	4.66537	4.87583	6.1286
ENSMUSG00000006134	5.82048	5.98842	5.67262	6.51274	5.77705	5.39371	5.77997	5.40428	5.81264	5.24928	5.16056	7.20504	6.29544	6.69079	5.97674	5.13659	6.25921	6.04636	6.27577	4.99258
ENSMUSG00000006143	0	0	0	0	0	0	0	0	0	0	0.0386995	0	0	0.058443	0	0	0	0	0	0.0657107
ENSMUSG00000006154	1.32227	1.03553	0.778925	0.124858	1.46575	1.2596	0.153622	1.44458	2.48072	1.47988	1.20299	1.32465	1.43653	1.89243	1.32759	1.7711	1.14676	0.191797	0.674249	0.879474
ENSMUSG00000006169	7.95381	8.50743	8.78605	8.5757	7.79937	7.30947	7.13846	7.37813	8.06128	8.05499	7.11965	8.16403	8.52745	8.75961	8.09879	7.51872	7.92362	7.8463	7.50097	6.75667
ENSMUSG00000006179	0	0.0120504	0	0	0	0	0	0.0113288	0.0305952	0.00930477	0	0	0.0123386	0.0273074	0.0359755	0	0	0.0115317	0.0121616	0
ENSMUSG00000006191	0.778097	0.85068	0.87462	0.915208	0.84013	0.817927	0.760707	1.06262	0.959922	0.90622	0.843116	0.964218	0.703677	0.779421	0.964124	0.899882	0.852467	0.795217	0.918153	0.876346
ENSMUSG00000006200	0	0	0	0	0	0	0	0	0	0	0	0	0	0	0	0	0	0	0	0
ENSMUSG00000006204	0.341561	0.180767	0.431859	0.308879	0.448676	0.279646	0.244722	0.236891	0.412598	0.293965	0.197274	0.459634	0.361769	0.36826	0.335248	0.477145	0.675716	0.28831	0.287475	0.214006
ENSMUSG00000006205	26.6795	25.6148	34.3915	24.1653	30.557	22.7111	28.458	27.1262	30.7169	32.4664	29.355	37.9351	27.7871	37.0705	30.4735	32.2476	37.3678	23.0378	27.3886	30.3346
ENSMUSG00000006215	6.16671	6.35772	7.59373	6.7758	6.67042	6.2904	5.48384	7.18711	7.38323	7.25832	6.12597	7.12843	6.74941	7.61119	7.01581	8.38703	8.74525	6.34532	6.67884	6.75781
ENSMUSG00000006216	0.441606	0.439316	0.699906	0.375332	0.601731	0.75349	0.552153	0.843978	0.856754	0.700564	1.05093	1.1197	0.95832	1.1831	1.21175	0.892166	1.06695	0.60319	0.578311	0.713779
ENSMUSG00000006218	0.345018	0.24623	0.390588	0.300525	0.538241	0.244874	0.27732	0.231486	0.595392	0.434577	0.105566	0.363888	0.414196	0.292276	0.315043	0.444055	0.16374	0.168307	0.177502	0.298747
ENSMUSG00000006219	49.4031	53.2567	54.4643	46.6548	53.0663	43.827	49.9313	39.3398	43.349	49.1261	41.3065	56.5351	44.178	53.8201	50.4432	50.6552	58.0938	42.2195	47.6761	46.3548
ENSMUSG00000006221	848.455	916.095	867.181	592.695	643.479	620.641	848.068	752.311	788.214	870.393	752.12	736.071	895.714	793.537	598.07	695.276	820.898	607.674	663.578	686.205
ENSMUSG00000006235	1.82879	0.912339	1.51958	0.736158	1.57394	1.23496	0.699295	0.90536	1.37267	1.38937	0.532395	1.04867	1.6737	1.62716	0.605271	0.895791	1.00273	0.945822	1.07422	1.11923
ENSMUSG00000006241	1.53685	1.93961	2.4614	2.20949	2.45246	1.7146	1.88111	1.47614	2.16915	2.05931	1.61694	1.69863	1.67864	2.0407	2.27486	1.77811	1.7735	1.9887	2.02743	1.60809
ENSMUSG00000006262	1.34842	1.53571	1.51535	1.08859	1.14083	1.10487	1.60373	1.5068	1.23442	1.50426	1.23103	1.7729	1.52952	1.67165	1.40395	1.11748	1.54522	1.24499	0.961063	1.19037
ENSMUSG00000006269	0.0241829	0	0	0	0	0.0133495	0.0302366	0	0	0.0177685	0	0.0132251	0.011781	0.0260732	0	0.0290496	0	0	0	0
ENSMUSG00000006270	0	0	0	0	0	0	0	0	0	0	0.0451436	0	0	0	0	0	0	0	0	0
ENSMUSG00000006273	12.1489	10.1669	12.6186	11.3163	11.1951	10.418	12.4351	11.0945	11.4349	11.5078	10.3798	12.7018	10.9305	13.1704	11.5098	10.9874	12.1411	9.58373	11.0758	10.5554
ENSMUSG00000006276	6.79157	7.04602	7.86538	7.13174	7.38559	6.5262	6.71276	5.70996	6.86204	7.74221	5.4698	8.1763	7.30646	7.9157	6.98388	6.95914	7.92112	6.23451	6.61284	7.11497
ENSMUSG00000006281	1.54651	1.76487	1.74325	1.82064	2.14334	1.97433	1.90365	1.72358	1.72548	1.75327	1.67066	2.33137	1.8853	2.60655	2.13901	1.88213	2.46459	1.57798	1.82901	1.94186
ENSMUSG00000006288	2.84085	2.66604	3.13935	2.60086	2.66754	2.46022	2.55809	2.97271	2.4557	2.54213	3.07639	3.43501	2.97739	3.30644	3.44284	3.91348	4.30027	2.59874	2.74071	2.80138
ENSMUSG00000006289	6.12806	5.91638	5.75257	5.70507	6.91641	7.43351	7.02209	6.78213	6.53778	6.84466	7.10433	6.91792	6.54963	6.73057	7.1155	7.06891	7.84826	5.68126	5.63068	7.6717
ENSMUSG00000006299	19.5469	19.6204	19.5851	17.0119	20.3498	19.9908	18.6365	18.843	20.4417	22.1679	19.2048	21.547	19.3285	21.0968	21.128	22.1925	24.3935	17.1856	17.33	21.5167
ENSMUSG00000006301	4.21806	4.28451	5.01836	4.27284	4.13242	4.27808	4.23277	4.57077	4.77518	4.75647	4.20644	5.3321	5.03729	4.9418	4.82044	5.02671	5.2177	3.63139	3.9222	4.2611
ENSMUSG00000006304	43.3231	41.5056	48.0973	40.8304	44.1208	41.1661	39.779	41.1415	41.4848	48.8677	42.3395	49.8738	46.5095	46.1477	51.778	50.1428	50.0325	39.5766	39.9369	43.8002
ENSMUSG00000006307	4.07397	4.00795	4.07711	3.965	4.18434	3.77258	3.63744	3.46673	3.84099	4.48802	3.17918	5.62123	4.57175	5.27329	4.90458	4.92036	5.77062	3.49863	3.42469	4.033
ENSMUSG00000006310	0.344611	0.128316	0.213722	0.210119	0.115496	0.223316	0.0281006	0.26137	0.199091	0.297239	0.235333	0.221235	0.197077	0.371548	0.271347	0.161985	0.248875	0.102327	0.1295	0.326936
ENSMUSG00000006311	0	0	0	0	0	0	0	0	0	0	0	0	0	0	0	0	0	0	0	0
ENSMUSG00000006313	0.223671	0.532091	0.433275	0.24245	0.447001	0.370413	0.0932206	0.300138	0.390273	0.369771	0.390345	0.244641	0.345051	0.509104	0.344179	0.492586	0.330245	0.101837	0.358002	0.542287
ENSMUSG00000006315	47.7326	48.2309	52.6996	51.9339	55.938	53.1195	52.3552	45.4282	50.6778	50.8924	43.306	42.1517	45.0448	49.1353	49.2259	48.1826	52.8571	42.7712	47.8527	56.824
ENSMUSG00000006333	98.6359	92.2591	96.829	85.3962	95.2206	101.13	103.709	114.243	106.261	107.475	109.468	107.125	106.376	105.757	125.798	118.133	111.04	92.2277	83.8925	102.019
ENSMUSG00000006335	7.32178	6.75727	6.80417	5.21731	6.76214	6.91486	4.90821	6.78669	7.13958	7.68066	4.8704	6.36799	6.91889	7.13323	7.54934	6.46398	8.59627	6.3459	6.05721	8.3411
ENSMUSG00000006342	0.935568	0.777745	0.96137	0.720888	0.924582	0.62996	0.520611	0.62081	0.807246	0.951801	0.675275	1.09637	1.02924	1.19714	1.01857	1.27822	1.43447	0.519582	0.681256	1.19645
ENSMUSG00000006344	1.30002	1.3023	1.6729	1.37442	1.47098	1.47148	1.18553	1.60042	1.65683	1.68582	1.73705	1.40885	2.0699	2.14103	1.77244	2.71854	2.69427	1.40915	2.0445	2.00968
ENSMUSG00000006345	0.0310599	0.0443331	0	0	0.0399037	0	0	0.0277857	0.0125066	0	0.0443496	0.0679438	0.0453935	0.0781381	0.0441177	0	0	0	0.0149141	0.0251014
ENSMUSG00000006356	556.831	528.082	531.234	498.789	625.439	542.517	516.771	498.967	548.908	639.429	409.578	555.9	485.867	509.712	507.557	559.602	602.08	421.562	527.795	575.239
ENSMUSG00000006360	17.1619	15.6305	21.603	13.5051	18.188	19.0843	18.3884	19.0385	20.1325	19.0256	24.3944	23.0994	19.7281	25.4004	27.7705	29.6955	24.9561	16.6925	17.1359	19.9782
ENSMUSG00000006362	3.59773	3.67229	3.5897	4.31527	3.86893	3.70895	3.41726	3.33921	3.57664	3.82804	3.55321	5.50812	3.9019	4.02447	5.28847	4.84867	4.89007	3.01877	3.7548	3.51769
ENSMUSG00000006369	22.1932	23.1262	29.3311	25.9989	31.587	26.3901	23.3818	27.3395	34.8174	28.8038	49.4326	62.7275	57.5972	66.5887	62.5645	60.2096	69.269	21.4349	24.1898	27.9327
ENSMUSG00000006373	9.43258	8.17039	10.0369	7.33987	8.94218	8.97575	7.52569	10.8455	10.1538	9.65186	12.7897	13.4474	13.1463	11.8717	14.1207	12.6787	15.352	8.75382	8.93069	9.26754
ENSMUSG00000006378	0.518468	0.465163	0.399124	0.406446	0.589969	0.981277	0.472301	0.974008	0.662087	0.669377	0.507639	0.315943	0.335567	0.479139	0.962628	0.560527	0.836591	0.910512	0.448118	0.718297
ENSMUSG00000006386	10.8374	9.89521	10.9044	10.2362	9.93684	10.4383	7.98397	9.87595	9.86826	10.6804	10.8834	13.7962	11.2491	11.4663	12.2557	10.8711	13.3453	12.3152	11.7571	11.0115
ENSMUSG00000006389	0.0223868	0	0.0177405	0.00682492	0.0143805	0.018537	0.0419862	0	0	0.00616828	0	0	0.00817946	0.036205	0	0.040338	0	0	0	0
ENSMUSG00000006390	4.94878	5.30694	6.05706	4.6209	4.79337	4.93446	4.27625	4.88487	5.88412	5.8397	5.27192	7.69404	6.37108	6.28541	6.67966	6.93288	7.48848	5.0785	5.03868	6.28181
ENSMUSG00000006392	3.8363	3.69526	4.40161	3.93916	4.15758	3.52736	3.92853	3.72665	4.40672	4.26052	3.54541	4.74942	4.11901	4.06004	4.81394	5.47063	5.9813	3.713	4.20402	4.27962
ENSMUSG00000006395	1.45481	1.2094	1.26689	1.20871	1.49934	1.29729	1.16935	1.07262	1.56426	1.82364	1.59791	1.96715	1.55375	2.13734	2.65683	2.41973	2.65549	1.31019	0.990266	1.70544
ENSMUSG00000006398	0.434822	0.269843	0.988786	0.43803	0.607208	0.407009	0.567308	0.659582	1.02767	1.03139	0.43191	0.868466	0.690744	0.672642	1.2084	0.579102	1.19329	0.593923	0.898703	0.916713
ENSMUSG00000006403	0.301023	0.345826	0.558549	0.326794	0.377302	0.133747	0.234088	0.197041	0.292677	0.291307	0.0943511	0.228865	0.536511	0.166234	0.320681	0.277816	0.097563	0.200569	0.28556	0.178006
ENSMUSG00000006411	0.0848468	0.17493	0.149416	0.143704	0.193788	0.0780621	0.265216	0.126504	0.148045	0.119488	0.161534	0.108268	0.186003	0.162629	0.180776	0.288778	0.187912	0.115892	0.108643	0.251423
ENSMUSG00000006412	12.58	11.7885	13.6389	11.2054	12.0863	9.93354	12.4123	13.8471	12.6856	14.4475	13.7713	13.6697	13.1895	13.3471	14.6446	13.272	16.2927	11.5549	12.9216	12.9072
ENSMUSG00000006418	19.1413	20.3069	20.3638	19.9478	19.6434	19.7445	21.4528	24.2167	21.0503	18.8057	19.7134	19.7849	20.9079	19.6051	20.0662	18.9231	18.5278	17.8661	19.9638	18.905
ENSMUSG00000006423	1.80762	2.10481	1.89235	1.79825	1.70506	1.78824	1.63263	1.99154	1.87326	1.94767	2.15313	2.20081	1.87011	2.1797	2.25505	1.82568	2.24399	1.94273	2.30925	1.60309
ENSMUSG00000006435	0.426651	0.429052	0.476417	0.404993	0.398643	0.264961	0.254603	0.208187	0.251836	0.440836	0.353061	0.262492	0.386172	0.318865	0.139453	0.227136	0.354342	0.192047	0.293331	0.423168
ENSMUSG00000006442	5.05764	4.72858	6.37072	4.88827	4.34127	5.26686	4.84633	5.54199	5.73601	5.70805	5.99177	7.17444	6.00369	7.6675	6.51728	6.88463	7.85065	4.73621	4.93131	5.40821
ENSMUSG00000006445	1.85113	2.03827	2.23933	1.85658	1.49488	1.52654	1.57293	1.15582	1.72501	2.05685	2.26558	2.38004	2.19192	2.69641	1.95593	2.69563	2.58535	1.67188	1.99178	2.03336
ENSMUSG00000006456	2.2309	2.0369	2.27607	2.81411	2.00744	2.00431	2.45622	2.43608	1.56019	2.48861	2.78565	2.84509	2.48822	2.95061	2.52092	2.32725	2.61044	1.87519	2.0557	2.29929
ENSMUSG00000006457	0.42607	0.312761	0.482345	0.259787	0.40663	0.26208	0.479455	0.359375	0.382336	0.348834	0.41717	0.239665	0.346929	0.2625	0.402021	0.241284	0.647057	0.21616	0.368257	0.4132
ENSMUSG00000006462	0.153956	0.219748	0.178312	0.155249	0.2054	0.245155	0.177688	0.111241	0.250351	0.221888	0.194464	0.155437	0.121156	0.223448	0.170318	0.170713	0.137699	0.145584	0.187657	0.215345
ENSMUSG00000006463	1.04153	0.881599	1.17087	0.871347	0.995787	0.742082	1.20383	1.13758	1.21426	1.20797	1.31424	1.39086	1.15048	1.37103	1.31598	1.46208	1.48862	1.14141	1.09909	1.32131
ENSMUSG00000006464	0.713297	0.775084	0.590784	0.530319	0.756767	0.472506	0.578268	0.636045	0.661523	0.666956	0.591385	0.906006	0.65911	0.912941	0.607904	0.671655	0.840836	0.553147	0.755722	0.769853
ENSMUSG00000006469	0.0149767	0	0	0	0	0	0	0	0	0	0	0	0	0	0	0	0	0	0	0
ENSMUSG00000006471	0.568915	0.578792	0.489209	0.57937	0.622047	0.451034	0.431339	0.600985	0.628749	0.620348	0.527155	0.873803	0.543986	0.730843	0.625412	0.90515	0.804247	0.380274	0.479514	0.498906
ENSMUSG00000006476	4.18357	4.47854	4.4585	3.72951	4.03108	3.27301	3.59846	3.62963	4.67028	4.30875	4.03733	5.7513	4.53295	4.88388	5.24825	5.5497	6.30209	3.202	4.09387	3.70745
ENSMUSG00000006488	0	0	0	0	0	0	0	0	0	0	0	0	0	0	0	0	0	0.0297575	0	0
ENSMUSG00000006490	0	0	0	0	0	0	0	0	0	0	0	0	0	0	0	0	0	0	0	0
ENSMUSG00000006494	16.4704	15.9923	16.7144	18.8282	17.1532	17.6903	18.1697	19.1649	17.0003	18.4377	19.1226	20.3856	17.6984	21.2184	16.3321	12.7937	16.635	21.9202	19.4686	18.8765
ENSMUSG00000006498	6.72775	6.30616	7.59273	5.57849	6.33656	5.95946	7.19623	5.92856	6.56998	7.57909	7.11701	9.32648	8.66195	8.89234	8.80214	8.35017	10.8657	5.93294	7.45909	6.03321
ENSMUSG00000006517	2.77354	2.54881	3.04094	2.08492	3.51445	2.3595	3.34907	1.91185	3.12089	3.23476	1.89875	2.36868	2.95681	2.99034	2.75229	3.01222	3.28167	2.07582	2.21659	3.13191
ENSMUSG00000006519	14.9214	14.8455	17.6156	14.5071	18.9954	19.3634	17.148	20.0683	17.7784	18.9365	17.763	19.629	18.5536	21.4748	26.4327	24.8653	20.4378	15.8778	17.5286	17.0583
ENSMUSG00000006522	0.0873656	0.0554224	0.0769259	0.0591881	0.0748277	0.0643036	0.0364119	0.0781558	0.0820833	0.101638	0.152468	0.159261	0.113496	0.188389	0.310237	0.0524737	0.0644967	0.0662959	0.027967	0
ENSMUSG00000006526	2.4774	2.50762	2.84861	1.88571	2.3819	2.54745	2.09541	2.08587	2.87529	2.84196	2.24267	3.57304	3.12964	3.32572	3.36367	3.03432	3.33508	1.99052	2.22755	2.66952
ENSMUSG00000006527	1.17349	1.3248	1.50346	1.15678	1.44459	1.16467	1.2193	1.29486	1.23974	1.20772	1.07425	1.43556	1.28777	1.21232	1.27191	0.898835	1.33117	1.22868	1.28402	1.13011
ENSMUSG00000006529	0	0.0153072	0	0	0	0	0.06034	0	0	0	0.0153129	0	0	0	0	0	0	0	0	0
ENSMUSG00000006538	0.0579316	0.0165376	0.0550899	0.0847741	0.104197	0.0575631	0.0217301	0.0310948	0.0419881	0.0191545	0.0165438	0.0190089	0.0592662	0.06246	0.0617149	0.062631	0	0.0316515	0.0667612	0.0280909
ENSMUSG00000006542	0.920763	0.862472	1.26171	0.976629	0.948814	0.762422	1.20522	0.8237	0.845782	1.35307	1.16409	1.21165	1.49987	1.63388	1.20568	1.00237	1.43383	0.72054	0.898067	0.99992
ENSMUSG00000006546	0	0	0	0	0	0	0.0555182	0	0	0	0	0.0485659	0	0	0	0	0	0	0	0
ENSMUSG00000006567	0.0108578	0	0.0172087	0.019861	0	0.00899064	0	0.0145699	0.00655801	0.0149584	0.0155036	0.00890685	0.0396713	0.0175598	0	0.0195644	0	0.0222461	0.0312818	0
ENSMUSG00000006570	0	0	0	0	0	0	0	0	0	0	0	0	0	0	0	0	0	0	0	0
ENSMUSG00000006574	0.101086	0.010306	0.85828	0.259747	0.194803	0.263065	0.108335	0.106578	0.0523327	0.171094	0.0824787	1.62291	0.226879	0.21019	0.0923036	0.117092	0.311829	0.0887614	0.0728081	0.105035
ENSMUSG00000006575	0.348228	0.188532	0.41869	0.256254	0.262258	0.298287	0.247727	0.322261	0.232084	0.357324	0.377205	0.295507	0.412408	0.245983	0.43493	0.432731	0.359019	0.344432	0.328653	0.553145
ENSMUSG00000006576	31.1589	30.7399	30.6902	30.0265	36.575	30.6465	30.0164	28.9709	33.472	36.7537	30.3937	32.3418	28.5011	30.3533	31.3213	30.4365	34.8998	29.1418	27.9711	32.1116
ENSMUSG00000006585	0.42738	0.481593	0.891263	0.404594	0.476824	0.558765	0.295307	0.528215	0.584196	0.582588	0.51389	0.867241	0.583516	0.606299	0.742843	0.871409	0.560444	0.353328	0.405032	0.436285
ENSMUSG00000006586	0.328348	0.316665	0.351623	0.454514	0.478845	0.374757	0.249654	0.345336	0.401997	0.427901	0.373803	0.815326	0.641993	0.521452	0.378152	0.567653	0.722284	0.351519	0.396289	0.29046
ENSMUSG00000006587	2.84169	2.91046	1.34084	1.04489	3.51148	1.68842	1.46462	0.90236	1.72945	2.52227	0.681425	0.925317	1.61685	1.12262	1.61763	1.99342	2.01778	1.8074	1.24993	2.62964
ENSMUSG00000006589	7.78463	7.39715	7.79786	6.70644	8.87746	7.42368	6.43877	7.39436	8.63763	8.61583	8.71127	8.78952	7.66995	9.47764	10.1333	10.1261	9.1531	7.01899	8.03243	9.59592
ENSMUSG00000006599	5.62154	6.06435	6.18986	6.24908	5.86898	5.1154	6.10393	5.66946	6.44759	6.06523	6.52286	6.83464	5.9413	6.66068	6.56862	6.05624	5.50427	5.48	5.77937	5.48043
ENSMUSG00000006611	12.7439	12.7005	15.3561	9.44614	11.2791	10.6915	11.7188	11.7277	12.5281	13.7948	10.7429	11.6949	12.5924	12.2904	9.9109	10.7599	10.8057	9.3719	8.74452	10.4749
ENSMUSG00000006638	0.182844	0.111849	0.0413989	0.0796325	0.268465	0.129772	0.0979781	0.105152	0.315532	0.115153	0	0.128563	0.0954371	0.197137	0.055653	0.141198	0.0867748	0.107035	0.301018	0.253317
ENSMUSG00000006641	3.48638	2.95544	3.53414	3.39364	3.79698	3.39973	3.51828	3.22968	3.42049	3.545	3.94205	3.84712	2.86448	4.2073	3.82718	3.5396	4.02726	3.19082	3.02097	3.38966
ENSMUSG00000006642	0.411838	0.208191	0.407954	0.528376	0.40785	0.525732	0.466658	0.587175	0.42494	0.335696	0.45329	0.211148	0.401262	0.370025	0.347331	0.417418	0.427549	0.386739	0.407866	0.228822
ENSMUSG00000006649	0	0	0	0	0	0	0	0	0	0	0	0	0	0	0	0	0	0	0	0
ENSMUSG00000006651	1.19395	1.60393	1.79954	0.913548	1.26322	1.16309	1.14157	1.28799	1.8099	1.4707	1.23682	1.72838	1.36002	1.45134	1.25945	1.53968	1.24436	1.47093	1.41639	1.75953
ENSMUSG00000006673	4.55377	4.58359	4.90579	4.59043	4.37776	4.62377	4.52541	4.68019	4.68731	5.53007	4.71903	5.65634	4.9898	5.15497	5.39756	4.85405	5.70447	4.43502	4.5488	4.50922
ENSMUSG00000006675	4.01267	3.77078	4.43166	2.88393	3.27741	3.63834	4.51203	3.89828	4.83625	4.57757	3.79811	6.82162	4.65042	5.28556	4.28439	5.2346	6.48424	2.81485	2.81169	3.41163
ENSMUSG00000006676	18.8952	17.2719	19.1706	18.6089	18.7199	16.3055	17.1034	17.5286	19.2054	19.6459	16.663	22.4999	20.1565	22.1387	18.5705	19.0683	23.5871	15.447	17.9871	18.7812
ENSMUSG00000006678	0.512917	0.526202	0.45092	0.486213	0.514814	0.44462	0.405832	0.52158	0.474375	0.514512	0.760988	0.545665	0.541716	0.609175	0.661672	0.440443	0.718854	0.596599	0.461791	0.495481
ENSMUSG00000006699	31.4216	28.9082	38.3836	29.1409	30.1502	31.0758	29.6777	32.5137	31.9302	32.6623	34.1213	40.6511	35.3334	36.9844	39.6001	35.4638	37.3397	31.7785	32.0394	31.4367
ENSMUSG00000006705	1.60963	1.28689	1.52583	1.60881	1.21721	1.24847	1.35657	1.3397	1.48907	1.44841	1.54193	1.76333	1.51495	1.74094	1.67134	1.42264	1.84449	1.3776	1.29143	1.53137
ENSMUSG00000006711	0.0133871	0.00955396	0.0212173	0.00816248	0.0171988	0.0110849	0.0251074	0	0	0.00368857	0	0.0219633	0.00489124	0.00721675	0.00713067	0.0120609	0.0444729	0.0274281	0	0.0162284
ENSMUSG00000006715	21.2132	19.6466	15.4733	14.3159	15.5158	13.7328	17.6773	20.5404	14.9965	18.6108	16.1086	12.2601	15.9946	15.3602	15.254	13.6822	12.4927	17.0558	16.1124	14.0851
ENSMUSG00000006717	238.187	231.708	249.764	236.685	220.938	207.917	226.831	242.802	241.969	248.153	247.315	211.509	210.542	218.218	230.482	212.453	219.501	241.898	230.087	231.2
ENSMUSG00000006720	0.140738	0.10044	0.159326	0.110329	0.116235	0.216423	0.113123	0.161873	0.255012	0.160651	0.157893	0.263884	0.279145	0.238447	0.246312	0.19925	0	0.247157	0.231697	0.121863
ENSMUSG00000006724	0.0137199	0.0391661	0.0434897	0.0334617	0.0176265	0.0227211	0.0257316	0.0736417	0.0662935	0.0151212	0.0587709	0.112547	0.0501286	0.0591695	0.0730797	0.049443	0.0455787	0	0.0592914	0
ENSMUSG00000006728	9.8478	9.47938	11.3872	8.80127	10.0823	9.57634	8.88818	8.41586	10.5435	10.566	10.2124	12.3582	10.2621	11.766	12.4478	13.4552	11.6633	8.9674	9.11282	11.3845
ENSMUSG00000006731	0.51122	0.496187	0.939877	0.361578	0.564833	0.677291	0.402692	0.589955	0.56814	0.816976	0.700759	1.35873	1.12818	1.22362	1.37241	1.01327	0.713292	0.432931	0.235655	0.619724
ENSMUSG00000006732	2.29603	2.7917	2.48376	2.45177	3.04343	2.87693	2.7113	2.64084	2.87628	3.21336	2.67132	3.14908	2.85848	3.05181	3.77896	2.93321	3.22861	2.68812	2.39748	3.09261
ENSMUSG00000006736	7.79412	7.37827	9.06056	7.90413	8.04795	6.96049	8.33578	8.90289	8.83155	8.89186	8.64568	9.6433	8.87272	9.37566	9.02365	8.00855	10.9669	7.47859	8.32789	9.05795
ENSMUSG00000006740	15.5093	14.1033	15.9056	15.589	13.3707	10.882	15.5687	16.097	14.0044	15.618	15.726	15.6009	17.2214	15.4573	14.6366	12.1111	15.4201	16.1857	15.6485	12.8845
ENSMUSG00000006763	0.485146	0.386784	0.58188	0.37842	0.409907	0.513907	0.426253	0.498517	0.549087	0.447987	0.455576	0.760092	0.648348	0.640876	0.661168	0.464648	0.711468	0.459683	0.528868	0.57222
ENSMUSG00000006764	0	0	0	0.0074792	0	0	0	0	0	0.00675961	0	0	0	0	0	0	0.0815002	0.0167547	0	0
ENSMUSG00000006777	0.0225656	0	0	0.0137589	0	0	0	0.0605603	0	0	0	0	0	0	0	0	0	0.0308223	0	0
ENSMUSG00000006782	2.58143	2.24399	2.87624	2.01776	2.74293	2.57144	1.9839	2.2659	2.97763	2.63116	1.81526	3.0092	2.75862	3.22267	3.34964	2.81532	3.25619	2.12089	1.88726	2.35287
ENSMUSG00000006784	0.0804313	0.131203	0.145687	0.070059	0.0590474	0.0475713	0.0754242	0.077092	0.124919	0.0759821	0.0902359	0.122533	0.100756	0.0805243	0.0550826	0.103519	0.0763426	0.0863195	0.0827592	0.0557156
ENSMUSG00000006800	13.9251	12.3978	15.7398	11.0616	12.2565	10.0213	11.4619	12.7532	17.9911	17.7638	16.1214	24.879	21.4019	22.7377	15.7765	17.1683	22.3409	10.1634	11.2385	11.3461
ENSMUSG00000006818	49.7616	48.0999	48.1136	45.1415	47.261	40.4386	48.0734	44.8741	42.8133	49.0509	40.7616	44.3864	43.428	43.9688	42.4444	38.6199	46.6559	45.8077	46.9123	47.0111
ENSMUSG00000006850	0.808583	0.884328	0.981953	0.870781	0.998341	0.834742	0.768093	1.00047	1.14166	0.943244	1.07958	1.49887	0.874786	1.34731	1.25293	1.2299	1.15122	0.846261	0.907619	0.840171
ENSMUSG00000006906	0.850191	0.937934	0.864318	0.898397	0.918203	0.886293	0.711502	0.804504	1.0311	0.931422	1.00599	1.33928	1.00987	1.1942	1.03562	1.00705	1.22653	0.879054	0.809971	0.977259
ENSMUSG00000006920	5.50612	4.79677	5.66484	6.2051	5.3847	5.7698	4.91408	6.08279	6.15243	5.58194	5.59831	7.05548	6.27812	6.41246	6.63937	6.53437	6.57557	5.66006	5.5043	5.14417
ENSMUSG00000006930	0.431358	0.588926	0.535042	0.383082	0.554181	0.465885	0.457266	0.402664	0.66833	0.713119	0.629314	0.876932	0.945633	0.960484	0.889088	0.658973	1.12148	0.371447	0.513313	0.409235
ENSMUSG00000006931	17.4792	16.8948	14.2884	13.1687	16.7692	15.8159	13.8062	21.9101	19.7826	17.799	14.0071	16.3602	16.4577	16.2931	14.0087	12.0956	15.9981	13.9971	13.6406	16.1178
ENSMUSG00000006932	52.2041	49.0864	54.5052	51.8948	48.9271	44.4713	50.0704	52.5271	50.1944	54.0348	54.9901	68.44	51.7665	60.3621	56.0915	51.4629	63.6535	50.1415	50.245	49.3574
ENSMUSG00000006941	24.4851	26.0771	24.6274	26.777	24.3993	23.2897	22.3721	24.9369	24.4962	30.1515	26.8936	28.8923	23.3976	26.7375	29.8296	26.5845	27.531	21.0527	23.8307	26.4093
ENSMUSG00000006948	0.0282747	0	0	0	0	0.0468247	0	0	0	0.0155812	0	0	0	0	0.0301212	0	0	0	0	0
ENSMUSG00000006958	0.451456	0.459122	0.482974	0.430102	0.594501	0.532693	0.635026	0.575507	0.443096	0.525551	0.620447	0.51847	0.647423	0.559756	0.571114	0.681275	0.881115	0.385402	0.512135	0.725138
ENSMUSG00000006998	47.8127	45.6881	51.5357	48.1844	50.1683	46.7525	48.2889	47.4941	45.2905	51.6886	44.3314	50.1622	43.4193	49.5039	46.873	48.0006	48.8977	46.9229	45.6689	50.3379
ENSMUSG00000007021	0.15347	0	0.21621	0.0415888	0.0219076	0	0	0.0228819	0.061796	0.112762	0.14609	0.111906	0.112147	0.0367702	0.0908291	0.0307258	0	0.0465832	0	0
ENSMUSG00000007029	6.4736	6.36376	6.7968	6.61567	7.33793	7.16451	6.09421	6.04186	7.15055	7.48871	5.99746	7.12874	7.20622	7.58389	7.96973	8.113	9.74874	5.20387	5.27045	7.95445
ENSMUSG00000007030	3.89752	3.84507	3.85427	3.47977	4.19728	3.28151	3.67024	3.5599	4.15422	4.84154	2.77089	4.62115	3.78746	3.61069	3.05298	3.71796	3.9986	3.20983	3.97493	3.85126
ENSMUSG00000007033	0.600014	0.367039	0.452842	0.470373	0.293661	0.473172	0.455487	0.632613	0.483202	0.708529	0.999533	0.656268	0.949985	0.646915	0.563104	0.746505	0.664431	0.526859	0.761435	0.588818
ENSMUSG00000007034	0	0	0.0359713	0.0207577	0	0	0	0	0	0.00625351	0	0	0	0	0	0	0	0	0	0
ENSMUSG00000007035	0.140596	0.136826	0.172188	0.0818286	0.106735	0.116418	0.095886	0.120058	0.169837	0.218346	0.191628	0.0943633	0.200808	0.186037	0.149778	0.253335	0.148613	0.104749	0.0920595	0.0309884
ENSMUSG00000007036	17.2298	16.9066	16.2699	15.9622	17.486	18.3807	16.3732	17.0569	17.7529	18.0527	17.3514	19.6129	18.1124	19.4635	20.5516	20.5128	21.3143	15.3699	15.8936	18.4005
ENSMUSG00000007038	5.08015	5.53623	5.93749	5.52592	5.45711	5.56171	4.95019	4.5954	5.23392	5.69804	5.32216	6.17727	5.86221	5.96684	5.76465	5.40362	6.72553	4.56138	5.34204	5.55057
ENSMUSG00000007039	10.3529	9.52443	14.3705	8.50221	10.0254	11.6381	8.39869	9.66808	13.0417	12.2287	11.174	18.2946	13.2514	13.2416	13.9575	16.098	16.2023	10.3257	8.62238	13.2758
ENSMUSG00000007041	16.7644	15.8589	21.9343	14.016	15.712	18.1076	13.8799	18.4654	19.255	17.3407	19.0041	24.1547	20.513	21.4188	23.3173	27.4128	25.1725	14.9081	16.2316	16.4198
ENSMUSG00000007050	1.85987	1.71114	2.02434	2.05626	2.25989	2.43065	1.49193	2.04468	2.12487	2.37705	2.2877	2.18742	2.52986	2.19853	2.68554	3.23011	2.94043	1.85173	2.34024	2.60775
ENSMUSG00000007080	0.253155	0.23487	0.270829	0.239251	0.333368	0.246304	0.23146	0.220806	0.263757	0.291216	0.22592	0.238817	0.235863	0.290002	0.279801	0.205268	0.241788	0.151281	0.241597	0.337574
ENSMUSG00000007097	110.737	115.51	117.613	127.17	135.287	113.545	126.077	110.849	126.198	127.746	91.6514	105.505	104.262	112.977	108.31	112.456	116.886	104.342	109.081	110.719
ENSMUSG00000007107	1.15566	1.27838	1.03792	1.37405	1.26201	1.13236	1.31852	1.08553	1.31458	1.41698	0.673806	0.869007	0.985238	1.17331	0.872053	1.04117	1.50369	1.01288	1.01272	1.37759
ENSMUSG00000007122	6.26296	5.01225	6.34016	2.86954	3.13943	3.41732	4.24354	2.69611	4.1982	6.43378	2.94644	5.22669	3.62424	3.04449	2.93104	3.97911	6.1937	3.33777	4.48488	4.95909
ENSMUSG00000007207	0.622584	0.850826	1.00774	0.573449	0.510546	0.5923	0.571404	0.586579	0.720065	0.927058	0.775485	1.08663	0.73566	1.07114	1.14304	1.09795	1.5402	0.488521	0.95409	0.770782
ENSMUSG00000007209	0	0	0	0	0	0	0	0	0	0	0	0	0	0	0	0	0	0	0	0
ENSMUSG00000007216	2.75431	2.88615	2.69042	2.73978	3.31406	2.82499	2.37216	2.90316	3.15627	2.97141	2.11492	2.92153	2.65115	3.04138	2.90759	2.96875	3.20666	2.40957	2.46928	2.19903
ENSMUSG00000007279	3.23134	3.31352	3.84104	3.45828	3.62702	2.88689	3.34914	2.60163	2.66046	3.04121	2.16126	2.70652	2.92673	2.52126	2.8626	2.74267	3.02268	3.43803	3.20936	3.11312
ENSMUSG00000007338	17.4128	16.4171	17.0062	15.7707	16.0828	14.3093	17.0173	16.4445	14.8264	17.7596	14.6761	17.2644	17.0711	17.0894	17.7478	15.603	16.6349	13.7563	14.7247	16.8869
ENSMUSG00000007379	0.308969	0.470404	0.424396	0.389333	0.383711	0.35817	0.424943	0.324768	0.385668	0.547675	0.308817	0.549145	0.50047	0.322016	0.488233	0.27836	0.615851	0.365751	0.304134	0.337091
ENSMUSG00000007411	3.91015	4.0949	4.54118	4.0135	4.25174	3.62963	4.2676	4.20145	4.244	4.36366	4.29916	4.57539	3.82038	4.53767	4.52233	4.19847	4.75326	3.77441	4.13794	4.23692
ENSMUSG00000007415	12.1756	11.9486	12.3679	12.7656	12.2679	11.2815	11.6321	11.6993	11.1972	12.065	12.0014	11.5656	11.8629	12.1681	11.8515	11.7556	12.0472	12.8693	13.3893	11.8325
ENSMUSG00000007440	0	0	0	0.00401803	0	0	0	0	0	0.00363145	0.00940949	0	0	0	0	0	0	0	0	0
ENSMUSG00000007457	0	0	0	0	0	0	0	0	0	0	0	0	0	0	0	0	0	0	0	0
ENSMUSG00000007458	9.51899	9.57365	11.7848	9.1604	8.51922	9.56503	8.75168	10.1027	10.7008	10.6778	11.778	11.9769	11.0713	12.2171	13.0457	9.96461	11.9289	10.1564	10.2476	10.8412
ENSMUSG00000007476	1.92643	1.94232	2.93628	2.75406	2.05368	2.03635	2.56754	2.47502	2.33698	2.69237	2.75069	2.32671	2.64771	2.91665	3.21371	3.7075	2.75053	2.25061	2.46803	2.96136
ENSMUSG00000007480	0.00904588	0	0.0143369	0.0110311	0	0	0	0.0242769	0	0	0	0.0296819	0	0	0	0.0325989	0.0300511	0.0123558	0	0
ENSMUSG00000007564	50.5448	48.1457	51.3932	42.6802	51.4758	44.4932	48.8545	48.0136	50.0262	52.8372	44.4087	57.7013	51.5367	55.9469	52.3567	52.1788	62.5292	38.7479	47.7401	50.4037
ENSMUSG00000007570	3.06463	2.96882	4.80455	3.1368	3.70981	3.02314	2.51072	3.10282	3.35452	3.43858	2.65397	4.30187	3.57341	3.75746	3.77157	3.08995	4.07972	3.15837	2.88466	2.68236
ENSMUSG00000007589	1.58768	1.61285	1.66622	1.53929	1.70898	1.71733	1.4486	1.90974	2.24617	2.16364	1.88917	2.20586	1.91796	2.21298	2.34658	2.01028	2.47089	1.69972	1.9162	1.75126
ENSMUSG00000007591	0.0205679	0.11743	0.19559	0.075245	0.132122	0.272494	0.192875	0.0827987	0.0993823	0.147345	0.117473	0.337444	0.165328	0.0887026	0.416311	0.148243	0.204985	0.0561874	0.148142	0.199467
ENSMUSG00000007594	0.0449989	0.0256915	0.085583	0.0219497	0.0231246	0.0149042	0.016879	0	0.0761007	0.0347162	0.025701	0.0442959	0.0723415	0.135846	0.0479376	0	0	0.0122928	0.0129643	0.0218198
ENSMUSG00000007603	7.70119	7.63634	8.74552	7.39452	8.96931	8.7607	8.63912	7.71028	8.7957	9.39333	7.86185	10.9029	8.52901	9.5189	10.3766	11.1099	11.9551	6.34092	8.96827	9.27755
ENSMUSG00000007610	3.94458	3.70712	4.63618	4.05358	4.63499	4.3452	3.74058	3.52083	4.43303	4.71869	3.29082	5.01731	4.15205	4.48229	4.42883	4.72776	4.62329	3.4749	3.43489	4.36272
ENSMUSG00000007613	2.21598	2.13692	2.04731	2.50785	1.92342	1.74539	2.57472	2.39336	2.10231	2.25168	2.96348	3.31638	2.67778	3.0943	3.12648	1.9088	3.21399	2.80533	2.20337	2.16215
ENSMUSG00000007617	3.16114	2.74846	2.86026	3.50247	2.758	2.30987	3.58376	3.18535	2.45073	3.10536	3.09475	2.7044	2.7237	2.68653	2.44715	1.68966	2.6058	3.21418	2.90552	2.41649
ENSMUSG00000007646	0.233608	0.21846	0.255344	0.250494	0.23803	0.173425	0.135971	0.583708	0.418425	0.310736	0.299056	0.264321	0.270777	0.390831	0.411913	0.246753	0.374652	0.198053	0.243685	0.390607
ENSMUSG00000007653	0.00555269	0.0237768	0.00880052	0.0135425	0.0142675	0	0	0.022353	0.0134151	0	0	0	0.0121727	0	0	0.0200104	0.0368929	0	0	0
ENSMUSG00000007655	51.8345	47.1136	61.3181	42.6463	46.6484	46.7839	40.2323	46.2189	52.3463	58.2754	40.7767	57.6026	48.6451	53.3766	54.149	53.9699	57.74	48.6431	49.8972	48.3545
ENSMUSG00000007656	9.09772	8.01301	8.79597	8.89627	9.04299	8.80152	9.75394	9.29223	8.14126	10.0818	7.70064	8.13508	8.34003	7.92697	9.5856	8.30555	8.70962	8.62173	9.17483	8.58456
ENSMUSG00000007659	4.75129	4.3636	5.8217	5.51697	5.4413	4.83329	4.85267	5.98297	5.33016	5.03709	7.41098	5.06619	4.87313	6.96586	5.84912	6.66025	5.65365	4.79634	6.74449	5.28363
ENSMUSG00000007670	7.20366	6.36065	7.74967	7.36367	7.553	7.58303	6.93156	7.42811	8.35616	8.59273	7.39044	11.0002	8.61003	9.30071	9.59916	10.3722	10.5123	6.71229	7.4559	8.44514
ENSMUSG00000007682	0.364386	0.364073	1.18392	0.322156	0.319896	0.301724	0.261971	0.37487	0.667592	0.502001	0.580998	1.13586	0.670118	0.556565	1.12573	0.766005	0.60526	0.248858	0.358685	0.220862
ENSMUSG00000007721	21.5306	20.9235	25.4445	22.3452	25.6012	22.7247	26.4386	23.3869	24.9772	28.698	21.08	24.6651	23.3716	22.1584	27.0848	26.3387	30.2983	19.0274	24.5062	27.009
ENSMUSG00000007739	17.8131	15.8743	19.2922	19.2056	17.0855	18.1536	17.8945	20.8685	22.0154	20.2901	22.0019	19.6946	20.0442	21.1813	20.3286	20.4638	20.8053	17.9353	17.4377	20.055
ENSMUSG00000007777	12.7035	10.3036	12.1701	11.6509	11.1381	9.37621	11.614	14.0551	13.2511	11.8755	12.0758	11.7852	10.4466	13.3532	15.1164	10.1379	10.1097	12.2284	10.7555	12.011
ENSMUSG00000007783	0.579659	0.665494	0.908722	0.507102	0.607099	0.542582	0.366321	0.558009	0.654549	0.732606	0.818682	1.29213	0.943848	0.917075	0.979969	1.45317	1.29774	0.524969	0.617181	0.717964
ENSMUSG00000007805	0.111264	0.0317623	0.176343	0.122113	0.0714722	0.055278	0.0626023	0.0895812	0.174725	0.0919703	0.0635481	0.25556	0.17074	0.155949	0.11853	0.280675	0.258739	0.06079	0.0801387	0
ENSMUSG00000007812	3.6274	4.21407	4.10936	3.99265	3.31485	3.9073	3.84527	3.61466	3.17015	3.831	5.38664	3.81913	3.65565	4.38706	3.52827	3.39877	3.87712	4.04128	3.58049	3.51783
ENSMUSG00000007815	17.9874	16.4457	17.3725	15.7889	15.9227	16.1077	15.9617	18.1991	16.5994	18.1002	17.367	18.4316	16.8081	18.7177	19.4131	16.3626	19.5533	15.9695	16.9166	15.9954
ENSMUSG00000007817	5.99254	6.01355	6.03827	5.99055	5.99241	4.95501	5.09324	5.01395	5.23923	6.17255	5.66546	8.87847	7.68436	7.81092	6.20665	6.42276	8.14108	5.21157	5.41503	4.9569
ENSMUSG00000007827	0.579415	0.61158	0.601925	0.676884	0.619286	0.548314	0.59357	0.588027	0.62934	0.668106	0.521427	0.758888	0.722274	0.724449	0.596507	0.780828	0.824941	0.818026	0.687365	0.472196
ENSMUSG00000007833	2.62571	2.38495	2.91704	2.55082	3.22807	2.86075	2.02635	2.58774	3.44496	3.31964	2.33202	3.44213	3.11217	3.2644	3.37268	3.46349	3.35974	2.37667	2.37077	3.50282
ENSMUSG00000007836	20.4928	17.712	22.7396	17.9224	20.1948	19.1962	18.3267	20.279	23.2574	23.4069	19.6768	25.919	22.1829	23.5591	23.9102	22.6446	26.0661	18.6787	14.9691	24.8103
ENSMUSG00000007837	1.55983	2.51936	2.73242	1.79369	2.0567	2.10733	2.05295	2.07474	2.13217	2.33742	1.19177	2.604	2.18968	2.34561	2.20102	2.68733	2.7273	1.77548	2.30609	1.85772
ENSMUSG00000007850	16.0012	15.2204	16.4695	15.2077	13.7696	12.804	16.0991	17.2292	13.8451	15.6267	19.8871	18.5956	16.353	16.9587	18.7527	15.3909	19.1382	14.7964	18.0952	15.2717
ENSMUSG00000007867	6.97318	7.9686	7.83124	6.80801	8.27168	8.21824	8.34434	6.54426	7.7258	9.06448	7.84939	8.87861	7.73717	9.04036	8.7958	9.21158	10.3747	6.66143	8.6276	10.2164
ENSMUSG00000007872	19.3237	18.4346	27.2512	19.2243	21.1527	28.3767	21.1902	21.9876	29.1307	25.1873	22.2142	35.6175	32.2469	33.1009	31.2356	36.0268	34.3247	19.1224	22.3826	26.0066
ENSMUSG00000007877	1166.93	1053.17	1092.68	580.29	809.06	776.765	1192.41	1403.81	1248.7	1250.26	1639.57	1490.4	801.271	1707.06	1065.46	1502.9	1651.01	1064.72	901.423	1694.18
ENSMUSG00000007880	5.16987	5.40699	5.89659	5.92166	5.55074	4.90765	5.16545	4.89328	4.8734	6.03702	5.11021	8.17892	6.60896	7.28267	6.15987	5.94966	8.09664	4.56056	5.37712	5.31214
ENSMUSG00000007888	0.279256	0.582559	2.79176	0.79896	0.82793	0.24902	0.725181	0.634152	0.856311	0.840466	0.644121	1.79738	1.17729	0.741131	0.572102	2.12885	1.92678	0.0586824	0.123776	0.156243
ENSMUSG00000007891	238.403	234.259	286.165	222.791	239.03	231.499	246.255	249.601	280.691	275.863	265.983	286.344	272.31	296.41	252.436	267.714	251.755	200.724	215.238	214.399
ENSMUSG00000007892	733.832	713.775	821.735	715.064	836.309	818.426	757.767	911.492	862.687	856.008	972.837	915.066	891.839	844.454	1032.74	930.65	905.641	639.163	662.152	759.951
ENSMUSG00000007907	0	0	0	0	0	0	0	0	0	0	0	0	0	0	0	0	0	0	0	0
ENSMUSG00000007908	0.0518482	0.0185013	0.0102718	0	0	0.021466	0.0364653	0.00869673	0.0626315	0.00357147	0.0555244	0.0318989	0.0189438	0.0349381	0.0138086	0.0350338	0	0.0177049	0	0.0314263
ENSMUSG00000007944	0.0172101	0	0.109106	0.0104935	0.0442208	0	0.0968322	0.0461876	0	0	0	0	0.0377283	0.0185554	0.036668	0	0	0	0	0
ENSMUSG00000007946	0.138831	0.0990795	0.275043	0.074068	0.111476	0.114956	0.032547	0.163007	0.0209631	0.086068	0.0247791	0.170828	0.126812	0.130973	0.110923	0.218885	0.0576509	0.0948146	0.124993	0.126223
ENSMUSG00000007950	4.62326	4.38695	5.63967	5.03607	6.60704	5.43405	5.21227	4.71677	6.53651	5.80631	4.89543	5.88055	4.58046	6.40349	6.28099	6.30247	7.04665	4.884	5.01362	6.86396
ENSMUSG00000007987	1.82057	1.52282	1.73747	1.58153	2.07487	1.84789	2.07438	1.69432	2.19921	2.23844	1.97062	2.26425	2.19581	2.25836	2.30442	2.27513	2.63384	1.84498	1.91757	1.89847
ENSMUSG00000007989	0.16273	0.169282	0.118028	0.184988	0.177173	0.114191	0.129321	0.203559	0.183247	0.148951	0.173283	0.398207	0.201548	0.261688	0.170419	0.168973	0.30237	0.192134	0.190711	0.153802
ENSMUSG00000008028	0	0.0274322	0.0152303	0.0117184	0	0.0477421	0	0	0.0116081	0.0158865	0.0274424	0.0157657	0.0140442	0.0310821	0.0307114	0.0173151	0.0319237	0.0262514	0	0
ENSMUSG00000008035	27.8306	27.9274	24.6979	21.7148	22.3868	24.3775	32.3074	23.5161	20.3276	28.5146	28.4828	24.3954	16.6018	29.9344	23.0537	20.3638	36.5521	24.5491	23.0215	36.5338
ENSMUSG00000008036	20.8484	19.0395	20.9132	18.1681	22.6545	19.7066	19.528	16.8049	20.7793	23.2949	18.43	22.3963	20.1436	23.2282	23.4367	26.3265	26.2216	16.1227	20.5631	22.3941
ENSMUSG00000008090	5.86469	6.21477	6.07596	5.7895	6.50714	5.69705	5.28533	4.92281	6.7624	7.2961	5.65519	8.1223	7.04058	6.98007	6.92385	6.70184	6.95821	5.42709	6.23558	6.12458
ENSMUSG00000008129	0.102746	0.167603	0.162843	0.107395	0.169715	0.0972304	0.0550567	0.137872	0.336882	0.218389	0.0628746	0.144486	0.203789	0.110777	0.125092	0.290925	0.39009	0.180437	0.169151	0.213519
ENSMUSG00000008136	729.405	749.777	778.641	661.768	761.828	622.268	773.396	637.409	741.207	723.399	699.125	654.434	678.334	674.562	626.514	688.358	722.471	633.462	668.631	673.323
ENSMUSG00000008140	22.3731	21.8596	27.4196	21.1119	25.4772	22.3551	22.2064	21.8666	25.3005	28.3608	23.3544	28.8802	23.0814	27.8812	26.9038	29.6242	28.8372	19.513	21.3464	25.5366
ENSMUSG00000008153	0.0601928	0.0859156	0.20988	0.0513817	0.115998	0.0797465	0.203204	0.129234	0.159965	0.106144	0.137516	0.316013	0.215528	0.227143	0.686124	0.151843	0.119979	0.0986608	0.0780379	0.0291873
ENSMUSG00000008167	0.751607	0.6407	0.843788	0.65559	0.764446	0.760656	0.685239	0.44825	0.756604	0.822617	0.715466	0.993339	0.816217	0.911653	0.92302	1.37311	1.42185	0.484793	0.812028	1.03768
ENSMUSG00000008193	0.197016	0.0527267	0.0780632	0.0150158	0.126557	0.224311	0.0461877	0.132185	0.104121	0.162853	0.0527463	0.545452	0.107976	0.079656	0.131176	0.199686	0.0409064	0.050457	0.106427	0.119416
ENSMUSG00000008200	2.87006	2.94798	3.34144	2.52844	3.4805	2.59416	2.56562	2.5843	2.90318	3.15431	2.79588	4.42706	3.32035	3.2043	3.85187	3.2672	3.83164	2.56462	2.95202	2.75735
ENSMUSG00000008206	3.18193	3.02506	2.91631	3.30083	3.93256	3.98669	3.01355	2.65845	3.72891	3.34346	2.92339	4.36527	2.63028	3.81874	4.11983	3.83438	4.03693	2.83585	2.43907	3.57452
ENSMUSG00000008226	6.2049	5.64262	5.14959	4.88341	4.86214	3.8625	5.10333	6.23973	4.24384	5.30275	5.95889	5.27047	5.12372	6.40524	5.81315	3.75323	5.50659	5.63014	5.30379	5.33464
ENSMUSG00000008301	5.56018	4.85247	5.86654	6.17017	5.75551	5.84052	6.16747	5.84095	6.71658	6.60078	5.9204	7.58447	6.24549	7.02249	7.10796	6.3261	8.1274	5.98893	5.53803	5.50778
ENSMUSG00000008305	1.01757	0.856411	1.14371	1.00853	1.03127	1.04064	0.889598	1.02273	1.16554	1.1081	1.12301	1.33025	0.950957	1.30692	1.22223	1.17609	1.3468	1.02443	0.998636	1.03205
ENSMUSG00000008307	0.657401	0.378627	0.420425	0.302385	0.444519	0.324699	0.367722	0.680958	0.264709	0.451249	0.279958	0.567659	0.43825	0.397916	0.344023	0.374068	0.421462	0.456849	0.299052	0.559249
ENSMUSG00000008318	1.34585	1.38311	1.97947	0.853427	1.00977	0.855865	0.787529	0.751281	1.22257	1.21037	0.891669	0.706574	1.01494	1.34658	1.14699	0.931216	0.786899	0.750025	0.69794	0.730911
ENSMUSG00000008333	4.22743	3.66979	4.13369	3.57244	3.47783	3.56186	3.73243	5.29119	3.80758	3.93033	5.87738	4.50209	3.77563	3.85154	4.88538	4.165	4.55809	4.62615	4.16663	3.44642
ENSMUSG00000008348	1931.7	2333.01	2276.13	3579.04	2751.78	2437.33	1965.02	1808.17	2397.02	2272	1616.25	2595.58	2636.58	1917.2	2203.58	2126.02	1839.4	1832.12	1961.96	1880.08
ENSMUSG00000008373	2.98675	2.81736	3.09751	2.55351	2.92794	3.06453	2.76428	2.69223	3.08243	3.33831	2.71643	3.43011	3.03658	3.18522	3.45157	3.21734	3.32179	2.58966	2.50666	3.32157
ENSMUSG00000008384	6.85807	8.70116	6.45502	4.87047	4.86113	6.13561	5.96296	4.72474	5.68163	6.66073	6.79093	7.93213	9.08209	8.69733	6.77409	9.46921	8.55455	5.74249	4.23934	7.96326
ENSMUSG00000008393	8.79789	8.34233	12.3967	8.70195	7.85809	8.04208	8.04161	7.44486	9.22456	8.54565	9.86278	13.684	9.6254	10.4048	10.7809	10.8875	12.9306	8.96214	8.65074	8.95755
ENSMUSG00000008398	6.65166	5.98234	8.25423	6.51184	7.63821	6.99238	5.19676	5.47831	7.28499	7.78437	4.04512	9.71594	7.30514	6.41846	8.08654	8.69886	8.53468	6.55174	6.12701	6.8685
ENSMUSG00000008429	5.71602	5.91248	6.20204	6.42265	5.64711	5.02262	5.77859	5.45327	5.84871	6.12037	5.57891	6.71686	6.28742	6.26684	5.93515	5.48655	6.28963	4.99911	5.77598	5.08727
ENSMUSG00000008435	3.91974	3.92859	4.07373	4.07144	3.46729	3.50284	3.67572	3.73647	3.35069	4.02792	3.48658	4.05881	3.68213	4.21458	3.81633	3.7051	4.57182	3.47423	4.042	3.85587
ENSMUSG00000008438	0.0485264	0.0173159	0	0.014794	0.0311718	0	0.0455055	0	0.0293094	0.0133706	0.0692895	0.0199035	0.00886506	0.0130799	0	0.0655786	0.0806043	0.0331411	0.0174758	0
ENSMUSG00000008450	20.3487	19.7265	23.3902	19.7753	20.7223	19.4084	18.854	20.2461	20.8895	23.0393	18.8414	22.6743	20.4648	20.3107	21.6406	23.0881	21.7451	17.6679	19.3584	22.2261
ENSMUSG00000008461	0	0	0	0	0.0325704	0	0.0237736	0	0.0153122	0	0	0	0	0.0136668	0	0	0	0	0	0
ENSMUSG00000008475	10.6287	9.54538	12.8862	8.75117	9.84756	9.6103	9.42863	10.0773	11.0023	11.4235	11.6315	13.1356	11.6105	13.7514	13.7857	11.4909	14.0722	10.3425	10.3264	11.7372
ENSMUSG00000008482	0.0295524	0	0	0	0.037967	0	0	0	0	0.0162853	0	0	0	0	0	0	0	0	0	0
ENSMUSG00000008489	0.04673	0.0121272	0.0471309	0.00259023	0.0218311	0.0211058	0.0239023	0.0228021	0.00513171	0.0187282	0	0.0418182	0.0186259	0.0137407	0.0226281	0.022964	0.0141128	0.0174078	0.0122392	0.0514983
ENSMUSG00000008496	0.214213	0.275179	0.353088	0.214203	0.236678	0.25542	0.184807	0.143723	0.150083	0.264421	0.20799	0.246011	0.212886	0.180147	0.328611	0.378263	0.170792	0.134593	0.203661	0.259678
ENSMUSG00000008540	12.105	13.7222	16.9054	14.5369	15.4616	15.311	13.4901	15.6549	15.7246	14.0374	18.9878	14.161	14.4607	14.9049	15.1943	12.5812	13.8709	18.2356	14.6576	14.7168
ENSMUSG00000008575	8.29458	7.72429	8.25892	7.29751	8.23265	8.41464	7.42616	8.30098	9.18968	9.21457	9.12964	9.55257	8.05397	8.34216	9.40724	9.47881	9.49883	7.95295	6.78544	9.16489
ENSMUSG00000008590	0.0146475	0.020907	0.023215	0	0	0	0	0	0	0	0	0.0720934	0.0107035	0	0	0	0	0	0	0
ENSMUSG00000008601	0.0422177	0.0301295	0	0	0.0271193	0.0349576	0	0.0283254	0	0.0697941	0	0.0346318	0.0462753	0.0455177	0.0224874	0.0380353	0	0	0	0.0511781
ENSMUSG00000008604	19.6886	18.4148	19.4084	20.8628	20.2291	18.2631	18.4789	15.5067	18.6399	19.2967	16.16	19.979	19.5522	20.0891	17.8718	19.027	20.9913	16.9009	18.9037	17.1572
ENSMUSG00000008658	7.055	6.7018	5.34271	7.1596	6.45499	5.68891	6.35237	6.6667	6.41837	6.62998	5.59264	6.3733	4.96769	5.8671	5.85697	4.0783	5.65267	6.2708	6.16246	6.71347
ENSMUSG00000008668	66.5238	63.5894	72.5275	57.596	65.7142	67.9093	71.1244	86.6372	70.5254	73.4846	91.1402	77.1339	74.1651	75.5919	86.9237	85.3115	81.3722	62.8005	61.831	65.5345
ENSMUSG00000008682	86.0429	79.5999	96.0209	88.2491	95.0505	99.3631	86.7839	110.796	102.733	94.7547	115.367	103.094	108.328	111.871	147.242	132.287	114.805	92.362	94.8307	108.684
ENSMUSG00000008683	17.6519	16.6736	20.5942	16.8689	16.8747	18.8231	19.4791	23.7471	20.5067	18.9426	26.2984	19.1282	19.5172	19.7908	24.2169	21.7591	18.8609	18.4716	16.3002	21.1663
ENSMUSG00000008690	13.4598	12.7758	13.7862	12.859	14.0608	13.0259	12.827	15.2844	13.9625	15.757	13.4652	15.3336	13.4871	16.1626	16.1311	14.9003	15.678	12.8119	12.3484	15.052
ENSMUSG00000008730	5.51374	5.13119	5.46687	5.44136	4.25271	4.30298	5.29793	5.47525	4.72565	5.14607	6.31589	7.43748	5.9349	6.92157	4.69147	4.27952	6.12719	5.36997	4.90356	4.2834
ENSMUSG00000008734	3.47049	2.9286	4.75091	3.16711	3.28275	3.42315	3.64783	2.81465	3.96193	3.93842	3.46335	5.70631	4.29174	4.92598	3.71339	4.59038	5.09314	3.04215	2.99958	3.0328
ENSMUSG00000008763	3.13755	2.84008	2.81648	3.1722	2.56771	2.21636	2.81755	3.19927	2.59632	3.03306	3.37899	3.77342	3.06993	3.81759	3.34717	2.65105	3.76883	3.12944	2.97482	2.94393
ENSMUSG00000008789	0	0	0	0	0	0	0	0	0	0	0	0	0	0	0	0	0	0	0	0
ENSMUSG00000008813	0	0.0679336	0	0.0580394	0	0	0	0	0.0574931	0	0	0	0	0	0	0	0	0.0650093	0	0
ENSMUSG00000008822	4.939	4.5293	4.74539	4.72781	4.40555	4.28036	4.65552	5.35696	4.94607	4.55498	5.70027	5.03818	4.17013	4.93879	5.61595	4.33443	5.69595	4.68387	4.57111	5.08763
ENSMUSG00000008843	0	0	0	0	0	0	0	0	0	0	0	0	0	0	0	0	0	0	0	0
ENSMUSG00000008845	3.01352	2.42757	3.66924	4.4674	5.11779	2.93438	4.03876	5.21525	3.24968	3.52798	2.97326	2.80094	3.62922	4.29492	3.0381	2.2722	3.22247	3.2417	5.45889	3.19844
ENSMUSG00000008855	13.3095	15.1679	13.2406	14.0526	16.7478	13.5886	14.431	12.8564	16.1505	16.493	12.9624	16.1213	17.3648	15.0741	15.9484	17.423	18.4932	12.5537	12.6717	14.9008
ENSMUSG00000008859	9.4531	9.47625	10.0397	10.4506	8.79553	9.56242	9.2987	8.97422	9.46199	9.32433	9.7059	9.75311	8.35875	11.0983	11.1346	9.61411	9.06505	9.70063	10.3008	9.89412
ENSMUSG00000008874	0.597548	0.682324	0.568237	0.291474	0.230307	1.58333	0.22414	0.400918	0.721825	1.74523	0.255967	2.25482	0.392988	3.47899	0.827544	2.26108	2.18361	0.326477	0.43039	0.869249
ENSMUSG00000008892	34.012	29.9371	33.1594	30.1298	33.0485	30.1484	33.4466	36.6692	34.1515	35.0907	33.6046	32.4544	30.1818	32.3362	33.5816	30.3138	32.014	33.57	33.8365	38.3715
ENSMUSG00000008932	0.357355	0.255034	0.299846	0.243524	0.297069	0.156654	0.0985614	0.211556	0.342803	0.202718	0.55528	0.482826	0.153608	0.498609	0.313512	0.340892	0.733247	0.330193	0.333091	0.458684
ENSMUSG00000008958	5.80336	6.24716	6.73686	6.35505	6.77005	5.49644	5.67869	6.13354	7.69027	7.0485	5.30721	8.13599	6.24766	7.23007	7.10247	7.95633	8.54347	5.09013	6.44463	6.56451
ENSMUSG00000008976	7.45796	6.24877	6.88938	7.04628	6.40629	4.90538	5.88145	7.41617	7.12623	6.54971	6.56143	8.08926	6.80663	7.34463	7.38271	4.86731	7.44722	7.6168	7.34411	6.35345
ENSMUSG00000008999	0.307546	0.225758	0.222827	0.364324	0.417694	0.392901	0.2472	0.271195	0.222906	0.271165	0.112921	0.11533	0.102737	0.227374	0.42124	0.364161	0.321104	0.372069	0.493658	0.404777
ENSMUSG00000009013	4.0853	3.6412	5.59713	5.3195	3.80226	4.48027	4.7504	4.26374	4.60595	5.10787	6.27401	6.40458	5.4465	6.32309	6.58616	6.65776	6.75568	4.42688	4.36793	5.12846
ENSMUSG00000009030	3.86009	3.06391	3.73043	3.08265	3.60449	2.83767	2.38376	3.30999	3.16168	3.35157	3.549	4.01604	3.54998	4.05016	3.80126	3.34197	3.72195	3.8322	3.4855	3.78915
ENSMUSG00000009035	8.97523	9.14439	11.4395	10.2992	10.1124	8.545	9.50817	8.36504	10.3338	10.1526	7.80726	12.0265	11.4103	11.5069	10.9936	10.8536	13.6731	7.7454	10.4081	8.6313
ENSMUSG00000009047	0	0	0	0	0	0	0	0	0	0	0	0	0	0	0	0	0	0	0	0
ENSMUSG00000009070	0	0	0	0	0	0	0	0	0	0	0	0	0	0	0	0	0	0	0	0
ENSMUSG00000009073	15.875	15.5393	15.3849	16.2007	17.9687	15.6643	15.9154	15.9559	15.8138	18.6454	15.1609	18.2688	16.3912	18.042	16.7574	19.2997	20.2323	15.5701	17.2108	17.626
ENSMUSG00000009075	0.026876	0	0.0212981	0.0327742	0.0172643	0	0.0252029	0.0540964	0.0486985	0.0296209	0	0.0220468	0.0392788	0.0144884	0.0286312	0.0968541	0.0892843	0.0734199	0.0967885	0.0651606
ENSMUSG00000009076	5.17842	5.33148	5.38186	5.34865	6.07122	4.87367	4.93565	4.25281	6.0845	5.75407	5.81832	7.10311	5.39697	5.9188	5.93864	7.64821	6.01639	4.67682	4.11705	5.96877
ENSMUSG00000009079	15.5441	15.4198	16.5441	14.0051	15.5844	14.3265	13.9373	14.5366	15.1877	17.1514	15.6731	19.6367	16.1425	17.8099	18.3808	17.6992	19.5831	13.6618	14.279	15.35
ENSMUSG00000009090	15.474	15.365	18.6759	16.6501	16.6764	15.0664	16.261	11.7587	13.8298	15.9904	11.8104	15.9078	15.3786	16.7526	15.7939	15.9307	17.3719	12.2222	14.0188	15.9082
ENSMUSG00000009092	0.0354391	0.0758756	0.112336	0.129649	0.0910598	0.205413	0.199398	0.0951098	0.278263	0.0781171	0.126506	0.0290713	0.194226	0.0955233	0.132137	0.0638566	0.0588658	0.0968127	0.0510507	0.171843
ENSMUSG00000009093	0	0.0509674	0	0.0435442	0.0458752	0.0591346	0	0.0479155	0	0.0196774	0	0	0	0.0769982	0.0380398	0	0.118624	0	0	0.0865733
ENSMUSG00000009097	0.170701	0.229317	0.143231	0.097959	0.154804	0.232806	0.225988	0.0538965	0.194074	0.221335	0.272415	0.444798	0.227464	0.292306	0.385093	0.452325	0.200147	0.192015	0.18804	0.219104
ENSMUSG00000009108	0.0235827	0.0336606	0.0186882	0.0215686	0.0151488	0.0195272	0.0221146	0.0632901	0.0142437	0.0194934	0.0505096	0.0193453	0.0430821	0.0127131	0.0376842	0	0.0783436	0.0161058	0.0169857	0.085764
ENSMUSG00000009112	9.0959	9.15074	9.42811	8.67322	9.14	7.64431	8.54787	9.44224	8.38272	9.00568	8.51612	9.11573	9.22765	9.94096	7.57064	6.87509	8.59664	8.71969	8.83223	8.09203
ENSMUSG00000009114	0.414253	0.443461	0.787866	0.13892	0.319324	0.240111	0.310772	0.694846	0.52543	1.08433	0.325325	0.339819	0.393525	0.334976	0.264784	0.149286	0.206427	0.226332	0.238696	0.753264
ENSMUSG00000009115	0	0	0	0	0.034062	0	0	0	0	0	0	0	0	0	0	0	0.0880777	0	0	0
ENSMUSG00000009145	0.278885	0.221147	0.425637	0.484941	0.557345	0.444746	0.271209	0.582134	0.573956	0.421207	0.545698	0.525332	0.505708	0.556824	0.649214	0.46529	0.789222	0.225736	0.38686	0.601025
ENSMUSG00000009185	2.21151	1.67694	3.39552	4.46665	2.93	4.57801	4.14768	2.7821	2.33753	2.89438	3.55248	2.15429	8.68623	6.92961	9.35013	4.23391	3.67341	1.88794	1.89152	0.335112
ENSMUSG00000009207	0.945183	1.20593	1.07614	1.07498	0.758324	0.798614	0.889959	0.854173	0.76894	0.826994	0.782217	0.854465	0.820363	0.948354	0.895943	0.583918	0.781789	1.16983	0.866948	0.93534
ENSMUSG00000009210	1.90505	1.40344	1.81809	1.42385	2.39485	2.40857	1.42148	1.62176	3.2663	2.28022	1.46245	1.54594	1.81122	2.78279	2.02946	2.03006	2.65398	2.04251	1.53442	2.58254
ENSMUSG00000009214	0	0	0	0	0	0	0	0	0	0.0128795	0.0333722	0.0766897	0	0	0	0	0	0.0319238	0	0
ENSMUSG00000009216	0.286435	0.374771	0.47289	0.240141	0.229996	0.197648	0.134302	0.12812	0.216255	0.322266	0.170414	0.332871	0.296523	0.488973	0.139857	0.344079	0.317187	0.0978106	0.0859616	0.434037
ENSMUSG00000009246	0.00551971	0.00787851	0.0262447	0.00336552	0	0.027423	0.0103522	0	0.00666769	0.0182503	0	0.00905581	0.00806695	0.0416582	0.0117604	0.00994578	0.0366738	0.0150787	0.0397562	0
ENSMUSG00000009248	0	0	0.0344863	0	0	0.0360346	0.0408091	0.0583961	0	0.0239814	0.0310693	0	0.0318006	0	0.0231802	0.0392071	0.0722856	0	0	0
ENSMUSG00000009281	5.95677	5.25703	7.41788	5.53719	7.24289	6.738	6.13455	7.44013	7.17958	6.0449	8.96115	8.87846	8.3462	7.65526	12.4649	9.05622	9.89442	6.13858	7.04854	6.89868
ENSMUSG00000009291	26.607	25.1969	26.9823	24.2707	26.1785	25.2219	25.3863	25.4727	26.8151	28.3355	25.6614	32.3544	29.0278	30.0814	29.5576	26.507	32.651	23.851	25.7575	24.8449
ENSMUSG00000009292	0.0566901	0.0445039	0.0584017	0.0535766	0.0218495	0.0563295	0.0478449	0.0570533	0.0547843	0.0562319	0.0607097	0.0186015	0.093208	0.0672336	0.172118	0.0459666	0.0659152	0.0425882	0.0285821	0.0893389
ENSMUSG00000009293	21.8195	20.1129	20.8597	19.1499	19.2046	18.0192	20.0253	20.9749	19.7067	20.2695	20.2034	20.4014	21.2628	22.8203	19.716	18.0612	21.7169	17.2431	19.4825	18.9838
ENSMUSG00000009350	0.010314	0	0	0	0	0	0	0	0	0	0	0	0	0	0	0	0	0	0	0
ENSMUSG00000009356	0	0	0	0	0	0.0186552	0	0	0	0	0	0	0	0	0	0	0	0.0153866	0	0
ENSMUSG00000009376	0.344919	0.361033	0.430044	0.18507	0.242244	0.144706	0.267382	0.240676	0.34999	0.248362	0.3349	0.467798	0.38311	0.406589	0.450732	0.306606	0.473617	0.270112	0.20537	0.323351
ENSMUSG00000009378	0.787603	0.713188	0.84561	0.568007	0.707215	0.560999	0.73063	0.602299	0.695653	0.812039	0.749731	0.833656	0.594099	1.12309	0.730776	0.57987	0.590818	0.751894	0.78077	0.759707
ENSMUSG00000009394	0.632869	0.523352	0.915474	0.517567	0.561405	0.440856	0.461588	0.444836	0.72202	0.733487	0.473344	0.659241	0.697365	0.655262	0.438765	0.352964	0.517267	0.274424	0.542655	0.365329
ENSMUSG00000009406	1.33884	1.48944	1.21699	1.2405	1.15513	1.06513	2.2525	1.79655	1.22882	2.22059	1.08704	1.73354	1.20854	1.49302	1.10466	1.28898	1.19914	2.48311	2.37296	2.33902
ENSMUSG00000009418	2.51151	2.3711	2.87086	2.43092	2.7395	2.01123	1.95031	2.03518	2.41711	2.62941	2.24065	4.72098	3.59372	3.38378	3.10946	3.20296	4.15302	2.28442	2.3308	2.17079
ENSMUSG00000009470	4.87268	5.08473	4.7974	5.92089	4.46341	3.58875	5.15712	4.95356	4.01411	4.54239	5.17207	6.06159	5.16722	6.16029	4.37216	3.25771	5.23187	5.97153	4.88212	4.24592
ENSMUSG00000009471	0.0569292	0.0270858	0	0.0115705	0.0243797	0	0	0	0.0229231	0	0	0	0.0277337	0	0	0	0	0	0.0273359	0
ENSMUSG00000009487	0.00682483	0.00974137	0.00540838	0.00624194	0.00438405	0.0169536	0.0191999	0.0137371	0.0164885	0.0112828	0.01949	0.0167956	0.00997437	0.0147166	0.00363527	0	0.0113363	0.00932204	0	0
ENSMUSG00000009535	1.27999	1.20883	1.37278	1.21174	1.24261	1.1794	1.06493	1.34307	1.24393	1.27813	1.63527	1.64209	1.53663	1.48899	1.51224	1.20521	1.74245	1.32111	1.39328	1.45832
ENSMUSG00000009545	8.82662	9.24882	9.85959	9.85881	10.4974	9.37346	8.43086	7.57197	10.6207	10.4318	9.92986	11.0839	7.79293	11.6655	10.8829	10.3386	11.752	7.46004	9.30935	10.0829
ENSMUSG00000009549	32.2417	29.4426	34.0043	27.8933	30.2977	29.2665	31.7033	34.659	31.4148	33.7431	35.8675	31.2241	31.2482	35.6859	39.1955	33.1744	36.9139	29.9513	28.4798	31.0242
ENSMUSG00000009551	0.419537	0.457923	0.195567	0.361134	0.380466	0.367825	0.185138	0.0662313	0.357735	0.462384	0.317141	0.161954	0.234438	0.3459	0.236613	0.578079	0.57389	0.269668	0.31995	0.358998
ENSMUSG00000009555	4.28897	4.07758	4.24853	3.85262	4.51639	4.5661	3.70596	4.38839	5.14398	4.82408	4.01348	5.94344	4.99781	5.26006	5.82557	5.89272	5.64844	3.89159	4.17038	4.54937
ENSMUSG00000009563	2.67469	2.41291	2.77104	2.26622	2.60323	2.12844	1.82413	2.20628	3.09109	2.96699	2.51301	3.1914	2.81753	2.94618	3.37976	3.5259	3.65422	2.056	2.63534	3.17219
ENSMUSG00000009566	2.24783	1.89589	2.44378	1.76135	2.30313	2.2766	1.74206	1.60787	2.3675	2.30337	1.7507	2.7278	2.40279	2.83414	2.68159	2.52725	2.90059	1.58591	1.52536	2.72492
ENSMUSG00000009569	3.99505	4.665	3.61728	3.77959	4.05761	3.08359	4.76673	4.63342	3.86739	5.4443	3.42714	5.13009	4.97752	4.2565	3.19301	3.37631	5.1417	3.49838	3.95546	3.75247
ENSMUSG00000009575	6.40738	5.9944	6.94825	5.94861	5.45595	5.2211	5.94231	6.38266	5.5184	6.37461	7.01566	8.52424	6.14351	7.55508	6.62113	5.57479	7.68582	6.7808	5.67693	6.54089
ENSMUSG00000009580	0	0	0	0	0	0	0	0	0	0	0	0	0	0	0	0	0	0	0	0
ENSMUSG00000009585	0.903983	0.826427	1.13079	0.769836	0.801447	0.878437	0.546456	0.676692	0.771614	0.841921	0.933409	1.3544	1.22835	1.23643	1.36892	1.40674	1.32782	0.836773	0.753341	0.950942
ENSMUSG00000009588	0	0	0	0	0	0	0	0	0	0.00813584	0.0421617	0	0	0	0	0	0	0	0	0
ENSMUSG00000009596	0	0	0	0	0	0	0	0	0	0	0	0.025808	0.0229899	0	0.0167579	0	0	0	0	0
ENSMUSG00000009614	1.37828	1.3177	1.46317	1.31606	1.66214	1.46426	1.08519	1.16028	1.51571	1.51546	1.46672	2.23991	1.66277	2.35519	1.9531	2.21404	2.09499	1.4297	1.16129	1.4659
ENSMUSG00000009621	2.78844	2.52945	2.59014	2.76826	3.04439	2.5119	2.71063	2.00107	2.56638	2.15576	2.39184	3.25933	2.33245	3.21013	2.92702	2.66863	3.56285	2.80423	2.5013	2.57544
ENSMUSG00000009628	0.00734049	0.0104774	0	0.0134271	0.00471529	0	0.00688352	0.014775	0	0.00202255	0.00524064	0	0.005364	0.00395714	0.00390994	0.00661329	0.0121928	0	0.00528706	0.00889846
ENSMUSG00000009630	18.5831	17.7401	19.127	20.0815	18.5312	16.4822	18.3054	19.2909	18.7599	18.1626	20.3212	20.47	19.6401	20.1653	20.8211	19.2762	21.084	17.4034	18.6312	20.8661
ENSMUSG00000009633	47.8031	38.7744	55.65	31.3966	44.485	39.4818	56.1195	50.0544	50.1535	52.7076	34.2152	52.1518	51.5827	60.6761	67.5976	56.1813	76.7763	38.8221	47.0756	58.8829
ENSMUSG00000009640	4.68903	5.04832	5.18095	4.01899	5.42175	5.01419	5.3268	5.08761	5.47004	5.41894	4.5337	5.45102	5.30613	5.83556	5.69459	6.37297	6.27544	4.15394	4.70895	5.03462
ENSMUSG00000009646	0.0298774	0	0	0.0728684	0	0	0	0	0.0721825	0	0	0	0	0.0322129	0	0	0	0.0408096	0.043039	0
ENSMUSG00000009647	2.60179	2.08574	2.2353	2.22591	2.46608	1.70326	2.39685	2.17949	2.35564	2.39333	0.763361	1.06923	0.926433	1.00459	0.965486	0.899084	0.964131	1.93337	2.28103	2.16028
ENSMUSG00000009654	0.0253336	0.0180799	0	0.0154466	0.0650941	0	0.0237565	0	0.0153012	0.0139605	0.0180866	0.0623448	0.0277685	0.013657	0.0404821	0.0228239	0	0	0	0.0614211
ENSMUSG00000009670	0	0.0139091	0.0154446	0.0297084	0.0500779	0.048414	0.0731051	0.091534	0	0.0375901	0.0139143	0.0319752	0.00712091	0.0315195	0.0519059	0.087794	0.0323729	0.0133104	0.0280751	0
ENSMUSG00000009681	1.87117	1.68002	2.02265	1.92692	2.0273	1.71361	1.79511	1.80505	2.24471	2.03851	2.18545	2.9638	2.59291	2.91459	2.62261	2.53258	2.85027	1.74904	1.98122	1.78747
ENSMUSG00000009687	2.91484	2.83778	3.69849	3.21037	3.06295	3.22276	2.68598	3.58353	3.91795	3.74177	3.87333	4.39519	4.43236	4.55054	5.40269	4.87267	4.00207	2.96878	3.68919	2.63481
ENSMUSG00000009731	0.100194	0.171614	0.254078	0.171055	0.0772338	0.0774331	0.0876929	0.170301	0.201721	0.136193	0.104914	0.241093	0.0634538	0.187245	0.192127	0.156465	0.221902	0.164226	0.144332	0.161946
ENSMUSG00000009733	1.31397	1.23782	1.43	1.22044	1.15916	1.21132	1.37182	1.12844	1.34387	1.29852	1.2758	1.47309	1.35064	1.50168	1.37178	1.35742	1.38228	1.16061	1.15461	1.46542
ENSMUSG00000009734	0.0303351	0.0144328	0.0400654	0.00924808	0.00649543	0	0.0189644	0.020353	0.0305368	0.0195027	0	0.0165896	0.0258616	0.0327063	0.00538603	0.0182199	0	0	0	0.0245157
ENSMUSG00000009739	2.41397	2.56785	2.23112	2.3085	2.66386	2.14613	1.81095	1.80034	2.43718	2.70252	2.49624	3.30175	2.75553	2.69581	2.51748	2.96692	3.42724	2.14494	2.16695	2.32873
ENSMUSG00000009741	6.94127	6.49555	7.20085	7.04325	7.3726	6.01192	6.23765	6.06676	6.5465	7.44563	6.28595	8.81814	6.84078	7.83603	7.93237	6.88902	8.58255	6.27678	7.16508	6.37163
ENSMUSG00000009772	0.77477	1.10586	1.2565	0.994236	0.72917	0.850407	0.963085	0.604445	0.772666	0.794323	0.694636	1.12331	1.44831	1.17529	1.13248	0.876579	1.40664	0.836763	0.869497	0.873684
ENSMUSG00000009828	1.37289	1.22036	1.47165	1.6312	1.29135	1.39055	1.37938	1.27477	1.51035	1.57559	1.15956	1.7245	1.57426	1.64871	1.56049	1.40253	1.52707	1.38549	1.52298	1.24821
ENSMUSG00000009863	287.852	262.435	276.182	271.346	290.521	289.678	292.799	285.939	287.892	296.199	267.284	285.115	263.525	288.994	293.124	274.029	273.885	273.177	274.173	303.976
ENSMUSG00000009876	7.52911	7.16441	11.2227	6.55816	9.09714	8.60933	6.47203	5.41239	10.0153	9.03896	6.84711	8.97026	6.38605	7.15125	9.93052	10.9824	9.97514	8.26394	7.94069	12.8214
ENSMUSG00000009894	12.7486	11.7888	15.835	11.9481	13.7943	12.3101	12.9169	11.7622	14.8529	14.3296	11.9454	14.2061	13.4628	13.7739	13.9643	13.634	13.3207	12.4459	10.8422	13.1128
ENSMUSG00000009900	0	0	0	0	0	0	0	0	0	0	0	0	0	0	0	0	0	0	0	0.0310109
ENSMUSG00000009905	0.728236	0.742458	0.769459	0.750615	0.640434	0.710682	0.642252	0.698001	0.733077	0.69273	0.656082	0.938745	0.760217	0.906673	0.872769	0.781062	0.820819	0.828915	0.736824	0.504457
ENSMUSG00000009907	2.70862	2.60383	2.91642	2.44705	2.30292	2.187	2.20901	2.35213	2.36174	2.70115	2.49154	3.13606	2.85447	2.71938	2.96155	2.47244	3.22777	2.53508	2.65072	2.69218
ENSMUSG00000009927	54.6197	53.6285	57.2193	49.6987	50.0745	53.116	52.9915	67.7104	52.6947	51.903	72.5744	55.6138	54.451	53.4417	71.4541	57.1066	52.7524	56.2495	51.1178	49.8263
ENSMUSG00000009941	0.013752	0.0196288	0.0217957	0.00838498	0.0353353	0.0227742	0.0257918	0.0184535	0.0664484	0.0151565	0.0392722	0.0451239	0	0.0296539	0.0146501	0	0	0	0	0.0333415
ENSMUSG00000009995	8.38108	7.32984	7.8677	6.9407	8.20459	8.07918	7.58151	7.56236	8.04048	8.68921	7.38896	8.18751	7.16838	7.94306	8.38837	7.94821	8.96738	6.37583	7.01814	9.68903
ENSMUSG00000010021	0.138899	0.12391	0.192625	0.0741044	0.11153	0.115013	0.0814076	0.104842	0.251681	0.177004	0.0867694	0.170912	0.145905	0.262074	0.120226	0.187708	0.173038	0.106719	0.150065	0.105237
ENSMUSG00000010025	4.65714	4.55715	4.47252	4.55255	4.49749	4.34025	4.42026	4.88306	4.96522	5.35097	5.09729	6.17646	4.96467	5.57005	5.44335	5.44715	6.40988	4.00043	4.32761	4.93704
ENSMUSG00000010044	0.0331753	0.118381	0.0525799	0.0809117	0.0213107	0.0274702	0.03111	0.0222586	0	0.0182818	0.023685	0.0272142	0	0.0894213	0	0.119555	0.165316	0	0	0.0402165
ENSMUSG00000010045	10.044	8.22498	9.74523	9.51989	9.88474	9.56964	10.264	10.4972	11.4136	11.3093	8.274	12.9399	10.3625	10.9853	10.5285	10.6732	10.9085	7.62908	9.48344	9.91237
ENSMUSG00000010047	8.20409	7.07194	9.04243	7.0424	7.49517	7.47701	8.52806	8.37537	8.75739	8.0314	8.02397	9.04363	7.96207	8.81069	8.30573	8.77298	9.90429	7.14838	7.956	6.94224
ENSMUSG00000010048	10.2048	9.65316	10.6976	9.4884	10.0996	10.3573	10.1472	10.2612	10.1271	11.188	9.98183	10.9199	9.25774	12.4175	10.7001	11.8483	12.7686	8.19497	9.02849	10.6823
ENSMUSG00000010051	0.832154	1.00093	1.05215	0.838045	0.82885	0.944541	0.929405	1.09155	0.858393	1.08202	1.06805	1.33458	1.09319	1.44157	1.27496	1.19617	2.08113	0.957842	0.98323	0.997438
ENSMUSG00000010054	9.14038	9.91191	10.3476	10.0606	10.5483	11.0415	9.09084	10.752	9.89422	9.19079	9.94384	9.89995	9.58515	11.6253	11.1283	9.58953	11.3705	9.94464	11.0864	10.9844
ENSMUSG00000010057	7.66652	6.81104	7.75757	6.68549	7.30256	7.67005	7.76505	7.01528	8.20138	8.20781	6.08712	8.60595	7.4611	8.24687	7.64389	8.40855	9.03355	6.35011	7.53099	8.20907
ENSMUSG00000010064	14.4955	15.3694	17.851	19.3332	18.3735	16.1366	17.9107	15.7423	16.4188	16.6655	21.9972	14.5259	15.8837	16.7108	18.7858	17.8949	18.6529	15.3294	18.2781	18.3184
ENSMUSG00000010066	1.8753	1.30029	2.23265	1.53088	1.76983	1.23636	1.42518	1.01968	2.32436	2.31905	0.932747	2.52987	2.01656	2.47225	1.99776	2.03383	2.90826	1.31715	1.83081	1.76694
ENSMUSG00000010067	1.08755	0.888262	0.928865	1.08676	0.706368	0.710414	1.18982	0.802645	0.89042	0.93226	0.940355	1.29855	1.21415	1.2377	1.05559	1.17577	1.04373	0.874784	1.07053	1.0254
ENSMUSG00000010080	3.6991	3.60668	4.70671	5.37918	5.89025	4.77421	3.58282	2.20222	3.06287	2.71314	3.83119	4.2596	4.43534	5.36447	6.35503	5.74216	5.22125	4.25794	4.07777	4.10526
ENSMUSG00000010086	0.0540124	0.012849	0.0570699	0.0548881	0.127218	0.029816	0.0675332	0.0483186	0.0434972	0.0297643	0.0257076	0.0295381	0.0460472	0.0194115	0.0191799	0.162205	0.0299056	0.0491837	0.0907735	0.0218254
ENSMUSG00000010095	9.79697	10.0842	11.5781	9.44531	9.50095	8.86625	10.1161	10.3935	11.2664	11.2222	14.9747	11.7389	13.4991	12.5264	12.3024	12.045	14.1954	8.88467	8.47627	9.29239
ENSMUSG00000010097	7.98519	7.61737	8.43299	9.13932	9.42871	7.78115	7.6751	8.89537	9.44357	8.93699	8.66812	10.601	9.39096	9.53825	10.3508	10.9241	11.4484	7.42022	10.3307	8.87735
ENSMUSG00000010110	4.6272	4.31338	4.63536	4.52674	4.44488	4.38027	4.45888	5.49928	5.06072	4.84848	4.85328	5.56646	5.57623	5.46747	5.70669	6.45315	6.16089	4.30212	4.75612	5.24812
ENSMUSG00000010122	15.481	16.1367	16.0154	16.046	16.0668	16.2331	14.3117	14.2319	16.1787	16.2107	15.0099	13.6156	13.9291	15.363	14.6015	13.3361	17.8598	15.5276	16.2556	15.5145
ENSMUSG00000010136	0	0	0	0	0.0402578	0	0	0	0	0.0172679	0	0	0	0	0	0	0	0	0	0
ENSMUSG00000010142	0.224144	0.302156	0.473664	0.205	0.367956	0.288709	0.21019	0.183806	0.120338	0.274484	0.266707	0.429027	0.18199	0.25509	0.39797	0.269252	0.330944	0.204105	0.287007	0.573625
ENSMUSG00000010154	0.0562791	0.100412	0	0.0600511	0.108456	0.0233004	0.0263877	0.0188799	0.152964	0.0697802	0.0803593	0.0923332	0.0822508	0.0455087	0.0599544	0.152111	0.0934817	0.0960895	0.121607	0.102336
ENSMUSG00000010175	8.53624	9.066	6.91135	7.4915	8.45223	7.58411	5.86547	6.3034	6.87439	8.51502	4.69395	9.46776	7.98485	6.50779	6.55124	5.3015	7.49503	7.89383	6.03916	5.84754
ENSMUSG00000010205	0	0	0	0	0	0	0	0	0	0	0	0	0	0	0	0	0	0	0	0
ENSMUSG00000010277	47.8468	48.2639	47.1538	51.9568	50.8524	41.2274	46.3587	40.9572	41.3264	51.8375	38.2805	46.9479	47.9136	50.3275	41.5726	36.8722	51.2723	48.1821	47.8248	43.5793
ENSMUSG00000010290	6.87307	6.02023	6.29637	6.44484	6.32406	5.31059	6.20577	5.74198	5.14435	5.3239	5.74541	7.18793	6.28363	6.38631	5.67911	4.23239	5.73366	5.80294	6.38475	5.6701
ENSMUSG00000010307	9.97507	10.2309	11.7756	9.26576	11.6853	12.1493	9.16103	8.11154	11.3714	11.9117	13.094	14.8302	8.88925	14.6289	13.2582	15.2423	15.7296	10.8897	9.70532	15.0188
ENSMUSG00000010311	0.0274292	0.137028	0.108682	0.0585353	0.0704785	0.136274	0.128608	0.0736131	0.0994016	0.120922	0.0391654	0.135004	0.250545	0.0591465	0.102272	0.222407	0.182244	0.0936639	0.0987807	0.0665018
ENSMUSG00000010342	0.0281732	0.0201064	0	0.017178	0	0.0583208	0.0132097	0.00945123	0.0425408	0.0465758	0.0301708	0.0346664	0.0102937	0.0303754	0.0675294	0.139602	0	0.0384818	0.020292	0.0170764
ENSMUSG00000010358	5.66432	5.48724	7.1301	5.49849	5.3068	6.56972	5.40758	6.66786	6.54596	6.88513	6.8908	7.71626	7.51622	6.79055	10.9139	9.24836	6.52153	5.89345	5.68518	8.0812
ENSMUSG00000010362	15.5386	13.1858	14.6058	13.2614	15.498	15.5958	16.3165	20.7607	17.3348	16.5449	19.1777	15.524	15.8442	16.028	18.966	18.6657	16.6854	15.2827	14.438	15.7651
ENSMUSG00000010376	36.4353	33.7377	37.3734	34.4249	38.6423	36.8714	38.9731	40.3986	40.0549	40.5269	40.6683	39.4225	35.5065	38.0454	46.5121	41.2278	40.4711	34.4659	38.6482	36.4619
ENSMUSG00000010392	4.84975	4.40721	5.78113	4.32259	4.99298	3.84531	3.65989	4.94988	4.44602	5.0955	4.59696	5.94385	5.77014	6.45394	5.59628	4.61411	5.82632	4.73484	4.49534	4.03251
ENSMUSG00000010406	15.8902	16.4538	17.6141	13.5137	16.6918	18.0357	15.4684	17.0069	17.6179	16.6006	16.96	18.0766	17.2662	17.819	19.6418	20.8859	18.1956	13.5707	13.8533	16.9852
ENSMUSG00000010435	0	0	0	0	0.0463438	0	0	0	0	0	0	0	0	0	0	0	0	0	0	0
ENSMUSG00000010453	11.1361	11.3942	11.8219	11.1623	11.844	10.3575	11.0716	12.7503	11.8893	13.7398	11.0768	13.6125	11.816	12.8876	11.5509	11.2693	12.1983	9.71607	11.1976	11.2519
ENSMUSG00000010461	0.0674954	0.064226	0.106974	0.0502992	0.067444	0.0931473	0.0632936	0.065412	0.11777	0.0867869	0.0588957	0.166103	0.139745	0.129371	0.16378	0.114861	0.149483	0.046096	0.0702205	0.0181824
ENSMUSG00000010476	0.753991	0.732036	1.11008	0.793442	0.737573	0.830326	0.631681	0.585487	0.813714	0.824669	0.699518	1.16795	0.875402	0.969737	0.974479	1.00688	1.01718	0.852131	0.799442	1.05785
ENSMUSG00000010492	1.5123	1.37909	1.26501	0.631806	1.02542	0.927583	0.630292	0.732811	0.981076	1.4044	0.89974	1.37841	0.706038	1.07191	0.537022	0.63078	1.16296	1.28147	0.685825	1.66353
ENSMUSG00000010505	0	0	0	0.00299438	0	0	0	0	0	0.00541258	0	0.00805716	0	0.00529489	0.00523174	0	0	0	0	0
ENSMUSG00000010517	10.7408	9.63992	11.7152	11.7493	11.5631	10.5301	11.3271	11.6773	12.3381	11.6124	11.495	11.0577	10.6052	11.1991	11.5235	11.2823	11.5177	11.678	11.0774	11.9866
ENSMUSG00000010529	0.14533	0.165948	0.368535	0.177223	0.074684	0.19254	0.218052	0.195014	0.35111	0.272293	0.456527	0.429178	0.339835	0.783448	0.402534	0.261865	0.675915	0.0794023	0.16748	0.42282
ENSMUSG00000010538	1.30209	0.951925	1.25835	1.02628	1.55043	1.47262	0.774309	1.15062	1.30435	1.80259	1.04297	1.5631	1.13714	1.19842	1.25179	1.71672	1.26604	0.650678	0.914965	1.53995
ENSMUSG00000010554	1.22173	1.21119	1.3449	1.28881	1.1066	1.16824	1.17923	1.24842	1.13928	1.30284	1.34667	1.49701	1.28499	1.52942	1.45672	1.31255	1.48592	1.27775	1.36596	1.37569
ENSMUSG00000010592	0.0369792	0.0263909	0	0.0450945	0.0356313	0.0306199	0.0520156	0.0496214	0.04467	0.0254724	0.0396011	0.0455019	0.0202666	0.0398697	0.00984854	0.0333158	0.0307119	0.0252549	0.0133173	0.0448278
ENSMUSG00000010601	0.058295	0.0332827	0.0554354	0.0142176	0.0149787	0	0.0437327	0.0469348	0.0563353	0.0192746	0	0.0382562	0.0340788	0.0377111	0.0248408	0	0.116196	0.0477751	0.083975	0.0848013
ENSMUSG00000010607	19.0892	16.932	18.6571	15.1033	18.919	20.0969	17.1337	18.7236	18.6122	18.8598	17.7819	16.7032	17.1709	19.9444	20.1906	16.1335	19.1758	18.0035	16.3026	19.3942
ENSMUSG00000010608	3.41648	3.31577	3.12455	3.05591	3.2691	3.06624	2.96555	3.44177	3.33894	3.69372	3.42728	3.92463	3.38023	3.69011	4.04664	3.97707	3.78102	3.35349	3.18243	2.92696
ENSMUSG00000010609	3.05706	3.1766	3.86321	2.83324	3.83325	3.55063	2.69092	2.88794	3.12169	3.60288	2.79365	3.98565	3.68745	3.79701	4.212	4.14232	3.76441	2.80602	3.26464	3.36001
ENSMUSG00000010651	5.92185	5.21537	6.87517	5.24597	7.05302	7.36268	7.39301	6.32812	7.00126	8.17319	6.86218	8.26857	6.65542	8.0343	8.20691	9.53524	9.92612	6.39225	5.96359	8.07334
ENSMUSG00000010660	7.18177	6.95883	7.52799	6.24467	7.59843	5.88055	6.98094	6.72601	6.97895	7.36784	5.70608	8.97278	7.42564	7.64466	8.04001	8.37332	10.3171	5.72355	7.26979	6.94823
ENSMUSG00000010663	3.98506	4.27389	4.82712	4.11232	4.62003	4.67921	3.67504	3.56497	4.73408	4.77626	4.45362	5.47845	4.90167	5.42015	5.21477	4.90605	5.11993	3.41828	3.45702	3.75437
ENSMUSG00000010721	2.11287	2.10243	2.41107	1.92873	2.1328	1.98946	1.74358	2.13856	1.91058	2.15567	2.28423	2.33737	2.03362	2.28454	2.20584	2.03408	2.34639	2.21807	2.0001	2.25396
ENSMUSG00000010751	0.678331	0.537895	0.730003	0.536145	0.656297	0.485403	0.408362	0.303412	0.789061	0.673772	0.573968	0.714449	0.722108	0.848733	0.767238	0.92047	0.612054	0.571934	0.530797	0.690328
ENSMUSG00000010755	2.18875	1.8913	2.55072	2.67236	2.32263	2.14107	2.08268	2.13079	2.42364	2.43003	1.67753	2.46437	2.46576	2.09378	2.56029	2.56156	3.01185	2.08834	2.16378	2.09403
ENSMUSG00000010760	0	0	0	0	0	0	0	0	0.114166	0	0.0449826	0	0.0460414	0	0	0	0	0	0	0
ENSMUSG00000010796	0	0	0	0	0	0	0	0	0	0	0.0178245	0	0	0	0	0.0224932	0	0	0	0
ENSMUSG00000010797	0.156608	0.357653	0.421957	0.181428	0.22132	0.285288	0.234974	0.420297	0.472948	0.362465	0.156531	0.256936	0.148772	0.270159	0.316987	0.141093	0.208106	0.299475	0.248156	0.265786
ENSMUSG00000010803	0	0.00688052	0	0.00881762	0.00619309	0	0.0361634	0.0129371	0.0116462	0.00796926	0.0275323	0	0.0211353	0	0	0.00868593	0.0320283	0	0.00694404	0
ENSMUSG00000010825	0	0	0	0	0.00669874	0	0	0	0	0.00287331	0	0	0	0	0	0	0	0	0	0.0126415
ENSMUSG00000010830	3.75426	4.0011	6.42619	3.08263	3.95505	4.18632	3.52055	3.12341	4.95834	3.51703	5.75372	6.28255	5.35876	5.53189	6.15914	5.27645	7.15059	3.86305	3.24485	4.42972
ENSMUSG00000010841	0.0442545	0	0.210418	0.161899	0.113711	0	0	0	0.160375	0.121936	0.0631898	0	0.0646772	0.143141	0.0471446	0.239222	0.294034	0.120894	0	0
ENSMUSG00000010911	29.0643	30.6473	29.6088	30.8993	27.9029	31.2305	31.3945	34.2145	33.9999	30.1839	29.751	25.6091	26.0126	27.3002	29.5704	27.6168	29.3299	32.0775	33.779	34.8478
ENSMUSG00000010914	33.1854	31.5395	36.2318	32.9783	31.6439	25.6854	34.0267	24.7553	25.2269	32.014	23.3266	24.7531	27.3033	27.6121	26.8136	25.4047	30.2702	26.2173	26.6269	24.8584
ENSMUSG00000010936	3.01904	3.0273	3.94855	3.05664	3.07033	3.25192	3.03569	2.40347	2.81335	3.32178	2.81832	3.91255	3.82273	3.62703	3.90268	4.15992	3.99493	2.52967	2.86521	3.3092
ENSMUSG00000011008	0.0429624	0	0.0340458	0.0458419	0.0413965	0.0355743	0.0201439	0.0432377	0.0648721	0.0414314	0.138026	0.0881069	0.0549402	0	0.171631	0.0580594	0.107043	0.0440118	0.139248	0.0260405
ENSMUSG00000011034	0.0946555	0.0245647	0.0272765	0.178389	0.110552	0.057002	0.0484161	0.0461876	0.0727629	0.0237097	0.0245738	0	0.0377283	0.027833	0.0550021	0.108536	0.0571733	0.223319	0.148749	0.0625885
ENSMUSG00000011096	15.3469	15.227	14.7581	15.827	17.2355	13.8976	14.2945	14.8089	17.4	17.6301	14.1657	17.3327	16.4649	16.4102	16.986	17.2133	20.699	14.1633	15.1358	15.3014
ENSMUSG00000011114	5.57655	5.27197	6.16961	5.76264	4.60568	5.14228	4.92377	5.57583	6.30986	5.83179	5.18344	7.48559	7.09157	7.19347	6.93407	6.34537	7.51856	5.03266	5.30759	5.86024
ENSMUSG00000011118	0	0	0	0	0	0	0	0	0	0	0	0.0337444	0.00751491	0.0110878	0	0.0370606	0.0341641	0	0	0
ENSMUSG00000011148	63.1955	63.1652	60.3097	54.1406	60.5447	51.0687	55.6803	51.5831	57.5398	70.8601	50.4496	60.1014	61.1693	61.1942	55.1541	64.1507	69.2129	51.0757	55.5455	63.8675
ENSMUSG00000011154	0	0	0	0	0	0	0	0	0	0.0122089	0	0	0.00809479	0.0238868	0.0118009	0	0.0736007	0.0151308	0.0319147	0
ENSMUSG00000011158	2.82049	2.71839	2.81725	2.92797	3.07597	2.53071	2.78098	2.78684	2.87576	3.15353	2.55106	3.74952	2.86956	3.53475	2.91774	3.25192	4.26315	2.43414	2.53446	3.15527
ENSMUSG00000011171	0.253212	0.192004	0.2132	0.207462	0.376139	0.275188	0.103884	0.32916	0.391901	0.213665	0.23727	0.233678	0.422104	0.409507	0.236029	0.171095	0.210297	0.324245	0.33056	0.115108
ENSMUSG00000011179	17.5694	16.1953	18.427	13.9314	14.7105	15.2522	18.7904	17.0765	16.4375	17.792	21.8732	20.385	20.5085	20.8661	18.7941	17.7911	18.2267	14.6907	15.3288	16.7722
ENSMUSG00000011254	1.8741	1.65515	1.67079	1.29267	1.58007	1.35784	1.49382	1.28884	1.52811	1.39422	1.42161	1.65266	1.80601	1.88168	2.0464	1.47739	1.98451	1.79189	1.6873	1.7323
ENSMUSG00000011256	5.01807	7.40338	5.9236	11.4548	6.70834	7.32387	4.21696	3.39012	6.49941	6.00102	3.92631	6.48201	7.41724	3.85305	5.18187	4.82056	4.40258	5.87792	5.79148	3.27321
ENSMUSG00000011257	79.6453	85.605	94.4715	86.9325	90.8876	88.8226	86.595	85.5864	97.7671	98.0053	82.6817	96.1383	92.1897	95.7516	89.8074	101.431	93.3429	74.1102	78.9925	78.2219
ENSMUSG00000011263	0.413299	0.677779	0.543546	0.418213	0.587467	0.42232	0.725663	0.412997	0.499256	0.591193	0.728256	0.649218	0.475512	0.834326	0.646384	0.507037	0.817965	0.50447	0.405355	0.490359
ENSMUSG00000011267	0.208042	0.173219	0.164864	0.243127	0.155913	0.0574218	0.227606	0.0930554	0.41885	0.286612	0.0742643	0.312877	0.152025	0.411224	0.240097	0.374864	0.575943	0.0710411	0.149844	0.29423
ENSMUSG00000011305	61.6111	54.1987	55.2204	45.3145	65.1971	52.6273	54.11	73.7053	64.9199	59.3805	42.0897	46.6677	53.9741	53.3277	50.258	53.6933	57.7885	52.952	58.8185	60.1439
ENSMUSG00000011306	3.77488	3.49852	4.09546	3.15464	3.86938	3.79108	2.949	3.44418	3.98038	4.2082	3.48331	5.38703	3.55263	3.99516	4.15073	3.93736	4.32099	3.60059	3.5558	3.57397
ENSMUSG00000011349	0	0	0	0	0	0	0	0	0	0	0	0	0	0	0	0	0	0	0	0
ENSMUSG00000011350	0	0	0	0	0	0	0	0	0	0	0	0	0	0	0	0	0	0	0	0
ENSMUSG00000011382	2.84123	2.72855	2.20621	2.63054	3.07452	3.06315	2.67329	2.917	2.88507	3.18657	3.12436	2.93293	2.75201	3.33059	3.00646	2.62847	3.37325	2.81295	2.91168	3.13219
ENSMUSG00000011427	2.56802	2.53549	2.44817	2.33692	2.24496	2.43018	2.62543	2.68163	2.39073	2.48449	1.80583	2.93022	2.89949	3.15388	2.92085	2.20924	3.36757	2.53184	2.82313	2.64494
ENSMUSG00000011463	0	0	0	0	0	0.0178088	0	0	0	0	0	0	0	0	0	0	0	0.0146885	0	0
ENSMUSG00000011486	0	0	0	0	0	0	0	0	0	0	0	0	0	0	0	0	0	0.0362411	0	0
ENSMUSG00000011589	0.127491	0	0.0224514	0.0172745	0.0727967	0.0469187	0.0265677	0	0.154007	0.0234187	0	0.0464814	0.0207029	0.015273	0.0905449	0.0765742	0.0941192	0.0193489	0.0408119	0.171723
ENSMUSG00000011632	0	0	0	0	0	0.0693762	0	0	0	0	0	0	0	0	0	0	0	0	0	0
ENSMUSG00000011658	1.44705	1.57175	1.55507	1.34713	1.43285	1.47292	1.21796	1.43027	1.79064	1.68042	1.29012	1.78345	1.66608	1.60583	1.94762	2.13679	2.20429	1.26305	1.60659	1.72851
ENSMUSG00000011751	0.0701649	0.0579812	0.0819406	0.0855631	0.11861	0.0978506	0.110816	0.0891972	0.115984	0.126171	0.1951	0.224171	0.0944491	0.234912	0.149494	0.179661	0.0736084	0.08575	0.0585164	0.152207
ENSMUSG00000011752	29.5777	28.4587	39.6769	29.8328	27.2178	27.2355	38.8978	33.3536	30.1116	36.1333	33.9392	39.0256	34.6079	41.2646	42.196	35.0913	39.8958	24.4105	31.1854	29.3755
ENSMUSG00000011831	1.59926	1.98875	2.04163	2.02503	1.60992	1.72695	2.01329	2.27535	1.57725	1.80605	2.38363	2.94008	1.98189	2.43287	2.3385	1.82373	2.51815	1.98094	1.65997	1.74216
ENSMUSG00000011832	2.65982	2.87396	2.98111	2.76357	2.66666	2.43569	2.33883	2.22377	2.86768	2.94517	2.13557	2.71207	2.79436	2.82753	2.7938	2.54562	3.38581	2.2466	2.24997	2.6518
ENSMUSG00000011837	7.78569	8.20641	8.35298	4.50371	5.79635	5.52111	6.02801	6.4024	7.16223	8.70186	6.01457	9.4327	8.03799	8.52342	8.03894	10.4317	9.21844	5.88987	7.4482	9.43816
ENSMUSG00000011877	16.5115	16.6182	18.7304	17.5893	18.5965	16.1502	15.7164	12.7923	18.4025	17.6991	13.435	17.7602	18.2958	17.8179	17.0688	20.321	19.2784	14.1281	16.1827	17.149
ENSMUSG00000011884	9.1194	8.32483	11.8169	9.2143	10.8148	9.92437	8.26976	8.87525	12.1782	11.8621	8.24207	12.3967	11.8046	13.6787	13.9212	11.1954	15.5805	8.89727	10.4227	9.96158
ENSMUSG00000011958	19.7478	17.522	19.2133	17.6811	17.2421	15.2854	18.461	19.0651	17.101	19.7764	18.6377	19.2012	16.8356	19.2858	19.2517	17.3679	19.7966	19.3646	19.2298	17.942
ENSMUSG00000011960	2.02087	1.76701	2.21269	2.19394	1.69452	1.88411	2.06866	1.99759	2.18028	1.96586	2.20271	2.68277	2.28555	2.49901	2.30897	1.93186	2.29335	2.28094	2.07222	1.81397
ENSMUSG00000012017	2.9069	2.83612	4.21352	2.50718	3.04913	2.92497	2.5534	2.62926	3.5448	3.63467	3.2969	5.4483	4.84664	4.81028	5.13509	5.78483	5.47023	2.14861	2.46476	3.10011
ENSMUSG00000012042	0.0148445	0.0211882	0.0470545	0	0	0	0	0.0199195	0.0179318	0	0	0.0243544	0	0.0160049	0	0	0.0493147	0.0202761	0	0.0359903
ENSMUSG00000012076	4.02725	3.95375	4.74663	3.8204	3.95269	3.2162	4.31331	4.51253	3.67949	4.49488	4.23253	4.93027	4.41431	5.2347	5.08515	3.90455	4.78786	4.42579	4.53505	4.18812
ENSMUSG00000012114	2.11126	1.99601	2.97597	2.41738	2.3188	1.95918	2.24722	2.12886	2.33783	2.81667	2.05305	3.16022	2.75751	2.61316	2.7468	2.70558	2.99295	1.75264	2.06687	2.00042
ENSMUSG00000012117	8.45547	7.4198	7.78037	8.00076	8.30914	8.00602	8.40168	7.26356	8.39894	8.40872	8.23544	9.27883	8.57251	9.08622	9.21645	10.0394	10.2314	7.47009	8.33527	9.43551
ENSMUSG00000012123	0	0.0193847	0	0.00276024	0.00581599	0	0	0	0	0.00249467	0	0.00742713	0.0132322	0.0292852	0.0578717	0	0.015039	0	0	0.0109756
ENSMUSG00000012126	0.163841	0.191337	0.283279	0.136225	0.229627	0.295997	0.251413	0.189874	0.377839	0.225717	0.170141	0.293239	0.255776	0.305119	0.23801	0.214705	0.222665	0.0712059	0.10728	0.108335
ENSMUSG00000012187	0	0	0.0718502	0.0138207	0	0	0	0.0304162	0.109525	0.0249819	0.0323655	0.0371881	0.0165637	0.0244388	0.0241472	0.0816857	0	0.0309608	0	0
ENSMUSG00000012211	0	0	0	0.0339096	0	0	0	0	0	0	0.0794101	0	0.0812793	0	0.0296232	0.0501048	0	0	0	0
ENSMUSG00000012282	0	0	0	0	0	0	0.0379343	0	0	0	0	0	0	0	0	0	0	0	0	0
ENSMUSG00000012296	4.83038	5.43633	6.53653	5.64767	5.37575	4.97631	5.63567	5.13098	5.50831	6.47456	5.0951	7.03748	6.07689	5.93691	6.20221	7.86446	7.23733	3.96074	5.39995	5.50044
ENSMUSG00000012350	0.0190002	0	0.0200758	0.011585	0.0244103	0	0	0	0.00765062	0.00349012	0	0	0.0185123	0	0.0269881	0.011412	0	0.00865081	0	0
ENSMUSG00000012396	0.0157516	0	0	0.11525	0	0	0	0.0211367	0	0.00868016	0	0	0.069062	0.0169829	0	0	0	0	0	0
ENSMUSG00000012405	73.7433	69.1181	81.207	61.5504	63.7353	68.3458	71.4826	82.5897	77.5916	70.7455	90.4722	83.5466	82.5527	80.3544	91.8553	74.4917	79.2251	66.533	70.9082	71.6682
ENSMUSG00000012422	1.01629	0.960839	1.35176	1.0321	0.806065	0.936222	0.956082	1.11378	0.963173	0.954408	1.19916	1.02936	1.15814	1.16619	1.18361	0.936214	1.05302	1.08016	0.960294	1.09334
ENSMUSG00000012428	8.67487	8.5316	11.3717	11.1519	10.4259	9.24994	6.71779	7.08949	9.91115	9.76439	5.99352	9.2372	11.4594	8.54438	9.9807	8.95503	8.10639	8.82177	10.771	8.25001
ENSMUSG00000012429	0.768572	0.570895	0.54691	0.616857	0.634765	0.792256	0.706017	0.705092	0.833682	0.596404	0.571108	0.926408	0.716361	0.820194	0.776991	0.819614	0.729502	0.942671	0.813411	0.836626
ENSMUSG00000012443	0.203532	0.236461	0.412602	0.161617	0.103377	0.086225	0.106527	0.215951	0.102919	0.255619	0.216273	0.100953	0.197152	0.163305	0.242036	0.144989	0.0943462	0.129304	0.231825	0.114758
ENSMUSG00000012483	3.69938	3.77163	4.72997	4.05632	4.07376	2.98598	4.25618	4.29667	3.56751	3.90589	5.37102	3.57019	4.22531	4.79297	4.30527	3.30489	2.37531	4.5859	3.98557	6.25576
ENSMUSG00000012519	0.950732	1.09437	1.55543	0.953681	1.08353	1.19355	0.977824	0.720189	1.16699	1.40274	1.29184	1.63528	1.77046	1.25651	1.7806	1.68546	1.42638	1.19388	0.905668	1.04099
ENSMUSG00000012520	0.0193773	0	0.0460669	0	0	0	0	0	0.0117037	0.0213563	0	0.031791	0.0212397	0	0	0	0	0	0.0139567	0.02349
ENSMUSG00000012535	3.80379	3.49769	3.9949	3.72465	3.60886	2.97331	3.65041	3.50892	3.63423	3.80305	3.53363	4.10881	3.94185	3.98195	3.53526	3.36138	4.00319	3.77058	3.40959	3.25491
ENSMUSG00000012609	0.68072	0.650921	0.835603	0.824682	0.700207	0.755228	0.67172	0.740305	0.792735	0.853216	0.743279	0.857681	0.783533	0.85865	0.789161	0.889862	0.938556	0.844716	0.753067	0.566312
ENSMUSG00000012640	3.67708	3.32828	3.73944	3.42402	2.87167	2.76483	3.6099	3.53631	3.55846	3.46715	3.96981	5.14989	3.21128	4.14302	3.56444	3.13255	4.62953	3.93886	3.46832	3.16124
ENSMUSG00000012705	0.156558	0.223462	0.957077	0.0818212	0.287337	0.148155	0.125839	1.92075	0.648408	0.147898	1.40514	1.17419	0.114404	0.506388	2.90678	0.443296	0.445799	0.030549	0.322179	0.813373
ENSMUSG00000012777	0	0.0288203	0	0	0	0	0	0	0	0	0.028831	0	0.0295096	0	0.0215102	0.0727651	0.0670781	0.0275797	0	0.0979085
ENSMUSG00000012819	0.698421	0.520761	0.773203	0.659746	0.591941	0.535158	0.523954	0.425234	0.62961	0.783538	0.473325	0.793545	0.597203	0.699068	0.615215	0.57476	0.86575	0.529669	0.531575	0.621724
ENSMUSG00000012848	120.446	111.773	128.405	114.766	129.57	125.434	124.98	150.856	143.799	135.115	150.811	148.055	150.447	142.97	172.963	162.496	147.901	112.664	107.934	130.012
ENSMUSG00000012889	0.0398029	0.0284061	0.047313	0.0485379	0.140624	0.0329581	0.037325	0.0801157	0.0601013	0.0932194	0.113667	0.163255	0.159971	0.1502	0.275615	0.0537896	0.198342	0.0271834	0.0286684	0.0241254
ENSMUSG00000013033	2.89529	2.86462	3.02442	2.56024	3.3234	2.39058	2.7459	2.29023	3.36331	3.43348	2.57794	3.79873	2.7979	3.38765	2.83464	3.25317	4.39931	2.26944	2.79627	3.23061
ENSMUSG00000013076	9.83938	9.8269	10.6948	11.0616	10.743	8.93765	9.07548	8.48981	9.76209	10.4285	8.67815	12.6655	10.4825	11.1457	9.70067	10.9132	12.8814	10.4536	10.6455	10.1496
ENSMUSG00000013083	0	0	0	0	0	0	0	0	0	0.0631848	0.0818595	0	0.125679	0	0	0	0	0	0	0
ENSMUSG00000013089	3.0125	3.1819	4.31073	2.55054	2.51014	2.77953	4.06794	3.62661	2.78646	2.78894	3.08476	6.46749	3.40267	4.34301	2.7141	2.24879	2.83077	2.05739	3.0005	2.04505
ENSMUSG00000013091	0.162182	0.115744	0.064261	0.197774	0.156271	0.0671459	0	0.054407	0	0.156402	0.173681	0	0.355539	0.306004	0.25916	0.146115	0	0.166143	0.175219	0
ENSMUSG00000013150	0.980975	0.787605	1.14178	0.920557	1.05353	0.95189	0.718677	0.98726	0.860974	0.895338	0.667524	1.1442	1.08086	0.90066	1.20016	1.11855	1.19662	0.921191	0.960475	1.24492
ENSMUSG00000013155	0.299199	0.275522	0.351828	0.323666	0.520788	0.159836	0.181015	0.42739	0.489673	0.356349	0.220499	0.538379	0.345587	0.499488	0.616913	0.539116	0.448886	0.34276	0.194646	0.421202
ENSMUSG00000013158	0	0.0338983	0.0376404	0	0.0305115	0.0393303	0	0.0956055	0.0286885	0.0130874	0	0.0389637	0.0867726	0.0512113	0	0	0.0788968	0	0	0.0575797
ENSMUSG00000013160	15.9341	16.8678	18.9797	18.2541	17.8901	17.418	16.2166	16.4128	18.2726	17.4964	16.4241	18.8714	18.8545	19.3032	20.3739	21.0809	22.8358	13.9626	17.4208	19.1012
ENSMUSG00000013236	5.35734	5.86453	6.08254	5.01183	5.663	4.19416	5.03266	4.31523	5.95929	5.89021	5.57741	8.45315	6.12359	8.00375	5.22533	5.70958	7.82652	4.51477	4.96503	5.22065
ENSMUSG00000013275	19.2824	16.9117	18.4824	16.8114	22.0202	16.8951	16.1673	15.6386	19.3498	19.6749	15.2549	19.3209	16.5071	21.3167	17.0491	15.5974	19.9195	15.4865	17.6271	19.4704
ENSMUSG00000013338	0	0	0	0	0	0	0	0	0	0.00564412	0	0	0	0	0	0	0	0	0	0
ENSMUSG00000013353	0	0	0	0	0.00805442	0	0	0	0	0	0	0	0	0	0	0	0	0	0	0
ENSMUSG00000013367	0.242438	0.153796	0.320202	0.139609	0.103823	0.289967	0.0757817	0.10844	0.22778	0.163288	0.0384633	0.0662918	0.127948	0.159737	0.186529	0.0485379	0.0447443	0.110382	0.174618	0.0653097
ENSMUSG00000013415	0	0.0104125	0.0231239	0.00222398	0.00937215	0	0	0.00489449	0	0.00201001	0	0.0119684	0.00533076	0.00393262	0.00388571	0.00657231	0.0121173	0	0.0105086	0
ENSMUSG00000013418	0.0410164	0.0878166	0.0650073	0.187566	0.184433	0.101889	0.038463	0.137597	0.148641	0.101712	0.146415	0.0672928	0.119889	0.17689	0.131085	0.184765	0.204389	0.0840364	0.0590849	0.0497218
ENSMUSG00000013419	19.0001	19.6617	20.6831	19.3376	21.3973	18.1505	17.3296	16.438	20.0465	21.1114	17.1988	21.8041	19.3355	20.1834	19.6816	21.5234	23.7862	18.1119	18.0353	19.3475
ENSMUSG00000013465	10.1459	8.50393	10.0298	9.41111	9.62406	8.86123	8.68443	9.80356	11.0876	10.2805	9.22703	12.2057	9.5119	11.7378	11.4552	12.2186	12.6823	9.44499	10.2871	11.1766
ENSMUSG00000013483	0.0690198	0.0985147	0.158008	0.0794907	0.0985245	0.0762008	0.0143829	0.030872	0.0648467	0.114103	0.0438006	0.150981	0.0560395	0.0744148	0.0326787	0.0276365	0.0764297	0.136174	0.121518	0.0743722
ENSMUSG00000013495	1.39997	1.53057	1.55791	1.37666	1.64552	1.60812	1.27372	1.42293	1.71992	1.60533	1.30997	2.20888	1.69342	2.06821	1.73256	1.94291	1.93949	1.39959	1.33016	1.63211
ENSMUSG00000013523	0.028065	0.0934694	0.118615	0.02852	0.0120187	0.154925	0.0350905	0.0125532	0.090405	0.0463969	0.0400732	0.0306962	0.0410165	0.040345	0.0199319	0.0168565	0.0932341	0.0766679	0.0673802	0
ENSMUSG00000013539	14.6261	14.574	15.2064	15.7616	16.8462	15.5933	16.0852	14.3483	15.7157	15.0816	14.3881	14.2174	13.8231	16.578	14.9487	15.4779	16.9824	15.3919	16.1491	15.9443
ENSMUSG00000013562	0	0	0	0.0470487	0.0660897	0	0.0482398	0	0	0.0566961	0	0	0	0	0	0	0.0854476	0	0	0
ENSMUSG00000013584	2.96372	3.6959	3.60946	3.12908	3.88776	3.61651	3.18879	4.89792	3.65548	3.37816	3.09591	3.40366	2.55326	3.06085	4.0546	2.5858	3.10918	3.25983	2.89863	2.68511
ENSMUSG00000013593	343.563	327.524	325.326	334.514	348.292	324.254	348.347	348.622	339.711	374.436	337.456	339.594	315.855	360.344	328.215	329.72	338.112	321.684	333.671	368.285
ENSMUSG00000013611	0.0120324	0	0	0	0	0	0	0	0	0.00663064	0	0	0.0175851	0	0	0	0	0	0	0
ENSMUSG00000013622	11.8396	10.8464	11.8556	10.063	11.2446	12.8654	11.4524	10.0149	12.212	11.4036	13.6599	12.495	10.8331	12.9479	12.3598	11.553	12.7913	10.6112	9.40718	11.8027
ENSMUSG00000013629	2.32614	2.0143	2.29822	2.33667	2.88868	2.31564	1.97494	2.05004	3.02367	2.51853	1.96575	3.31364	2.61436	3.34552	2.92861	2.64393	3.06812	2.18106	2.2567	2.52165
ENSMUSG00000013643	0.027504	0.0785151	0.217957	0	0	0.0455484	0.0515835	0.147628	0.0664484	0.030313	0	0	0.0401966	0.0593078	0.175801	0.0495585	0	0	0	0
ENSMUSG00000013646	4.39771	4.22172	4.3265	4.25093	3.91421	4.3458	5.44297	5.32673	4.21092	5.11033	3.87399	5.68263	4.8346	5.07715	4.71452	4.85864	4.85753	3.91849	4.46892	4.82562
ENSMUSG00000013653	0	0	0	0	0.0489963	0	0.143052	0	0	0	0	0	0	0	0	0	0	0.0520917	0	0
ENSMUSG00000013662	9.65496	9.9384	10.1206	9.36013	8.3173	8.58482	10.341	11.5171	9.42858	9.22893	11.0524	9.6839	8.84169	9.30454	9.83365	7.18593	8.51276	11.7394	10.0047	9.89748
ENSMUSG00000013663	5.43215	4.94999	5.46726	6.64111	4.84184	4.4675	5.1688	4.9707	4.68232	4.8369	6.74852	6.596	5.72549	6.73363	5.48285	5.51889	7.27958	6.30471	5.84894	5.5285
ENSMUSG00000013668	0	0	0	0	0	0	0	0	0	0	0	0	0	0	0	0	0	0	0	0
ENSMUSG00000013698	17.7627	18.4994	22.9916	19.4134	17.4267	18.0103	15.7649	14.8388	18.7721	20.0406	17.3178	22.5094	20.6396	21.3208	21.3977	20.0244	22.2424	16.7161	18.4858	17.6963
ENSMUSG00000013701	84.8274	84.6415	89.5666	80.9462	87.2608	77.2802	90.672	83.4207	82.0952	94.003	81.1155	70.2341	76.3493	77.4516	79.7928	73.8942	76.5927	79.9717	81.8909	85.0937
ENSMUSG00000013707	1.25901	1.30285	2.19495	1.89994	2.02186	1.668	1.53482	1.98508	1.63491	2.04669	0.764022	1.60081	1.97801	1.49316	2.48127	2.32527	1.15019	1.33275	1.22419	1.60253
ENSMUSG00000013736	4.10529	3.92928	4.54061	4.10842	3.82457	3.75051	3.84222	4.31683	4.13742	4.10121	4.91342	4.14882	4.18115	4.61601	4.6462	3.57603	4.62579	4.21923	4.2768	4.15203
ENSMUSG00000013766	0	0	0	0	0	0.0459419	0	0	0	0	0	0.0455138	0.0202719	0	0.08866	0	0.0921599	0	0.0799247	0
ENSMUSG00000013787	10.5386	10.074	12.267	10.2701	11.4315	9.82371	9.49637	9.09955	12.2252	11.629	9.13152	13.8066	11.6737	13.4225	12.3851	14.1896	13.8501	9.22732	10.0929	10.6071
ENSMUSG00000013822	6.93023	7.31519	7.9912	7.54021	8.02382	7.80017	7.74407	8.77049	9.37414	8.06108	8.26598	8.68065	7.41435	9.50771	9.57113	9.75808	10.9599	6.49016	7.59195	7.89806
ENSMUSG00000013833	10.9588	10.5505	10.5149	9.16626	10.8878	10.41	9.77235	8.61793	9.81644	12.1991	9.18104	12.4874	10.991	10.9744	10.2868	11.4357	11.8754	7.77914	8.98961	11.0171
ENSMUSG00000013846	4.5207	4.34832	5.52278	5.75167	5.21851	4.71219	4.95952	4.3923	5.13089	4.72107	4.34994	6.62185	5.40156	5.61325	5.52432	5.21065	6.2333	4.68921	4.52213	4.31167
ENSMUSG00000013858	24.6214	26.0411	26.3832	24.1001	28.2946	25.4606	23.5786	22.7135	26.0003	28.2628	23.4122	28.603	26.3596	29.0609	27.7219	31.0182	31.3993	20.5754	24.1541	23.6683
ENSMUSG00000013878	2.10634	1.98814	1.84866	2.17501	2.07321	2.10982	1.68849	1.88429	1.92883	1.92831	1.86761	2.38742	2.01915	2.11226	2.01468	1.98949	2.08794	2.10365	2.02281	2.18274
ENSMUSG00000013921	1.42696	1.15289	1.86334	1.32971	1.51043	1.27818	1.1614	1.58965	1.8972	1.64194	1.56338	2.37057	2.21009	2.41903	2.28501	2.55503	3.10069	1.14003	1.26695	1.28377
ENSMUSG00000013928	0.029042	0	0	0.0177077	0	0	0	0	0.0175411	0.0320081	0.0207341	0.0238236	0.0636666	0.0469682	0.0154693	0.0261649	0	0.0198343	0	0
ENSMUSG00000013936	2863.35	2729.92	2709.27	2536.8	2976.77	2865.18	2959.84	3053.49	2918.24	2952.03	2885.94	2853.54	2708.41	2622.22	3171.25	3204.27	2648.59	2593.36	2970.41	3098.56
ENSMUSG00000013973	0.500112	0.378416	0.792632	0.650277	0.588323	0.498926	0.497229	0.50938	0.46583	0.697286	0.550628	0.514047	0.612022	0.487232	0.699664	0.607994	0.640544	0.584341	0.70306	0.511301
ENSMUSG00000013974	0	0.0337394	0.0749281	0.0720637	0.0911055	0.117438	0.0443328	0	0.0571083	0.0651303	0	0.0775623	0.172732	0.0509713	0.201453	0.0851849	0.0785271	0.0322871	0	0
ENSMUSG00000013997	3.94538	3.85307	4.76641	3.85946	4.04766	4.22148	3.77363	4.04512	4.22101	4.49432	4.1919	4.6168	4.41614	4.16886	4.34797	4.41252	4.49582	3.72633	3.87832	3.78455
ENSMUSG00000014030	0.0319124	0.0341625	0.0695453	0.0218902	0.0563737	0.0858797	0.0149629	0.085645	0.0433682	0.0703433	0.0170876	0.104713	0.0408095	0.0301061	0.0594939	0.00718775	0.0397559	0.0435892	0.0402241	0.0290142
ENSMUSG00000014039	0.451202	0.4708	0.581956	0.546426	0.383785	0.484404	0.513572	0.51777	0.492417	0.438981	0.466532	0.648362	0.452501	0.58712	0.533707	0.442948	0.547884	0.573793	0.555832	0.573372
ENSMUSG00000014074	3.35581	2.79033	3.38688	2.89064	2.64373	2.33307	2.95392	3.46227	3.28888	3.0574	3.03999	3.53192	3.1983	3.48159	3.43163	2.93779	2.78706	2.78914	2.85029	3.26212
ENSMUSG00000014075	1.6584	1.47944	1.57236	1.21883	1.82624	1.93721	1.47185	1.80811	1.53826	1.92569	1.77599	1.91916	1.53647	1.62839	1.79826	1.62751	2.066	1.90116	1.36512	1.68729
ENSMUSG00000014077	20.8923	21.1048	22.235	21.6065	22.5102	18.8038	20.7842	21.3174	19.3975	22.4643	20.3777	22.255	20.9532	23.5701	17.7731	14.9672	19.7153	19.9896	21.0671	19.8208
ENSMUSG00000014104	0	0	0	0	0	0	0	0	0	0	0	0	0	0	0	0	0	0	0	0
ENSMUSG00000014158	1.36894	1.31087	1.88127	1.61125	1.39139	1.37745	1.67371	1.51141	1.41293	1.43713	1.0763	1.84791	1.37388	1.81223	1.48603	1.56117	2.18751	0.982253	1.94702	1.61747
ENSMUSG00000014164	1.34084	1.23917	1.15428	1.19397	1.46237	1.2061	1.05836	0.847841	1.32256	1.42993	1.14322	1.02869	1.17365	1.18044	1.0379	1.06026	1.26581	1.35712	0.917114	1.50848
ENSMUSG00000014177	5.24591	4.57833	5.38426	5.19288	4.75021	4.71013	4.56372	6.93335	5.61163	4.54524	7.64842	6.24757	4.91876	5.99669	6.48064	4.89705	5.45917	5.63303	4.68888	4.48217
ENSMUSG00000014195	6.37825	6.18675	7.43419	6.89212	6.8425	6.27333	6.64913	6.25619	6.33591	7.59614	6.70914	7.90139	7.13618	7.03827	8.23911	8.18203	7.919	6.24659	6.70443	6.83908
ENSMUSG00000014198	0.113883	0.16255	0.252692	0.0833252	0.146309	0.075439	0.0427173	0.137535	0.247623	0.200822	0.195132	0.242892	0.183082	0.368355	0.18198	0.287283	0.453994	0.0777764	0.13124	0.138054
ENSMUSG00000014226	15.8696	14.9744	14.9179	15.0548	14.7881	10.7669	14.5491	17.3493	14.5472	14.2333	19.0942	16.4363	14.5551	17.9545	18.2755	13.8981	16.3462	16.0857	16.0705	13.4343
ENSMUSG00000014232	2.13843	1.94638	2.45596	1.80462	2.56814	2.36092	1.94718	2.18332	2.41471	2.31413	2.05773	2.26265	1.84573	2.47266	2.67427	2.65254	2.77984	1.71443	2.54472	2.62987
ENSMUSG00000014243	8.05686	10.8113	9.55794	10.0897	10.4749	11.1056	10.8579	9.51654	8.50866	11.2193	10.1264	10.9229	10.8936	8.84269	10.7416	11.1271	12.5013	9.29153	8.89566	9.94233
ENSMUSG00000014245	1.24568	0.933458	1.08586	1.2912	0.940219	0.747813	0.817694	1.54618	1.09095	0.986775	0.956038	1.12404	1.46781	1.37663	1.11139	0.869765	0.827651	1.10596	1.32339	0.981546
ENSMUSG00000014294	281.163	255.735	271.93	238.063	261.436	250.909	279.754	298.746	272.143	314.777	279.896	246.241	251.34	246.16	277.82	252.085	250.637	257.966	223.232	304.014
ENSMUSG00000014301	8.03473	6.8106	8.18307	7.3485	8.23564	7.20543	9.27537	9.03008	8.44438	8.7754	8.26273	7.23346	7.47161	8.24059	7.95689	8.49313	8.14251	8.14183	8.02253	8.65001
ENSMUSG00000014303	2.54385	2.45521	3.571	2.5457	2.59379	2.72828	2.98375	2.93672	3.09243	2.88376	3.39014	4.42526	3.49944	4.22288	3.57889	3.57964	4.05105	2.39364	2.54767	2.76071
ENSMUSG00000014313	127.697	108.614	116.054	111.315	122.095	126.97	132.931	152.262	131.95	123.029	158.557	112.987	100.989	114.387	123.2	107.946	101.96	126.874	105.409	144.358
ENSMUSG00000014329	3.71138	3.80032	3.94153	3.00953	3.46331	3.21462	2.99968	2.87222	3.21053	3.86812	5.50268	7.15576	5.93393	6.24274	5.24303	5.22508	7.29995	3.78583	3.04234	3.452
ENSMUSG00000014349	12.7495	11.5518	13.5552	11.4262	11.669	11.0033	12.4778	10.7771	12.466	13.1411	12.086	14.0753	13.0806	14.0795	13.535	12.8317	14.1476	11.1511	12.1039	12.8956
ENSMUSG00000014351	0	0	0	0	0	0	0	0	0	0	0	0	0	0	0	0	0	0	0	0
ENSMUSG00000014353	2.58711	2.37773	2.22685	2.39565	2.10774	2.29199	2.37477	2.3031	1.92592	2.29961	2.64891	2.96079	2.44075	3.193	2.7247	2.38766	3.46578	3.11428	2.4421	2.36618
ENSMUSG00000014355	3.26233	3.26917	3.4057	3.44749	3.36601	2.99524	3.2336	3.33143	3.08068	3.40223	3.26133	4.28459	3.69322	3.94105	3.4011	2.863	4.00097	3.3016	3.37544	3.34513
ENSMUSG00000014361	2.06874	1.9879	2.24608	2.2645	2.17645	1.87484	1.8483	1.58472	1.889	2.23065	1.97701	2.63238	2.51158	3.02076	2.62899	2.42146	2.84099	2.2027	2.11185	1.77719
ENSMUSG00000014402	12.9618	12.4263	14.0646	12.0835	13.0295	13.4749	12.0093	13.0535	13.3449	13.7866	12.6156	14.0285	13.3474	14.1145	14.456	15.0808	13.8377	11.8384	13.3982	13.7056
ENSMUSG00000014418	1.36434	1.16377	1.45593	1.57758	1.25001	1.39526	1.41703	1.45878	1.59556	1.45575	1.45913	1.86382	1.56497	1.74056	1.87036	1.91967	1.62517	1.54429	1.40159	1.43646
ENSMUSG00000014426	5.3245	5.37685	5.29421	6.20112	6.05624	4.65874	5.19145	4.44049	5.07427	5.91034	4.40808	5.32099	5.39646	5.59858	5.09945	5.41266	6.15349	5.33018	5.22162	5.3571
ENSMUSG00000014444	3.51551	3.40949	4.0732	3.11882	3.50726	3.30242	3.17999	2.51848	3.46947	3.74136	3.22296	5.03869	4.32224	4.80975	3.96852	3.29855	5.11317	3.05881	3.22079	2.99049
ENSMUSG00000014453	2.14666	2.61562	2.71766	1.06147	1.42939	1.90756	1.54659	1.19437	1.26493	1.99081	2.13065	3.3286	2.77383	2.5967	1.85458	1.72173	2.696	1.19788	0.905063	1.23766
ENSMUSG00000014470	18.1824	19.5786	17.5386	15.5772	21.7139	14.5253	16.3164	13.0826	18.5253	20.0198	13.9718	17.9801	18.7989	20.1024	19.7868	19.4265	22.4001	14.1673	16.0433	17.9438
ENSMUSG00000014496	2.89265	2.8679	2.72238	2.79345	2.74456	2.51951	2.41478	2.09186	2.24581	2.64877	2.92256	3.66589	2.83524	3.09074	2.43264	2.15353	2.80999	2.88641	2.34129	2.84167
ENSMUSG00000014498	7.62127	7.92011	7.69514	8.13272	7.57706	5.92429	7.50554	6.24438	6.35252	7.59349	6.30843	7.95188	8.13105	8.15808	6.97257	5.81719	8.97946	6.67772	7.70257	6.65522
ENSMUSG00000014503	2.97538	2.81388	3.35596	2.93087	2.59528	2.3176	2.96703	2.96382	3.18259	3.22896	2.96263	3.30424	2.76114	3.35228	2.95578	2.59839	3.05225	3.19973	2.9801	2.65537
ENSMUSG00000014504	5.21457	4.76295	5.27333	4.17602	4.28708	4.5595	4.99942	5.10438	4.51278	5.0073	5.79267	5.31507	4.69203	4.65718	5.33747	5.32905	5.94678	5.42167	4.90502	5.14198
ENSMUSG00000014529	0	0	0	0	0	0	0	0	0	0	0	0	0	0	0	0	0	0	0	0
ENSMUSG00000014542	0.0428755	0.142795	0.0226513	0.10457	0.257057	0.118341	0.107217	0.0383557	0.0345284	0.0630058	0.0408138	0.0703429	0.167098	0.015409	0.0456755	0.103008	0.0474786	0.0780848	0.185289	0.103951
ENSMUSG00000014543	0	0	0	0	0	0	0	0.0397554	0	0	0	0	0	0.0319426	0	0	0	0	0	0.0718297
ENSMUSG00000014547	1.40338	1.37198	1.40766	1.44879	1.3337	1.2671	1.23308	1.49621	1.22151	1.31788	1.74581	1.98072	1.5509	1.6706	1.7285	1.28167	2.19695	1.44947	1.26834	1.54742
ENSMUSG00000014550	2.54922	2.40469	2.53633	2.59382	2.31424	2.15745	2.2774	2.55746	2.33141	2.62566	2.50319	3.2192	2.59737	2.7875	2.69856	2.34739	2.84516	2.3561	2.39214	2.32989
ENSMUSG00000014551	3.39403	3.29606	3.61737	3.10088	3.44971	2.92598	3.50504	3.2212	2.99709	3.42105	2.86787	3.15423	2.68814	3.00505	2.95777	3.16424	3.28266	3.16151	3.31875	3.38526
ENSMUSG00000014554	3.66095	3.08278	3.59304	3.24554	4.03425	3.61483	2.91593	3.34011	3.75622	3.9251	2.6793	3.93297	2.94944	3.83976	4.37325	3.96068	4.40171	3.09654	3.17743	4.41939
ENSMUSG00000014592	5.56995	6.34149	5.39737	5.58932	5.47436	4.88505	5.85507	5.93901	4.62027	5.61789	5.57552	7.03858	5.46588	6.2536	5.41211	5.31077	6.69937	5.17131	5.39097	4.94804
ENSMUSG00000014599	8.62649	9.95535	12.1354	9.88763	8.38509	6.58929	7.46237	5.57247	8.68384	9.01371	6.29244	10.6531	10.1153	11.644	10.9637	10.1095	12.8627	10.0749	7.64863	10.6357
ENSMUSG00000014601	5.80922	5.3337	6.13806	5.57566	5.88245	5.36256	5.19857	4.71886	5.82046	6.19552	4.27225	6.50261	6.17115	6.5845	6.51976	6.77991	6.60501	4.86527	4.80453	6.736
ENSMUSG00000014602	0.378511	0.307951	0.665896	0.253868	0.418207	0.288346	0.20587	0.279353	0.48924	0.53189	0.356707	0.745197	0.567017	0.734577	0.463715	0.388755	0.540701	0.279185	0.278079	0.578148
ENSMUSG00000014603	0	0	0	0	0	0	0	0	0	0	0.0266519	0	0	0	0	0	0	0	0	0
ENSMUSG00000014606	205.444	201.817	194.342	182.621	210.759	188.556	203.761	191.499	182.733	212.253	176.727	188.821	187.302	195.91	194.229	191.71	204.036	173.789	191.706	214.82
ENSMUSG00000014609	0	0	0.0331191	0	0	0	0	0	0.0252425	0	0.0298375	0.0342835	0	0	0	0.0376527	0	0	0	0
ENSMUSG00000014633	12.515	13.1753	13.6983	11.9731	12.392	10.3914	12.3519	10.4612	12.2154	12.6787	9.32982	11.0887	10.6736	10.3063	9.85191	11.2752	11.3702	10.6013	12.9483	10.9803
ENSMUSG00000014668	2.65838	2.66973	3.10321	2.34398	2.6075	2.22759	2.1197	2.63803	2.36519	2.60532	2.52298	2.84668	2.4137	3.06355	2.2639	2.56712	2.5648	2.31563	2.65998	2.48932
ENSMUSG00000014686	0	0	0.0342332	0	0	0	0	0.0869513	0.0260917	0.0119027	0	0.0354367	0	0.0232878	0.0460201	0.0389193	0	0	0.0311144	0
ENSMUSG00000014704	0.0198958	0.0851944	0.0945994	0	0.102244	0.0658976	0.111943	0.0533955	0.120169	0.0877112	0	0.0326417	0.0436161	0.0429021	0.105976	0.0716993	0	0	0.0573206	0.0964744
ENSMUSG00000014725	0.00384529	0	0	0	0	0	0	0	0	0.00635701	0	0	0	0.00414586	0.00409641	0	0	0	0	0
ENSMUSG00000014747	0	0.14493	0	0.0371466	0.0521801	0.0672618	0.038087	0	0.0735938	0.0559544	0.0869904	0	0.0296793	0.0437902	0.0216339	0	0.134928	0	0.117015	0.0984716
ENSMUSG00000014748	18.3314	17.6941	18.3604	17.4241	19.3557	17.1532	17.2388	17.2143	18.8046	20.1226	15.6038	18.4249	17.1831	19.28	20.5593	18.6634	22.1553	16.6965	16.6877	18.0541
ENSMUSG00000014763	2.77189	2.7242	2.8036	2.59062	2.79998	2.57905	2.56361	2.85637	2.87296	2.76114	2.68291	3.38817	3.15735	3.03418	3.20988	2.63073	3.03667	2.66473	2.74325	2.69842
ENSMUSG00000014767	0.447422	0.445551	0.445264	0.529751	0.538057	0.409251	0.419568	0.509628	0.51848	0.500284	0.453146	0.661502	0.564558	0.591776	0.665081	0.609333	0.622202	0.5152	0.588311	0.485623
ENSMUSG00000014769	16.4087	15.4127	17.711	14.555	13.9222	15.6933	17.8448	17.2228	15.7271	16.204	16.9329	16.1145	15.9835	16.4152	16.9972	16.9227	16.9788	16.4184	15.1122	17.5341
ENSMUSG00000014771	0	0	0	0	0	0	0	0	0	0	0	0	0	0	0	0	0	0	0	0
ENSMUSG00000014773	1.34765	1.27839	1.30012	1.29124	1.1184	1.17828	1.13031	0.898572	1.8706	1.39303	1.08763	1.51062	1.48635	1.2003	1.36432	1.77974	1.89091	1.45202	1.32636	1.21765
ENSMUSG00000014776	13.4656	14.903	14.2748	13.3359	15.3854	14.3264	13.9724	14.2046	15.7154	17.9107	11.8125	17.805	15.4138	17.5512	15.1623	17.3308	16.7705	12.3022	12.7981	14.9082
ENSMUSG00000014778	3.82971	3.69462	3.67064	3.93642	4.55067	3.7477	3.77583	3.0773	4.46164	4.4127	2.82063	5.33943	3.7664	3.84346	4.10401	5.52324	5.28013	2.55348	3.75053	3.9269
ENSMUSG00000014782	0.0515737	0.0460083	0.0204349	0.0275152	0.00828232	0.0320285	0.0120908	0.0346027	0.0467249	0.0426307	0.0368203	0.0105767	0.0518197	0.0347532	0.0412064	0.0232322	0.0642495	0.0176111	0.0371464	0.03126
ENSMUSG00000014786	0.390892	0.413643	0.726345	0.443802	0.510852	0.51341	0.404478	0.443136	0.521037	0.54966	0.442666	0.497568	0.443236	0.57404	0.560013	0.595043	0.671677	0.395837	0.388336	0.539216
ENSMUSG00000014791	0.810677	0.838907	1.33303	0.605508	0.98943	0.839083	0.684188	0.81587	1.16289	0.915808	0.897095	1.14714	0.725683	1.07071	1.16589	1.24162	1.24557	0.692065	0.598495	0.909032
ENSMUSG00000014813	0.336575	0.420356	0.360073	0.333481	0.183774	0.390173	0.347184	0.169365	0.284602	0.259664	0.720878	0.469366	0.424262	0.51711	0.215133	0.470009	0.69883	0.413755	0.4606	0.285607
ENSMUSG00000014837	0.672253	0.760151	0.816392	0.654762	0.830018	0.650627	0.704086	0.55062	0.653872	0.822699	0.486179	0.888065	0.631598	0.875409	0.827764	0.943878	0.957119	0.536628	0.57852	0.740849
ENSMUSG00000014846	12.8419	9.43762	13.5991	12.852	11.981	14.7476	9.35437	17.0527	16.6438	14.4693	11.051	16.6481	13.0148	16.3181	13.3548	12.947	16.4425	11.1979	13.2686	12.7412
ENSMUSG00000014850	1.03554	0.882364	0.939984	0.732805	0.83049	0.675576	0.682695	0.926378	1.10687	1.04619	0.748272	1.01937	0.816332	0.86274	0.758847	0.746363	1.05289	1.06726	0.759419	1.05752
ENSMUSG00000014852	0.0501941	0.0102349	0	0.00874421	0	0.0237499	0.0134484	0.019244	0.0086619	0.0118544	0	0.0235286	0	0	0.0305555	0	0	0	0.0103294	0
ENSMUSG00000014856	5.93649	5.23749	6.59357	5.0447	5.82521	5.72842	6.13676	6.492	5.56188	6.14352	6.74119	6.25021	5.24322	7.38329	7.91768	6.19065	6.83264	5.81014	5.15117	6.96981
ENSMUSG00000014859	10.5859	11.1627	11.0482	10.5555	11.6202	9.27827	9.91337	8.92882	10.2474	11.0003	8.84296	11.9092	10.7035	11.0096	11.9677	11.4187	14.0669	9.34442	10.2906	9.53285
ENSMUSG00000014867	34.3464	33.1845	37.9226	34.422	38.0969	30.9265	33.4295	33.5085	35.7558	40.2861	32.828	39.1499	37.1323	40.6171	38.4699	35.9185	42.7657	32.1971	32.1885	36.2213
ENSMUSG00000014873	3.57503	3.0173	3.46536	3.3929	3.10192	2.86586	3.05124	3.11473	3.83038	3.65463	3.28476	3.87621	3.41508	4.04441	4.04033	5.17206	4.37194	3.21296	3.0153	3.86902
ENSMUSG00000014905	9.35178	9.6898	9.33221	12.95	9.80744	9.33818	9.12039	12.3258	9.43906	9.92515	12.1662	10.5695	8.84841	10.1873	10.0953	7.53911	10.0336	11.7517	10.7372	9.97624
ENSMUSG00000014907	2.15726	2.1668	2.36983	2.01129	2.05297	2.09817	1.47708	2.15959	2.12334	2.26436	1.97204	2.88385	2.36042	2.57201	2.27382	1.68646	2.69221	2.58802	1.80864	2.10317
ENSMUSG00000014932	1.72154	1.6113	1.61771	1.28484	1.3778	1.1918	1.53497	1.68523	1.44889	1.63557	1.39026	1.52796	1.47454	1.47069	1.31785	1.2374	1.65635	1.68328	1.49066	1.50532
ENSMUSG00000014956	20.2966	19.1687	19.0794	19.0129	17.0955	17.0099	18.9602	22.3459	17.2703	18.6727	22.304	19.1714	17.4233	17.4241	18.2333	14.9389	17.19	22.7372	19.0287	19.3399
ENSMUSG00000014959	12.6777	12.477	16.204	13.3923	15.357	12.3741	13.8219	12.2215	14.5013	13.9396	12.9561	16.1726	14.251	14.7985	14.8943	14.5842	16.3596	11.3115	12.6413	13.3234
ENSMUSG00000014980	1.80153	1.87448	2.14812	1.84785	2.41183	2.16091	1.95779	1.71706	2.44061	1.96233	1.91124	2.19602	2.02389	2.27818	2.43934	2.29049	2.46105	1.88578	2.3041	2.28595
ENSMUSG00000015001	0	0	0	0	0	0	0	0	0	0	0.0263731	0	0	0	0	0	0	0	0	0
ENSMUSG00000015002	4.99412	4.70062	4.87091	4.9246	4.61706	3.75562	4.54958	4.46904	4.76785	4.4986	4.61389	5.25055	4.37838	5.1941	4.48526	3.5727	4.84758	4.62522	4.35128	4.15373
ENSMUSG00000015013	10.178	9.20246	8.12301	8.76764	9.72559	10.977	9.00093	9.89082	10.3478	10.0698	10.9126	9.3891	9.50197	10.5245	10.2832	11.095	9.74655	9.77107	9.07871	10.9331
ENSMUSG00000015016	8.18081	6.87425	8.26051	7.29822	9.38409	7.41392	7.60082	6.89264	7.29783	9.14097	6.13664	7.71593	7.68607	8.54592	7.4801	8.0157	8.64163	6.29513	6.81553	8.0891
ENSMUSG00000015023	8.56305	8.09712	9.14242	8.27225	8.22408	7.35749	7.25721	7.21164	8.07897	8.96374	6.92348	10.0125	8.99769	9.4513	8.39707	7.96221	9.24432	7.09606	6.79556	7.47048
ENSMUSG00000015027	2.17221	2.05431	2.55567	1.73886	2.15724	1.8097	1.74956	1.96707	2.5274	2.94484	1.99799	2.36129	2.35664	2.83053	2.59801	2.66539	2.87765	2.1297	1.61255	2.294
ENSMUSG00000015053	2.34867	1.90496	2.72702	2.17799	2.42906	2.26439	1.85276	2.30007	2.76602	2.53446	3.22282	3.35956	2.65329	2.94842	2.84356	2.82919	3.52089	1.78721	2.49742	2.33166
ENSMUSG00000015083	1.5848	1.48553	1.76199	1.77395	1.97528	1.21434	1.28651	1.30136	1.77154	1.62935	1.35098	1.6299	1.60749	1.98921	2.09148	1.8327	2.04307	1.38927	1.53332	1.14697
ENSMUSG00000015085	6.12372	5.96922	7.52246	5.54505	6.90792	5.24928	4.82432	5.92356	7.57774	6.79486	7.03776	9.22996	8.51313	10.3956	9.84733	9.89782	11.8532	4.37487	4.87683	6.59861
ENSMUSG00000015087	13.6355	12.1295	13.644	12.3883	14.4383	11.6345	12.0339	10.4821	12.5124	14.3021	12.8139	12.7431	12.1567	13.5673	13.5057	12.9082	14.1063	12.2199	12.2415	13.0331
ENSMUSG00000015090	54.1184	54.1054	50.846	134.092	131.379	97.2134	38.1172	28.2779	64.158	24.335	91.0655	34.9953	77.5281	86.7034	133.968	106.853	113.478	131.898	142.775	130.015
ENSMUSG00000015092	64.3287	60.6258	78.6658	64.5161	73.6539	68.2981	73.4248	66.0992	75.2783	83.3997	63.4434	72.6768	71.0111	76.1223	78.2994	81.6553	77.6786	56.7342	61.8422	71.9035
ENSMUSG00000015093	1.29117	1.14561	1.49331	2.10645	2.0623	1.32918	1.04717	1.96671	1.85478	1.69225	3.13913	1.88932	2.01451	2.40794	1.89594	2.76666	3.246	1.00096	1.4578	2.03054
ENSMUSG00000015094	4.44829	4.47802	5.54554	4.76849	5.78457	5.04586	4.61225	4.7437	6.8697	6.34747	6.28704	7.47601	6.77858	7.58392	8.14842	9.18819	8.19975	4.58164	4.76681	5.54586
ENSMUSG00000015095	24.7738	25.2034	25.3448	24.0937	28.483	23.819	23.6764	21.6136	24.6846	29.2296	21.5944	27.242	26.026	27.3341	24.7152	28.1679	29.3299	21.0523	22.6524	25.9781
ENSMUSG00000015112	29.327	29.5698	29.4594	25.2008	23.6051	22.559	24.9203	24.2557	20.948	25.5892	28.0274	33.302	24.5424	31.088	24.6253	21.1608	28.4186	25.3885	23.2929	24.3021
ENSMUSG00000015120	7.10947	6.90629	7.8732	6.46293	7.18602	6.78433	7.00567	6.93426	7.98022	8.40794	7.66423	10.1505	8.10392	9.05634	9.01704	8.45109	9.0015	6.90861	7.36037	7.35146
ENSMUSG00000015126	3.37745	2.45268	2.8643	3.45028	3.46369	3.28728	3.83397	3.69725	3.39991	4.08157	3.17274	3.98574	3.20412	3.96088	4.32394	3.57669	3.9369	2.67084	2.94478	3.8788
ENSMUSG00000015127	1.41933	1.71488	1.41088	1.75358	1.36759	1.49483	1.48275	1.30312	1.37612	1.52655	1.13775	2.48179	2.00154	2.20144	1.75076	1.36845	2.46096	1.34346	1.48859	1.43381
ENSMUSG00000015133	2.13803	1.81928	2.40024	2.04316	1.8488	1.70226	1.70933	1.89885	2.35091	2.2903	2.39725	3.6089	2.89935	3.45772	2.64266	3.05602	3.5172	2.00305	1.98908	1.82756
ENSMUSG00000015134	0.351851	0.240188	0.351563	0.200542	0.245671	0.506685	0.28691	0.328445	0.563624	0.417291	0.480554	0.803141	0.419204	0.569031	0.350383	0.289429	0.584438	0.334326	0.319534	0.31526
ENSMUSG00000015143	4.25722	4.09048	5.7256	4.69725	4.6576	5.0102	4.28547	4.52216	5.57439	5.71201	5.08538	8.70186	5.72745	7.29444	7.01024	7.65944	9.52042	4.4462	5.02928	5.07567
ENSMUSG00000015149	14.61	14.5163	16.4412	15.8875	17.1029	14.8795	14.2727	14.513	16.5471	17.4781	13.0996	17.6636	16.0014	17.4308	18.0374	19.071	18.5008	14.3609	15.5395	14.9305
ENSMUSG00000015165	24.2039	21.9307	21.0327	17.713	24.7621	22.144	19.5818	24.5659	24.8449	24.5574	18.6607	27.9914	23.9985	24.2666	24.6849	23.6232	26.8221	19.1716	22.6459	23.1995
ENSMUSG00000015176	5.35374	5.4456	7.0616	5.49838	5.36997	5.18419	5.50415	5.90715	5.51108	6.88067	5.99366	6.84297	6.66763	6.94201	7.3708	6.7463	6.85423	4.78603	5.50868	5.99412
ENSMUSG00000015189	6.25472	6.63016	5.86472	5.82986	5.74297	5.30225	5.05322	6.35055	5.53722	5.75102	7.11977	7.53481	5.84906	7.28124	5.80583	4.96518	6.68405	7.3126	6.32593	5.98096
ENSMUSG00000015202	6.27701	6.48968	4.52205	14.1194	7.80416	8.21551	7.37076	6.52101	6.1038	6.43626	5.21733	6.44774	5.75713	5.8845	5.67704	6.18586	6.51266	7.22862	7.83565	5.84642
ENSMUSG00000015214	3.48389	3.665	3.34357	3.77804	3.05878	2.7051	3.14266	3.65584	2.97068	3.38133	3.33932	4.23245	3.45756	3.77572	3.51236	2.80207	3.84457	3.29318	3.7162	3.11269
ENSMUSG00000015217	19.7442	19.021	19.0914	14.429	16.9784	16.3358	17.848	18.0942	17.8163	21.5516	18.7572	21.3187	16.0336	17.9811	18.1034	18.1728	19.9559	17.3169	17.2154	18.09
ENSMUSG00000015222	0.15666	0.13784	0.129248	0.129541	0.13234	0.0995111	0.112696	0.118068	0.137395	0.16793	0.254333	0.214772	0.186615	0.219809	0.17375	0.143074	0.213879	0.234501	0.114382	0.11967
ENSMUSG00000015224	0.507979	0.543794	0.469642	0.438783	0.50306	0.490727	0.357266	0.553836	0.767034	0.68816	0.528885	0.781318	0.842935	0.502046	0.901922	0.648345	0.949244	0.404745	0.686018	0.641452
ENSMUSG00000015242	0	0	0	0	0	0	0	0	0	0	0	0	0	0	0	0	0	0	0	0
ENSMUSG00000015243	2.98524	2.97197	3.08941	3.67361	3.12598	2.33079	2.88248	3.26959	2.37937	2.71548	3.26503	3.71239	3.55106	3.69256	2.50495	2.65266	3.72461	4.14736	3.30376	2.10686
ENSMUSG00000015247	1.67469	1.73301	2.2561	1.6593	1.23713	1.94138	2.08083	1.26407	1.97242	1.75344	1.70376	3.43444	2.49343	2.57298	2.56459	2.75354	2.71219	2.08731	1.86963	1.87788
ENSMUSG00000015289	4.63063	4.06546	4.95738	3.8356	5.09605	5.5272	4.52261	4.57237	4.98156	5.05541	4.66579	4.58696	4.80115	4.42739	5.69626	5.79342	6.15333	4.20074	4.17851	4.57549
ENSMUSG00000015290	22.041	22.6846	21.7864	21.1077	20.6926	19.5816	21.8178	21.1152	22.2396	22.4959	20.4141	21.0034	21.2807	21.619	20.1278	19.4423	21.8061	18.9294	20.7245	20.8194
ENSMUSG00000015291	13.5473	12.1323	14.084	13.3777	13.1486	12.5381	12.8273	13.965	13.1872	15.7599	14.4257	18.4499	15.5702	16.8486	17.0417	17.2562	17.7509	11.9469	13.4285	14.0111
ENSMUSG00000015305	4.51331	4.51237	4.40297	4.91822	4.72875	3.71328	3.76466	4.03753	4.51095	4.33374	3.79015	5.67354	6.35516	5.00831	4.93979	4.43382	5.16217	4.45324	4.28684	3.86734
ENSMUSG00000015312	3.17814	1.90334	1.58509	2.04621	4.08306	3.45973	2.37589	2.23671	2.81893	2.20451	4.76011	4.41197	3.55667	3.9058	3.83554	7.36847	2.65796	2.09462	2.33711	2.53253
ENSMUSG00000015314	0.00326026	0.018614	0.0103344	0.00397574	0.00837713	0.0053992	0	0.00437486	0.00787664	0.00898307	0.0279314	0.0106978	0.00714721	0.0281208	0.020839	0.0117491	0	0.00445319	0.0234823	0.0158089
ENSMUSG00000015316	0.0516303	0.0818822	0.0545529	0.0419739	0.0221104	0.028501	0.0322774	0.0461876	0.0277192	0.0569033	0.0245738	0.047059	0.0544965	0.049481	0.0916701	0.0413471	0.0381155	0.062686	0.0247914	0.0139085
ENSMUSG00000015335	1.36512	0.931889	1.50511	1.0133	1.7284	1.47439	1.18737	1.27431	1.88803	1.54815	1.07348	2.30458	1.54693	1.85579	1.83365	1.85374	2.69473	1.59439	1.39649	1.24714
ENSMUSG00000015337	17.7406	19.4893	16.3228	16.59	19.036	19.4213	18.7547	16.9404	18.6211	19.1497	13.7567	18.6408	17.9648	18.1244	16.6341	19.1558	21.3007	16.3815	16.75	21.4254
ENSMUSG00000015340	1.54443	1.52748	1.7732	1.52374	1.68733	1.45002	1.16319	1.38706	1.8436	1.70216	1.58882	2.31437	1.87059	1.67826	3.10273	1.85158	1.51497	1.66936	1.35764	1.44471
ENSMUSG00000015341	3.40235	3.22255	3.73641	3.47032	3.23786	3.26071	2.93451	3.30437	3.23469	3.35922	3.5986	4.28987	3.4109	3.95701	3.92659	3.23558	3.80251	3.23444	3.29012	3.08063
ENSMUSG00000015342	1.57234	1.53921	1.56578	1.91316	1.80553	1.41717	1.5397	1.37236	1.35308	1.31886	1.36097	1.24416	1.69804	1.82277	1.25998	1.09064	1.54854	1.36842	2.2249	1.16388
ENSMUSG00000015354	3.23754	2.87727	4.39299	3.15191	3.35497	3.4395	2.87846	3.88329	4.38128	3.74491	4.12126	5.5371	4.22384	5.04656	4.70979	4.40272	5.14938	2.89943	2.96983	3.38782
ENSMUSG00000015355	1.75239	1.4414	2.68323	1.93775	1.45003	1.13132	1.28121	1.63408	1.57867	1.70222	3.01111	1.9979	2.08359	2.46579	3.44889	1.7661	2.07209	2.06903	1.83978	1.72826
ENSMUSG00000015357	22.782	23.1692	22.9075	23.554	23.3995	22.4295	22.0461	28.2785	25.9695	27.9382	22.0232	21.7728	25.3039	22.0455	20.9965	20.2519	20.4151	26.8796	22.8298	27.4948
ENSMUSG00000015363	9.24724	9.196	8.99986	7.62172	8.56125	8.452	10.2827	11.3407	9.44606	11.7371	8.4328	9.109	9.2221	9.70447	9.99918	9.0937	10.1141	6.85031	7.44292	9.90821
ENSMUSG00000015365	12.3514	12.7011	11.6813	9.89378	11.0525	9.96872	12.3346	13.6626	12.5542	12.166	11.9705	12.8677	11.5736	14.4911	12.1327	11.2875	10.2932	9.53668	9.55903	11.6877
ENSMUSG00000015377	3.30031	2.85547	3.60738	2.76097	3.22426	3.28328	2.86456	2.49159	3.02439	3.2875	2.19799	2.85961	3.0682	2.78334	2.98623	3.72344	3.42248	2.19259	2.78692	3.60143
ENSMUSG00000015396	1.19456	2.46938	1.6539	1.59067	1.11133	1.75088	1.64811	1.58453	2.2889	1.46789	3.37215	2.25269	2.73915	2.22058	2.42813	1.55867	1.87018	1.65041	1.62189	1.19843
ENSMUSG00000015401	0	0	0	0	0	0	0	0	0	0	0	0	0.0167139	0	0	0.0412132	0	0	0	0
ENSMUSG00000015405	0.262845	0.281377	0.312439	0.423555	0.301506	0.419742	0.246482	0.226739	0.204114	0.212094	0.214462	0.246418	0.294967	0.192301	0.220008	0.28755	0.249483	0.53853	0.419201	0.341392
ENSMUSG00000015437	0.0245927	0	0.0389772	0.0599794	0	0.0814542	0.0461234	0.0330003	0.148537	0.0813131	0.140461	0.0403475	0.233621	0.132575	0.969354	0.310189	0	0.0335912	0.106279	0
ENSMUSG00000015441	0	0	0	0	0	0	0	0	0	0	0	0	0	0	0	0	0	0	0	0
ENSMUSG00000015443	0	0	0	0	0	0	0	0	0	0	0	0	0	0	0	0	0	0	0	0
ENSMUSG00000015451	1.00721	0.974671	1.71359	1.42602	1.0893	0.895261	1.15262	1.30574	1.45728	1.40798	1.65756	1.48442	2.62386	2.07373	2.62489	1.89689	2.11727	0.94826	0.786935	0.813993
ENSMUSG00000015452	0.329894	0.306066	0.156856	0.170974	0.211913	0.136581	0.0309356	0.0885352	0.119551	0.199972	0.188418	0.32474	0.313387	0.142272	0.316294	0.267491	0.0547966	0.0450602	0.190087	0.239947
ENSMUSG00000015461	7.63431	7.8252	9.62292	8.13038	8.04723	7.19119	7.44733	7.09882	9.57797	8.49165	7.88298	11.075	9.49128	9.97119	10.6437	10.5017	10.8085	6.94597	7.80518	7.45341
ENSMUSG00000015467	0.280756	0.257615	0.317838	0.256777	0.360697	0.365318	0.150445	0.2691	0.290698	0.20997	0.286345	0.197407	0.234468	0.389188	0.256364	0.433616	0.066621	0.0821753	0.173329	0.534827
ENSMUSG00000015468	4.14003	3.52678	4.97152	5.39851	5.08808	3.40268	4.38761	3.84469	4.54594	4.92257	3.67197	5.29006	4.44349	5.44612	4.08837	5.62049	6.47652	3.00994	5.59145	4.87533
ENSMUSG00000015474	5.76876	5.57289	6.40223	5.86504	6.50878	5.59335	5.32096	6.50821	7.27862	6.87907	6.308	6.33916	6.34789	6.70037	6.67802	5.9154	7.13612	5.62825	5.95518	6.58371
ENSMUSG00000015476	0.980124	1.07109	1.16506	1.39131	1.43628	1.47098	1.09144	1.1919	1.27647	1.18994	1.53069	1.83415	2.37247	1.66766	2.16984	2.34554	1.93328	0.62754	1.47807	1.11389
ENSMUSG00000015478	8.64422	8.05556	8.6429	9.06025	8.68863	7.57178	8.17308	8.30816	7.91063	9.78951	8.43258	9.92348	7.98721	8.67805	8.95506	9.43984	11.2336	6.92816	7.9241	9.52628
ENSMUSG00000015484	0.0181943	0	0.0432545	0.0221871	0.0116874	0.0150655	0	0	0.0549457	0.0401049	0.0129896	0.0149251	0.0265906	0	0.0290737	0.0327837	0	0.0248516	0.0262092	0.0661677
ENSMUSG00000015488	8.18727	8.93637	8.64675	8.17625	8.59459	8.37445	8.75018	8.96675	8.76286	9.02758	7.99415	9.46927	8.35278	9.58178	8.67385	8.39312	9.37457	7.70886	8.46603	8.46541
ENSMUSG00000015501	2.18789	1.91781	1.69301	2.17366	1.83532	1.3598	2.45719	1.73735	1.71013	1.83687	2.63521	2.98986	2.23453	2.73911	2.43497	1.69286	2.55675	2.03214	1.78349	1.56639
ENSMUSG00000015519	0	0	0	0	0	0	0	0	0.0229601	0	0	0	0	0	0	0.0342482	0	0	0.02738	0
ENSMUSG00000015522	5.447	5.01108	5.41049	5.32466	4.94673	4.48473	4.8308	4.79981	4.58193	5.59985	4.83661	6.43285	5.5048	5.616	5.67117	5.05441	6.75463	4.95803	4.5999	4.37355
ENSMUSG00000015533	0.0841661	0.113067	0.133396	0.0815058	0.0699672	0.0655927	0.0371419	0.0996533	0.131574	0.117317	0.0989704	0.146208	0.123007	0.128111	0.0896627	0.124893	0.0493423	0.13525	0.106979	0.0840246
ENSMUSG00000015536	2.08287	1.74815	2.06477	1.56964	1.8491	1.67946	1.89468	1.8947	1.91767	2.41596	2.06625	2.44452	1.95812	1.98074	2.39341	2.07331	2.15099	1.63027	2.01151	2.08048
ENSMUSG00000015542	7.0767	6.14835	7.55856	6.67032	6.71994	7.04866	7.56585	6.74357	8.07358	8.14797	6.73641	9.17041	6.82003	7.68515	8.74069	10.1949	6.64394	6.911	5.73726	8.95167
ENSMUSG00000015568	297.94	278.002	322.564	333.384	333.225	335.605	299.725	346.404	339.492	336.305	317.423	249.739	244.506	260.846	311.876	253.008	250.729	362.702	323.012	321.704
ENSMUSG00000015575	5.95562	5.39102	6.64961	5.51657	5.31686	5.29382	6.15584	6.68954	5.4589	5.58872	7.14542	6.54	6.2986	6.59553	6.84118	6.56559	6.25789	4.97703	5.30374	5.99716
ENSMUSG00000015579	34.8221	34.1323	32.886	34.9733	35.1035	32.6613	33.7138	28.615	32.6339	35.8652	22.91	36.0645	33.8828	33.8893	31.5153	34.2412	37.7415	23.2626	28.1735	31.6783
ENSMUSG00000015597	1.1231	1.08087	1.2002	1.30718	1.14051	1.07613	0.926037	1.03675	1.06928	1.16027	1.0484	1.65372	1.33854	1.37363	1.19372	1.00954	1.43632	1.33137	0.987664	1.03584
ENSMUSG00000015599	0.0425876	0.035757	0.0436748	0.019857	0.0450584	0.0373382	0.0281903	0.016808	0.0574972	0.0345125	0.0393474	0.0616504	0.0439348	0.0486175	0.0240188	0.0406255	0.0499338	0.0273743	0.0288697	0.0242948
ENSMUSG00000015605	32.776	35.614	37.6882	33.4935	35.2551	31.2939	33.0136	28.6821	33.5911	39.1237	33.9365	39.574	43.0311	36.9042	32.8098	37.5464	41.4451	29.8625	31.3532	30.3358
ENSMUSG00000015619	0.0798984	0.126714	0.0140702	0.108259	0.205297	0.161721	0.116549	0.214427	0.235927	0.278852	0.0887326	0.334992	0.18813	0.220145	0.264806	0.223948	0.117968	0.181889	0.23019	0.129142
ENSMUSG00000015627	0.25864	0.199966	0.341601	0.177412	0.373819	0.267703	0.202115	0.332601	0.312431	0.403828	0.507794	0.548096	0.393747	0.36019	0.332933	0.679634	0.358009	0.426875	0.357051	0.209023
ENSMUSG00000015647	17.087	18.4488	17.0253	23.5709	24.1992	17.9746	14.2377	10.1368	17.4565	16.9591	12.0307	16.8404	14.5483	14.9119	15.6392	17.5399	25.3224	17.0786	18.6995	17.3753
ENSMUSG00000015652	0.0256464	0	0.0406473	0	0	0	0	0.0344143	0	0.0423985	0	0	0.0749635	0	0.0546426	0	0	0	0	0
ENSMUSG00000015653	0.095965	0.0871658	0.124442	0.0975209	0.0934012	0.0529747	0.119988	0.120969	0.105385	0.0865357	0.132873	0.200382	0.150876	0.18185	0.161093	0.089078	0.212535	0.103274	0.062836	0.0352524
ENSMUSG00000015656	329.495	336.017	335.307	428.91	305.273	288.083	441.812	481.002	385.437	385.237	558.502	378.443	460.521	470.912	390.691	379.343	362.242	323.325	395.35	306.293
ENSMUSG00000015659	2.39241	2.35731	2.2139	2.7951	2.18128	1.81485	2.05531	1.82263	1.94841	2.2625	2.25901	2.57029	1.9005	2.18003	2.03892	1.57136	2.76891	1.97122	1.93438	1.66527
ENSMUSG00000015665	0	0	0	0	0	0	0	0	0.0306906	0	0	0.0416828	0	0	0	0	0	0	0	0
ENSMUSG00000015668	5.01418	4.59751	5.0261	4.25186	4.54345	3.76696	4.88887	5.59215	5.35505	5.20605	5.28673	6.21068	4.91373	5.37032	5.04095	5.56453	5.07447	4.62639	4.59212	4.589
ENSMUSG00000015671	15.076	14.8215	16.3815	14.2925	14.5512	14.6489	15.0571	15.4822	14.7852	15.8527	16.9412	16.1056	14.3469	15.4666	16.5215	15.211	15.5553	15.4179	15.2907	17.2967
ENSMUSG00000015672	4.4516	4.51252	4.39277	3.65648	3.31491	3.19303	4.108	4.6228	4.01595	3.93359	4.44335	3.90757	3.69326	3.8901	4.108	3.47415	4.47425	3.77607	4.17637	3.67782
ENSMUSG00000015697	2.15405	2.16985	2.40122	2.81844	2.04575	2.13352	2.26158	2.29578	2.34682	2.27749	2.26631	2.91682	2.39121	2.68913	2.75038	2.43279	2.39672	2.24538	2.66497	2.2739
ENSMUSG00000015702	0.613287	0.340422	0.567003	0.124646	0.415842	0.451397	0.479256	0.640076	0.432155	0.553881	0.90002	0.978228	0.709577	0.734695	0.580745	0.644619	0.565941	0.27923	0.319024	0.330424
ENSMUSG00000015709	0.0826729	0.0590012	0.12375	0.050408	0.112113	0.0608496	0.0602982	0.0739578	0.171993	0.113895	0.10493	0.180848	0.114112	0.148559	0.137001	0.115862	0.183097	0.0690084	0.0396973	0
ENSMUSG00000015711	8.49202	8.94447	9.90095	7.90363	9.17945	8.34102	7.2311	8.88043	8.59565	9.57447	7.73525	9.80064	8.78038	9.51364	8.69306	8.75879	10.2468	8.57278	9.12547	7.99887
ENSMUSG00000015714	7.53184	7.99432	9.77518	8.722	9.3802	8.76625	7.87375	7.24492	9.67855	9.62987	8.76547	11.0173	9.82123	10.6375	12.578	11.7192	12.6064	8.56874	9.42434	10.7841
ENSMUSG00000015721	0	0	0	0	0	0	0	0.0195537	0.00880129	0.0240903	0	0.0119536	0.00532416	0.015711	0.00776179	0	0	0.00995191	0	0
ENSMUSG00000015733	16.5303	15.4387	16.3353	14.1772	14.0117	12.6699	14.2025	18.3841	15.0939	16.0511	17.3535	15.0504	13.9678	15.0816	16.5049	13.0291	14.4209	15.7896	15.0716	14.9292
ENSMUSG00000015745	23.9824	25.7835	29.7895	21.0766	21.0142	20.2756	24.3648	23.3233	24.2171	27.2023	21.7767	30.33	28.0399	24.5072	27.0902	29.297	27.0613	18.1444	20.1427	18.6853
ENSMUSG00000015747	1.56622	1.84399	2.17378	1.86677	1.77344	1.37748	1.49361	2.19666	1.81713	1.70179	2.02157	2.17761	1.91396	2.05118	1.76277	1.73791	1.85195	1.81296	1.68256	1.88791
ENSMUSG00000015748	2.18965	2.1103	2.29382	2.73104	1.9796	2.16952	2.33998	2.59502	2.49433	2.63329	2.44957	2.70198	2.52546	2.61639	2.97064	2.55162	2.77704	2.22396	2.58809	2.52583
ENSMUSG00000015749	17.9051	17.5561	16.9986	13.7251	14.2117	13.1696	16.3633	18.1129	15.3126	17.8783	19.3444	20.2283	17.853	19.4862	17.4603	15.2926	18.5553	14.7578	14.1375	15.0065
ENSMUSG00000015750	20.2269	18.9646	22.8914	17.7566	19.0819	22.1392	19.6396	17.8428	19.673	22.5577	20.0094	24.4184	20.6674	25.6707	22.3438	22.6128	27.1705	18.9592	16.7214	22.2366
ENSMUSG00000015755	10.2981	10.5661	9.37873	11.0102	10.2648	9.00855	9.11179	8.79023	9.30382	9.72253	9.29604	10.6812	10.2173	9.99213	10.0324	8.62963	11.2252	10.473	10.4895	8.52721
ENSMUSG00000015757	2.50765	2.2429	3.01117	2.30349	2.24391	1.9132	2.25912	2.57881	1.96434	2.30212	2.76754	2.72179	2.41658	2.68595	2.65391	2.31842	2.76474	2.42306	2.24784	2.2434
ENSMUSG00000015759	13.5777	13.448	19.3813	14.1826	14.0612	12.7562	13.0589	16.2925	16.4804	15.2762	15.0065	17.7066	14.199	16.9616	15.7625	15.4476	14.5294	14.1174	13.3214	16.8288
ENSMUSG00000015766	1.10047	1.22804	1.5267	1.35766	1.43952	1.13134	1.13114	1.40765	1.45365	1.29319	1.25706	1.53347	1.43913	1.4731	1.34286	1.2876	1.35789	1.23764	1.38761	1.11574
ENSMUSG00000015776	5.38423	5.09088	5.69935	4.15876	5.13463	4.43405	4.5084	4.35334	4.60358	5.69719	4.78581	5.6913	5.24835	5.49957	6.39168	6.10977	6.20034	4.25777	4.50444	5.33058
ENSMUSG00000015787	0	0	0	0	0	0	0	0	0	0	0	0	0	0	0	0	0	0	0	0
ENSMUSG00000015790	12.4499	13.4284	13.2824	12.1482	13.1996	14.1456	13.564	13.2731	13.5548	13.8547	13.8648	14.146	13.3226	13.358	15.452	17.0971	14.5897	11.5295	12.2755	13.334
ENSMUSG00000015804	4.11575	4.0438	4.24448	3.9619	4.37317	4.37668	3.9124	4.34071	4.45243	4.2254	4.40757	5.16838	4.14053	4.87058	5.3155	5.20646	4.58883	4.36067	4.21311	4.61339
ENSMUSG00000015806	10.9224	9.92347	10.612	9.51385	12.4084	11.8407	10.298	12.2977	11.4762	13.3767	10.5758	11.8276	11.1278	11.7549	13.2979	9.85815	12.4012	10.9261	10.4988	13.9829
ENSMUSG00000015812	0.495072	0.314061	0.435914	0.436019	0.636036	0.27329	0.619002	1.55009	0.930278	1.15189	0.471266	0.902478	0.562752	0.711693	0.761804	0.99117	0.730963	0.826489	0.7924	0.66683
ENSMUSG00000015829	0.0274463	0.0313401	0.00434999	0.0217552	0.0105784	0	0.0205901	0.0147318	0.0165772	0.0136122	0.0117569	0.0135088	0.00601683	0.0147958	0.0146193	0.0098909	0.0364715	0.00374888	0.0158147	0.0266172
ENSMUSG00000015837	93.1178	97.464	110.275	109.254	90.9169	96.8926	96.9421	107.274	101.934	105.382	106.771	113.599	127.785	119.105	102.663	112.97	106.692	89.5171	106.095	98.3264
ENSMUSG00000015839	12.2245	12.2431	13.4325	14.2662	10.7211	11.4935	13.0861	14.9056	12.3956	13.355	23.3796	16.1942	14.827	18.0147	13.8256	12.7233	15.793	13.4443	16.1086	14.2326
ENSMUSG00000015843	31.2255	28.133	27.7542	26.8666	33.2033	27.3961	28.0561	26.2421	29.7709	28.1789	21.5576	23.5086	26.0871	25.2124	27.5159	28.146	26.6612	25.4099	28.8356	26.2417
ENSMUSG00000015846	13.1108	12.2918	12.9472	14.3858	13.1368	12.35	10.3191	9.9318	12.1218	13.4927	9.66428	13.3105	12.4138	13.9544	12.0391	12.6297	15.3187	11.2652	12.9783	12.4567
ENSMUSG00000015850	11.7605	11.0948	12.4662	11.7922	12.2018	12.0228	11.8646	11.3561	12.1842	13.3232	11.8556	15.5958	11.8642	15.0107	11.3725	13.43	15.678	8.61784	10.9306	11.7275
ENSMUSG00000015852	3.46494	3.75783	5.32375	3.49651	4.15994	3.5331	3.34855	3.08614	4.05762	3.01002	4.49378	3.32641	4.06884	5.28556	4.02971	4.6348	4.17203	2.66605	3.313	3.33827
ENSMUSG00000015854	0.0173453	0.0247577	0.0824724	0	0	0	0	0.0465506	0	0	0.173368	0.199201	0.0506998	0.0561035	0.0184781	0.187524	0.0576226	0.023692	0	0
ENSMUSG00000015869	4.40532	3.97987	4.82993	4.68952	4.64759	4.51462	4.35464	4.11711	5.03354	5.00946	3.99615	6.27517	5.17336	5.2861	5.43285	6.29421	6.26714	3.68113	4.24058	4.67435
ENSMUSG00000015879	0.0287515	0	0.0065098	0.00500875	0	0.00680206	0	0.0110231	0	0.0113171	0	0	0.00300142	0.0132853	0.0350048	0	0	0.022441	0.00591673	0.00995825
ENSMUSG00000015880	0.044981	0.0356685	0.0396061	0.0213315	0.0321048	0.0165537	0.0562411	0.0402393	0.00603734	0.0908874	0.0356817	0.0327988	0.0182608	0.0431085	0.0425943	0.0450277	0.0166034	0.0136532	0.0287982	0.0605866
ENSMUSG00000015882	0.215393	0.180223	0.14126	0.176618	0.200385	0.141452	0.114922	0.171923	0.183927	0.129951	0.238619	0.261989	0.202173	0.246243	0.187919	0.11041	0.129539	0.256161	0.203285	0.171071
ENSMUSG00000015889	3.8776	3.67601	4.71472	4.53448	4.53557	4.428	3.66877	4.38005	5.07556	4.77115	4.34674	5.86797	4.88888	5.00436	5.35775	5.62082	5.8256	3.97626	4.51863	4.7006
ENSMUSG00000015890	0	0.0208206	0	0	0	0.024157	0	0	0	0.0160768	0.0208284	0.0239319	0.0106593	0.0157272	0.0310792	0	0.0484591	0.0199244	0	0.035366
ENSMUSG00000015932	47.1238	45.0785	60.5111	49.4428	45.513	41.6213	49.5623	58.7954	54.2457	59.4317	69.6087	83.3462	69.9373	78.6617	70.0849	60.4698	64.2771	49.7009	46.0537	49.1951
ENSMUSG00000015937	2.65032	2.45038	3.62511	3.02956	2.79193	2.49947	3.08356	2.79779	3.03237	3.18394	3.17705	3.46324	2.93726	3.22656	3.22122	3.48585	3.58385	2.51492	2.80174	2.8293
ENSMUSG00000015942	1.19046	1.17887	1.2097	1.34058	1.50747	1.16968	1.33535	1.29936	1.22475	1.23043	1.13864	1.51389	1.15295	1.23439	1.31068	1.11871	1.5138	0.879156	1.23078	1.35336
ENSMUSG00000015943	8.55135	11.8796	9.98379	8.37822	9.43473	9.99959	8.26385	9.50397	9.975	10.1621	11.0917	11.1916	10.1841	10.9089	11.3003	10.7623	11.7103	9.22832	8.93317	10.762
ENSMUSG00000015944	5.29727	4.91399	5.3306	4.84769	4.57907	4.45593	4.18776	5.51612	5.57513	5.50363	4.32218	7.6639	5.79956	6.5071	4.57827	4.81457	5.97461	4.4281	5.08721	5.3683
ENSMUSG00000015947	0.900269	0.739844	1.5998	1.23923	0.823645	1.0617	0.767477	0.622328	0.8733	0.864429	0.91541	0.984673	1.14628	1.07359	1.68562	1.49927	1.04224	1.06199	0.668076	0.462995
ENSMUSG00000015950	0.925539	0.990795	1.08489	1.28149	0.953735	0.75041	0.976411	0.87972	1.02486	0.961624	1.41791	1.04395	1.28925	1.13302	1.63303	1.28552	0.92882	0.763784	0.736069	0.771361
ENSMUSG00000015957	1.24632	1.54741	1.75883	1.22835	1.55732	1.45609	1.08868	1.29439	1.45396	1.34067	1.36516	1.23245	1.77156	1.81312	1.21858	1.30742	1.47465	1.23595	1.05753	1.07621
ENSMUSG00000015961	1.90176	1.69098	1.71706	1.40193	1.59212	1.39402	1.62258	1.53743	1.77946	1.90701	2.19241	2.37843	1.75421	2.20168	2.11729	1.71336	1.94195	1.8524	1.84132	1.7385
ENSMUSG00000015962	0	0	0	0	0	0	0	0	0.0555467	0.0253397	0	0	0.0336018	0	0	0	0	0	0	0
ENSMUSG00000015966	0.0571596	0.0407931	0.0905929	0.121981	0.0367175	0.14199	0.0536012	0.140619	0.0920634	0.0682471	0.0680138	0.140667	0.0765762	0.0821701	0.08119	0.171657	0.158241	0.0260248	0.054893	0.115486
ENSMUSG00000015968	0.186077	0.225756	0.294916	0.20564	0.233083	0.231117	0.170131	0.209117	0.19106	0.224308	0.199271	0.259491	0.181865	0.243254	0.190796	0.222127	0.293627	0.196976	0.197685	0.191735
ENSMUSG00000015970	0.0340825	0.0324315	0.0270088	0.0692701	0.109467	0.0282214	0.0426143	0.0914688	0.0823417	0.0375633	0.129774	0.186389	0.0539618	0.042871	0.108925	0.0614121	0.0754831	0.0775887	0.114558	0.0826325
ENSMUSG00000015971	3.33198	3.44102	3.51646	3.51587	3.17277	3.21341	3.0878	3.14029	3.40938	3.70036	3.17363	3.94878	3.42879	3.62625	3.77509	3.43276	3.59421	3.11085	3.48408	3.3739
ENSMUSG00000015980	1.48562	1.42752	1.67745	1.02424	1.12272	1.09346	0.491696	1.28993	1.61866	1.39656	1.62215	1.59305	1.38361	1.60175	2.03778	1.69712	2.19349	1.63133	1.56659	1.88333
ENSMUSG00000015981	0.705689	0.547423	0.826683	0.645417	0.748949	0.762173	0.719301	0.617573	0.704203	0.735491	0.766677	1.15777	0.919247	0.926252	1.45452	1.46505	1.93664	0.48195	0.640873	0.929855
ENSMUSG00000015994	15.336	15.6308	15.1635	14.4623	15.0934	15.3006	15.5248	15.0882	15.3389	15.0092	15.6533	16.0237	15.6619	15.8522	16.4625	17.0914	16.9436	13.8049	15.015	16.6012
ENSMUSG00000016018	4.85831	4.62822	5.17411	4.18279	4.0808	3.7443	4.77822	5.91246	4.73628	4.65859	4.96853	4.71366	4.78728	5.16672	5.18146	4.01433	5.22112	5.28015	4.79011	4.41208
ENSMUSG00000016024	1.36699	1.66944	2.0507	1.16778	1.54021	1.22271	1.7686	1.46158	1.81024	1.66773	1.62831	2.8184	2.31834	2.71124	1.97024	2.33141	2.67132	1.48775	1.31629	1.70143
ENSMUSG00000016028	1.17504	1.04445	0.981699	0.849753	1.09613	0.754244	0.68904	0.839311	0.93895	0.96376	0.802055	1.11584	0.98734	0.857691	1.06418	0.864417	1.0692	0.891663	0.979739	1.05269
ENSMUSG00000016087	4.66005	4.33793	5.00948	4.54619	3.83945	3.50636	3.30596	3.16739	4.67472	4.35442	4.49866	4.22161	4.05674	5.04616	5.00755	3.9611	5.41837	4.87074	4.83036	4.15088
ENSMUSG00000016128	3.17236	3.26699	2.73539	4.12663	3.17816	2.55196	3.79951	3.60073	2.77483	3.53938	3.00417	3.29674	3.81357	3.14564	2.63971	2.82847	3.49474	2.74469	3.35635	2.78961
ENSMUSG00000016150	0.00198992	0	0.00630769	0.00121331	0	0	0.00373208	0.00534045	0.00240378	0.00219315	0	0	0.00145411	0	0.00211987	0.00358557	0	0.00543606	0.00286652	0
ENSMUSG00000016179	0.371199	0.310589	0.50717	0.210722	0.279558	0.105988	0.336087	0.274815	0.572097	0.521968	0.548301	1.134	0.48638	0.565821	0.368169	0.714979	0.722882	0.122384	0.368772	0.5586
ENSMUSG00000016181	1.32405	1.0766	1.18685	1.25067	1.12938	1.15926	1.22126	0.983012	1.26511	1.16921	0.91429	1.3087	1.18959	1.29883	1.32958	1.33954	1.17175	1.14885	1.26633	1.02619
ENSMUSG00000016194	2.16825	2.33595	3.01516	2.17808	2.19862	2.83409	2.64871	1.12591	1.11391	2.36223	1.04386	1.00858	3.08994	1.06587	1.416	1.67653	1.4351	2.2127	2.74046	2.61838
ENSMUSG00000016200	0.0029597	0	0	0.00360922	0.0190121	0	0	0.00794309	0	0.00326197	0	0	0.00216277	0.0063821	0	0	0	0	0	0
ENSMUSG00000016206	3.56098	3.18985	4.20369	2.32097	2.90271	2.1962	1.88843	2.93294	3.17427	3.09913	3.7521	3.38448	4.16345	4.28946	6.09582	5.7969	3.75292	2.91837	2.15799	2.67938
ENSMUSG00000016239	0.129699	0.185124	0.220244	0.259837	0.285649	0.153421	0.260624	0.149177	0.156673	0.178681	0.105825	0.243186	0.365565	0.269685	0.305945	0.0500785	0.0307764	0.101232	0.0800714	0.0224609
ENSMUSG00000016252	147.656	119.415	133.777	127.81	151.795	171.822	157.247	176.6	162.695	173.774	152.195	137.886	137.408	136.821	169.532	162.852	151.259	136.14	128.976	180.311
ENSMUSG00000016253	10.6693	10.2282	10.4643	8.34268	10.6384	9.3112	9.67194	10.2239	10.3135	12.0222	8.83276	12.6208	10.5534	10.6448	11.0659	11.0801	12.8999	8.03112	10.552	10.3054
ENSMUSG00000016255	0.150705	0.215107	0.199044	0.153148	0.0322692	0.166384	0.0471076	0.134818	0.0303413	0.124572	0.286916	0.0824169	0.110126	0.379131	0.24082	0.135775	0	0.0686158	0.108546	0.182691
ENSMUSG00000016256	17.4492	17.5252	25.8299	15.4061	19.1432	18.223	16.7307	18.4818	25.2525	21.9054	23.7955	27.5824	24.6242	27.0308	31.4077	31.4412	33.5431	16.1013	15.8512	17.5282
ENSMUSG00000016257	24.7965	27.6424	25.6686	24.4152	25.1733	20.438	27.5972	23.0063	22.9354	24.8807	23.3421	26.2906	24.5575	27.9835	23.7055	20.9374	28.0684	23.9628	25.2719	20.8529
ENSMUSG00000016262	1.55937	1.33545	1.84633	1.50449	1.61448	1.32159	1.10102	1.63706	1.96125	1.70346	1.37524	3.29576	2.11142	3.17461	2.70679	2.14865	2.92537	1.60372	1.49313	1.53451
ENSMUSG00000016283	0	0.064999	0	0	0.0292525	0	0.0427036	0.0916605	0.220038	0.075284	0.0650231	0.0747119	0.0499153	0.0490981	0.945993	0	0	0.062201	0	0.0552038
ENSMUSG00000016308	10.5075	10.8712	11.2583	10.1692	10.2044	8.52035	11.4859	9.80307	10.2519	11.0667	10.4091	10.277	10.3815	10.4909	10.2333	9.27049	9.19141	10.1272	10.4565	11.1549
ENSMUSG00000016319	118.797	113.675	141.084	117.972	120.648	110.466	135.444	123.106	129.923	125.125	146.038	147.664	129.909	163.244	140.886	133.065	158.802	103.009	110.552	111.578
ENSMUSG00000016327	0.0504381	0	0.0532933	0.0205024	0	0	0.0157661	0.0112803	0.0710829	0.0138974	0	0.0413752	0.0491429	0.0181269	0.00895534	0.0151471	0	0.0114822	0.0121095	0
ENSMUSG00000016344	17.4197	16.8274	17.8052	17.0037	17.829	18.8673	16.3104	18.1608	19.8292	18.1499	17.0601	18.4312	17.5196	18.1828	19.4021	20.2426	18.4409	14.9116	16.5639	21.3412
ENSMUSG00000016346	0.00434033	0	0.00343952	0.00529285	0.00278809	0.00718787	0	0.00291209	0.00262151	0.00837132	0.0123949	0.00356044	0.0190299	0.011699	0.0115595	0.00391035	0	0.00592846	0	0
ENSMUSG00000016349	641.722	632.503	671.118	630.935	705.682	644.784	628.421	586.648	697.952	768.819	516.014	621.594	660.386	632.248	594.505	660.484	669.859	519.866	591.449	653.949
ENSMUSG00000016356	0.467022	0.40192	0.511601	0.364321	0.458823	0.432205	0.476591	0.38707	0.530967	0.556351	0.676654	0.653533	0.808012	0.777506	0.643851	0.643509	0.638846	0.337715	0.425418	0.349677
ENSMUSG00000016382	9.0246	7.99276	11.3052	8.35799	7.39761	8.11436	8.73628	8.48699	9.6634	9.48249	11.5177	14.6967	11.3625	13.1441	12.8453	10.6456	12.4849	9.44706	9.93914	8.48533
ENSMUSG00000016386	4.44403	4.29745	4.05281	3.97332	3.82835	4.08108	3.05543	3.97095	4.59606	4.43766	4.21071	5.29487	3.47347	4.78029	3.4381	3.4557	3.1171	4.1688	3.5499	4.3248
ENSMUSG00000016409	2.10617	2.08571	1.83725	1.87154	1.91928	1.91973	1.99037	2.45377	2.12017	2.01987	1.80674	2.3706	2.25491	2.16519	2.34808	2.00049	1.97973	2.14089	1.95209	2.07818
ENSMUSG00000016427	322.387	303.282	330.217	353.978	346.722	335.411	342.864	397.882	367.852	431.299	402.802	340.029	334.495	299.698	351.971	326.367	330.679	343.645	288.599	360.875
ENSMUSG00000016458	0.68977	0.789258	0.849282	0.764677	0.717726	0.689159	0.641484	0.818493	0.716163	0.763358	1.01746	0.757557	0.762313	0.854319	1.09919	0.72929	0.833262	0.65406	0.804756	0.539019
ENSMUSG00000016477	1.8604	1.86623	2.17534	1.70151	1.67977	1.35734	1.34199	1.43152	1.78372	1.78873	1.19817	2.04905	1.88234	1.84452	1.71164	1.46512	1.83683	1.58154	1.62108	1.62442
ENSMUSG00000016481	3.78778	3.46793	4.02383	3.95739	3.53355	3.30029	3.71198	4.45082	4.03968	4.03548	3.90287	4.49001	3.99972	4.2531	3.96971	3.81836	4.36448	3.84068	4.37984	3.85539
ENSMUSG00000016487	6.28282	5.52731	6.28326	5.98891	5.83889	4.94239	5.01433	5.2687	6.09536	6.23938	5.64711	7.5084	6.73719	6.42515	5.70318	4.92035	6.51131	5.07711	5.58291	4.44445
ENSMUSG00000016493	0.283338	0.179006	0.228214	0.155767	0.179024	0.176922	0.0871146	0.230616	0.168328	0.227808	0.179072	0.251478	0.295296	0.275438	0.267205	0.267823	0.262322	0.317223	0.200732	0.281537
ENSMUSG00000016494	11.3599	11.1116	14.7952	10.3439	11.6756	10.2608	9.37623	12.0519	13.588	11.8981	13.8618	18.2162	13.0872	17.5701	15.7814	15.0398	15.7553	11.6192	11.3398	12.2618
ENSMUSG00000016495	3.52314	3.60901	4.36102	3.28175	3.33203	3.61773	3.69609	3.61744	4.31203	4.25179	4.04837	5.03288	4.45614	3.8687	5.04061	5.00824	4.91019	3.78378	3.3879	4.16949
ENSMUSG00000016496	2.26204	2.08752	2.39524	2.85952	1.34032	2.03451	1.28005	1.37377	1.40158	2.29426	1.21121	2.71939	3.56955	2.06041	4.35212	2.8461	1.7815	3.11635	1.30621	1.89113
ENSMUSG00000016498	0.0180087	0.0257046	0	0	0.0462729	0	0	0	0	0.0496199	0	0.0295457	0.0394791	0	0.0191848	0	0	0.0491962	0.0259419	0.0436619
ENSMUSG00000016503	1.05335	1.52328	1.20817	1.20001	1.35328	1.23946	1.14374	0.967112	1.32266	1.3977	1.26657	1.47804	1.39767	1.76331	1.59463	1.64827	1.56549	1.00336	1.31772	1.44494
ENSMUSG00000016510	2.28684	2.3006	2.46723	1.99913	1.84066	2.20157	1.87318	2.22754	2.621	2.48243	2.04574	2.67828	1.90262	2.39133	2.5169	2.44504	2.56286	2.11689	2.00432	2.4215
ENSMUSG00000016520	3.1386	3.13037	3.20573	3.43048	3.2756	2.68229	4.04056	2.72455	3.44499	3.28833	3.99464	3.48372	3.65828	3.34216	3.15369	3.40717	3.93897	2.70982	3.32672	2.44256
ENSMUSG00000016524	0	0.0438701	0.0487131	0	0	0.0509	0	0	0	0	0	0	0.0224597	0.0662761	0.0327427	0	0	0	0	0.0745179
ENSMUSG00000016526	0.0222247	0.0793057	0.0176121	0.0271021	0.0428293	0.0184028	0.0208412	0.0745571	0.134235	0.0551127	0.0317341	0.0911565	0.0568418	0.0838669	0.0236762	0.040046	0.0369162	0.0151784	0.0960454	0.0808254
ENSMUSG00000016528	95.3659	92.8405	97.3838	95.0239	95.2319	88.6589	100.406	96.195	99.376	98.9941	87.3532	92.0623	100.238	91.4265	87.9235	90.2498	98.1457	80.2468	87.9931	84.6356
ENSMUSG00000016529	0	0.0769568	0.0427262	0.0164371	0.069268	0	0.101119	0.108523	0.0651296	0.044567	0	0.0884566	0.374288	0.087196	0.0861559	0.0485749	0.0895569	0.147288	0	0
ENSMUSG00000016534	14.2414	13.351	14.4499	12.8267	11.5326	11.4188	13.5143	16.5502	13.2017	13.6931	18.4872	16.7897	14.7753	15.7851	14.4389	10.912	14.2596	15.0387	12.6914	11.9934
ENSMUSG00000016541	31.4682	30.3429	34.5306	29.0918	32.1365	31.1895	31.5608	29.26	33.7843	32.7731	32.2806	37.0906	34.6125	35.4809	33.1931	37.6148	38.4605	29.4601	30.2291	33.5058
ENSMUSG00000016552	0.130819	0.22916	0.207336	0.159528	0.190986	0.147712	0.200741	0.191501	0.222673	0.144179	0.509434	0.165847	0.212915	0.384667	0.285059	0.160717	0.177787	0.194929	0.154184	0.187418
ENSMUSG00000016554	5.38115	4.7586	6.18523	5.4395	5.69872	5.40342	5.53277	5.57062	6.174	6.02866	5.40998	6.58929	5.85938	5.96272	6.33839	6.78856	6.80113	4.57318	4.81278	5.37717
ENSMUSG00000016559	29.1919	28.7095	32.3302	21.2866	27.8535	28.456	23.1015	29.4586	30.4468	30.3554	32.9392	42.6171	35.1106	34.6723	39.4292	32.287	37.1748	25.561	22.2052	29.835
ENSMUSG00000016619	3.13174	2.49253	3.55682	2.57388	3.01296	2.76049	3.34279	2.90489	2.44941	3.29651	3.56502	3.62267	3.19018	3.76555	3.69757	3.4586	3.71568	2.59222	3.10804	3.2191
ENSMUSG00000016624	0.604597	0.638359	0.721956	0.419139	0.329852	0.342895	0.512593	0.333409	0.780364	0.593321	0.354776	0.611458	0.593107	0.607209	0.476444	0.76109	0.660335	0.452504	0.381779	0.34136
ENSMUSG00000016626	0	0	0	0	0	0	0	0	0	0	0	0	0	0	0	0	0	0	0	0
ENSMUSG00000016637	1.81261	1.86561	2.42334	1.86456	1.94853	2.36877	2.01197	1.83663	2.32365	1.95696	2.21844	2.85245	2.58602	2.55255	2.78482	3.06612	3.07226	1.68425	2.11375	2.63081
ENSMUSG00000016664	48.0798	46.0418	55.0476	48.093	48.9573	42.1591	48.1635	43.0146	45.0849	53.3431	38.9801	47.1257	45.4027	46.2912	44.8115	41.7738	48.0943	44.8167	45.8864	43.142
ENSMUSG00000016756	0.225275	0.40193	0.430548	0.327231	0.327724	0.279802	0.422501	0.2445	0.296138	0.270189	0.340585	0.375028	0.331655	0.35361	0.261162	0.238773	0.286145	0.425354	0.267245	0.289152
ENSMUSG00000016757	2.66678	2.79552	3.51986	2.52698	3.06664	3.02629	2.42697	2.69853	3.47489	3.21859	1.99754	4.11699	3.42464	3.40314	3.0738	2.75707	3.45656	2.30496	2.6198	3.09499
ENSMUSG00000016758	3.26293	4.81573	3.65871	2.89628	3.59314	3.93325	2.66432	2.74025	3.61979	3.15583	2.63062	4.37001	4.33077	3.03935	5.01303	4.43952	5.45672	3.21377	2.33417	4.84343
ENSMUSG00000016763	0.204798	0.256418	0.335976	0.184021	0.230799	0.243956	0.215634	0.241065	0.42968	0.372231	0.200081	0.259367	0.252049	0.35639	0.172242	0.220117	0.298402	0.240473	0.222556	0.278754
ENSMUSG00000016831	4.58334	4.78682	4.7032	4.72478	4.50441	3.73625	4.40284	4.63657	4.25985	4.47181	5.10059	5.72721	5.03499	5.7086	5.3915	4.74273	4.84471	4.50442	4.35523	4.20097
ENSMUSG00000016833	7.05646	6.74588	7.80269	6.02353	7.33687	7.66381	7.44816	8.94039	6.42277	7.25263	8.10744	6.40776	6.06781	6.4403	9.44032	7.5106	6.97811	7.62107	7.70645	8.11649
ENSMUSG00000016918	2.80169	2.62433	3.33528	2.53953	2.60316	2.47524	3.11989	3.33993	3.32017	2.84832	3.61649	4.49908	3.85242	4.36922	4.14388	3.68479	4.79915	2.87013	2.75215	2.27433
ENSMUSG00000016921	17.452	15.7298	19.0954	16.1562	17.2333	14.9432	17.3501	19.5662	18.5539	17.4137	18.6396	21.0917	20.0494	19.7661	20.4767	19.8705	19.9516	15.4639	18.4239	17.7472
ENSMUSG00000016933	8.74675	8.48773	9.78091	8.57249	9.3432	8.3889	7.30867	6.20628	9.18678	9.14715	7.91327	10.5746	8.56593	10.4917	9.40894	10.723	12.0649	8.58282	8.08048	9.44806
ENSMUSG00000016940	7.9104	7.32062	7.62653	8.58729	9.04697	8.86299	7.68209	8.89813	8.84671	8.97052	7.07196	9.47359	7.85592	9.46512	9.43973	10.5949	10.8001	8.4643	8.09828	9.56087
ENSMUSG00000016942	0.0420543	0.0450194	0.0666523	0.0384626	0.0270143	0.0870558	0	0.0141079	0.0254003	0.0115873	0.015012	0.0172489	0.0307308	0.0453416	0.0672011	0.0189441	0.0698539	0.057442	0.045435	0.10196
ENSMUSG00000016946	2.0924	1.59464	2.13081	1.83576	1.92186	2.06968	2.16634	1.71513	2.36745	2.07131	1.97376	2.39212	2.15859	2.26616	2.10801	2.06424	2.51624	1.97862	1.96396	2.66274
ENSMUSG00000016982	0	0.0142634	0	0	0	0	0	0	0	0	0	0	0.0219068	0	0.0319367	0	0	0	0	0
ENSMUSG00000016984	0.793219	0.590186	0.682088	0.68431	0.758886	0.754634	0.712185	0.894549	0.652385	0.771927	0.494013	0.678379	0.764628	0.81883	1.05178	0.577792	0.812967	0.749199	0.765816	0.572853
ENSMUSG00000016995	0.122859	0.0681962	0.0973602	0.0873956	0.0350758	0.169552	0.0640058	0.0732717	0.131921	0.127884	0.146189	0.257557	0.104741	0.161899	0.17451	0.135285	0.181399	0.0932294	0.117987	0.132387
ENSMUSG00000016998	0	0	0	0	0	0	0	0	0	0	0	0	0	0	0	0	0	0	0	0
ENSMUSG00000017000	0	0	0	0	0	0	0	0	0	0	0	0	0	0	0	0	0	0	0	0
ENSMUSG00000017002	0	0	0.0948666	0.237224	0.0768992	0.396502	0.224519	0.401597	0.0361524	0.148431	0.0854669	0.0982018	0.218696	0.0322675	0.414473	0.323558	0.198847	0.0408787	0.258671	0.217681
ENSMUSG00000017003	0	0	0	0	0	0	0	0	0	0	0	0	0	0	0	0	0	0	0	0
ENSMUSG00000017004	0	0	0	0	0	0	0	0	0	0	0	0	0	0	0	0	0	0	0	0
ENSMUSG00000017007	0	0	0	0.00375656	0	0	0	0	0	0.00679027	0.00879718	0.010108	0.00450213	0	0	0	0	0.00841537	0	0
ENSMUSG00000017009	6.65538	8.15374	7.69138	5.25	4.39989	5.64864	5.85099	6.47475	6.23065	5.36379	11.2255	13.8535	9.46328	11.3763	8.99546	7.71992	8.42932	6.66643	5.15312	5.84926
ENSMUSG00000017049	0	0	0	0	0	0	0	0	0	0	0	0	0	0	0	0	0	0	0	0
ENSMUSG00000017057	10.1702	10.8228	11.3541	9.3045	6.90581	7.12145	9.51032	9.57472	8.58484	8.46173	12.8916	14.2194	11.0538	11.7345	10.1249	9.65125	11.378	7.86189	7.66096	7.40419
ENSMUSG00000017064	0	0	0	0	0	0	0	0	0	0	0	0	0	0	0	0	0	0	0	0
ENSMUSG00000017119	18.0764	16.565	17.6687	16.672	15.5901	14.6146	17.4476	18.6768	16.6827	17.94	17.4078	19.9426	18.5725	19.2678	16.3331	15.2716	18.321	16.7436	17.8359	15.4394
ENSMUSG00000017132	14.5963	13.5666	13.4159	14.2209	14.7207	12.6553	13.0262	11.9048	14.7261	14.4973	13.1584	14.0063	12.4042	14.4404	13.1506	13.8184	13.6998	12.7479	11.6726	14.1203
ENSMUSG00000017144	3.05182	2.70686	4.05388	2.62842	2.10883	2.04536	2.88425	3.10078	2.39673	2.66973	3.1971	3.39895	3.55184	2.72337	3.36148	2.4408	2.70004	3.00392	2.94994	2.72395
ENSMUSG00000017146	0.0620798	0.0649799	0.11151	0.0454221	0.0478536	0.0411232	0.0620961	0.0666426	0.0449946	0.0866653	0.0354568	0.08827	0.0302428	0.0981675	0.0749518	0.0894876	0.0412468	0.0565298	0.059618	0.0501705
ENSMUSG00000017165	0	0	0	0	0	0	0	0	0	0	0	0	0	0	0	0	0	0	0	0
ENSMUSG00000017167	0.955762	0.883726	1.37189	1.07388	1.00394	1.00543	0.93572	0.758215	1.12549	0.990437	1.29604	1.41026	1.05421	1.44525	1.54968	1.21309	1.43779	0.812843	0.900544	1.28249
ENSMUSG00000017176	5.40053	5.36492	5.30254	4.79762	5.39936	4.97628	5.38387	5.23767	5.33872	5.07008	5.58808	6.09885	5.49325	6.268	5.98422	5.60046	6.27763	4.78138	4.52196	4.95701
ENSMUSG00000017188	41.7723	44.6037	45.2319	40.9023	45.0121	39.0114	39.6203	39.5795	40.7821	43.0513	37.5061	43.6832	41.3598	43.1466	47.2178	42.3742	45.1535	36.2049	38.9866	44.1634
ENSMUSG00000017195	0	0	0	0	0	0.0347499	0	0	0	0.0231265	0.0299616	0	0.0460003	0.0226236	0	0.0378093	0	0.0286613	0	0
ENSMUSG00000017204	0.0906844	0.0369822	0.123194	0.0236969	0.0166436	0.0214542	0.0242969	0.0347678	0.0782463	0.085668	0.0924898	0.0637627	0.1988	0.0419027	0.0414029	0.023343	0.0430373	0.0884756	0.0373236	0
ENSMUSG00000017210	7.91993	7.41275	8.37683	8.00876	8.40273	7.203	7.10221	6.22119	7.71119	8.222	6.07917	9.07073	8.37278	8.55068	7.72253	8.71446	9.02182	6.36952	8.05786	7.804
ENSMUSG00000017211	0	0	0	0	0	0	0	0	0	0	0	0	0	0	0	0	0	0	0	0
ENSMUSG00000017221	20.4553	19.1905	22.0865	18.8882	21.9682	20.6525	21.1354	18.9859	21.7207	24.1116	18.487	23.1896	21.2757	24.3233	21.7685	25.6864	25.1787	16.5095	18.7019	23.4609
ENSMUSG00000017264	11.585	10.4067	12.6924	12.0005	12.7881	10.8864	10.3386	12.6053	13.1517	13.862	12.0101	15.2183	12.0486	14.3022	14.4142	13.7925	13.5796	11.1264	13.079	12.1737
ENSMUSG00000017286	4.11078	3.68502	4.19435	3.33836	3.53596	3.2529	3.73906	4.1746	3.80067	4.17737	4.47573	3.88833	3.68291	4.29896	4.22262	3.59228	4.39582	3.83967	3.69362	3.94955
ENSMUSG00000017288	3.61771	3.70082	4.27073	4.07228	3.85427	4.24889	4.00989	4.06213	4.32912	4.56694	3.66343	4.38747	4.17621	4.85916	4.72166	4.146	4.26166	3.58787	4.27274	3.88364
ENSMUSG00000017291	4.11976	4.52082	4.34847	4.79851	3.70022	3.48428	3.95128	4.40273	3.46541	4.00781	4.35199	5.08442	4.29653	5.18976	4.24645	3.27361	4.71318	5.14175	4.21852	3.83954
ENSMUSG00000017299	4.97607	4.34704	6.04026	4.57644	5.28112	5.31924	5.431	4.84604	5.18673	5.20914	4.44371	6.00688	5.52121	5.92127	5.70881	6.56723	5.80516	4.31904	5.34612	5.0033
ENSMUSG00000017300	0	0	0	0	0.0567132	0	0	0.0592356	0	0	0	0	0	0	0	0	0	0	0	0
ENSMUSG00000017307	2.82945	2.8775	3.83979	3.33179	3.11255	3.01646	2.98497	2.80012	3.69562	3.51797	2.62606	4.439	3.59245	3.77515	3.52289	3.2183	3.87736	2.41547	2.80217	2.65824
ENSMUSG00000017309	30.6314	25.9492	29.0388	26.2058	34.5128	33.8041	23.7394	25.9191	34.6641	37.1656	24.2271	33.2774	32.2554	33.3179	29.649	34.1066	34.4629	27.1762	28.9211	31.5956
ENSMUSG00000017310	0	0	0	0	0	0	0	0	0	0	0.0671444	0	0	0	0	0	0	0	0	0
ENSMUSG00000017311	0	0	0	0	0	0	0	0	0	0	0	0	0	0	0	0	0	0	0	0
ENSMUSG00000017314	1.35177	0.922777	1.3856	1.06162	1.27419	0.936816	0.688925	0.916814	1.29568	1.3036	1.09096	1.28968	1.24011	1.32278	1.04873	1.20462	1.14708	0.943264	1.00538	1.31807
ENSMUSG00000017316	0	0	0	0	0	0	0	0	0	0	0	0	0	0	0	0	0	0	0	0
ENSMUSG00000017344	9.7247	8.93912	12.2144	9.5677	11.3985	11.9273	9.88604	7.82026	11.1168	12.5873	9.14116	13.4145	10.386	9.09688	11.5273	15.3597	16.182	10.0513	10.2245	12.7799
ENSMUSG00000017376	3.1639	2.66516	2.78469	2.80276	2.41554	2.28697	1.99417	2.32288	2.46702	2.57955	2.12922	2.69113	2.54414	2.47453	2.6384	2.54673	2.58461	2.577	2.41892	2.82941
ENSMUSG00000017386	1.50186	1.5465	2.39731	1.55673	2.08109	1.75879	1.20717	1.94333	2.12522	1.9922	1.07223	2.1296	2.03816	2.13973	2.42276	2.14559	2.28082	1.55319	1.32898	2.00268
ENSMUSG00000017390	0.0865832	0.0463439	0.0343066	0.013198	0.0695228	0.0179234	0.0202983	0.0435689	0.0915167	0.0178924	0.0772685	0.0710255	0.0790873	0.0233378	0.184475	0.0780057	0.0359545	0.059132	0.0155906	0.10496
ENSMUSG00000017400	0.213758	0.0481746	0.0713237	0.0480179	0.101177	0.111789	0.0633003	0.04529	0.108722	0.0557975	0.0642567	0.0738312	0.0246634	0.0242597	0.215733	0.0405436	0	0.0614679	0.162065	0.0272765
ENSMUSG00000017404	173.016	170.209	193.983	154.5	176.155	177.856	175.693	191.826	189.214	182.613	192.426	200.349	196.097	195.557	234.858	212.878	205.596	150.658	153.91	167.891
ENSMUSG00000017405	0.872395	0.781874	0.728849	0.643257	0.781951	0.604776	0.634175	0.825804	1.12736	0.823605	0.907697	1.33142	1.00813	0.867674	1.1455	1.23074	1.43785	0.674319	0.603996	0.852603
ENSMUSG00000017412	0.0985025	0.129349	0.0749365	0.0912908	0.0708678	0.0522005	0.0665066	0.0634455	0.0761528	0.0738225	0.0506336	0.129285	0.123805	0.0849617	0.0965405	0.0922939	0.0916252	0.0753449	0.10784	0.0859745
ENSMUSG00000017417	0.993146	1.25079	1.65507	1.30905	1.66997	1.63262	1.23263	1.20529	1.40259	1.5815	0.917585	1.56948	1.49949	1.22037	1.49365	1.68425	1.57688	1.0573	1.19922	1.46951
ENSMUSG00000017418	1.21578	1.49364	1.36332	1.43097	1.13992	0.992682	1.35287	1.21789	1.15772	1.05255	1.36847	1.61127	1.62835	1.56275	1.25188	1.11669	1.62006	1.63288	1.34156	1.16592
ENSMUSG00000017421	7.48948	7.2983	8.26371	8.39895	6.56231	7.0448	7.47089	8.84708	7.40685	7.76332	8.85361	9.09377	7.55813	7.75466	8.37412	7.19672	8.75756	7.00587	8.46594	6.41708
ENSMUSG00000017428	10.0529	9.50802	11.3819	9.51308	9.04852	9.37322	10.0548	10.2528	10.1988	10.4729	9.60635	10.9924	10.6855	10.3674	9.71921	9.69999	10.8074	9.38591	9.66752	10.0336
ENSMUSG00000017446	3.21457	3.07495	3.66468	3.24605	2.60834	2.6711	2.36925	3.01191	3.7605	3.30046	3.59146	4.73727	3.9892	5.24132	4.30165	3.41436	4.49644	3.00421	2.6809	3.00808
ENSMUSG00000017453	0.157274	0.0816303	0.113302	0.1482	0.220424	0.118389	0.16089	0.115114	0.397238	0.323036	0.163321	0.140743	0.104478	0.339135	0.213239	0.10305	0.0949956	0.0976456	0.020596	0.138658
ENSMUSG00000017466	28.0998	28.3861	34.2063	28.4412	30.9535	27.4107	26.9455	30.1043	34.371	32.7329	36.6931	52.6746	42.8756	50.3114	43.4635	43.5109	50.2282	27.6966	28.374	27.4928
ENSMUSG00000017478	4.09256	3.59264	4.07452	4.06285	3.84588	3.64014	3.88463	3.78489	4.27527	4.82394	3.3306	4.89235	4.39463	4.95521	4.54814	4.82615	4.96597	3.35926	4.10187	3.91304
ENSMUSG00000017485	4.33313	4.0117	4.02558	3.79285	3.73508	3.24578	3.81182	4.41034	3.86225	4.21367	4.31686	5.20988	4.18536	4.56501	4.5054	3.488	4.28719	4.42328	4.12533	3.8671
ENSMUSG00000017491	1.35492	1.47438	1.33948	2.03261	1.50804	1.32186	1.66055	1.53011	1.5881	1.63376	1.36	1.43059	1.14694	1.28003	1.19331	0.942713	1.44839	1.42924	1.23678	1.00826
ENSMUSG00000017493	22.1999	24.781	28.8855	24.5753	30.5553	23.8519	21.5078	25.2288	28.2081	25.4367	33.6741	37.7339	39.3696	42.5678	38.7034	33.2143	39.1597	19.1375	20.9893	23.3829
ENSMUSG00000017499	0.0472759	0.115678	0.203376	0.0658868	0.0780905	0.12303	0.0633326	0.0996889	0.0571083	0.096765	0.0385737	0.0886427	0.0888337	0.0800978	0.143895	0.0973542	0.134618	0.101474	0.136204	0.0818713
ENSMUSG00000017548	3.96358	3.89391	4.00684	4.15847	3.30301	3.5599	3.58959	4.52323	3.70093	3.99057	4.37462	4.65153	3.88789	4.55059	4.69412	3.6803	4.34165	4.54568	4.34136	3.16858
ENSMUSG00000017550	0.168792	0.180693	0.200641	0.160094	0.174687	0.16306	0.0967294	0.188749	0.220889	0.186031	0.0937276	0.246156	0.191868	0.192097	0.21478	0.10138	0.186914	0.185724	0.175607	0.125044
ENSMUSG00000017561	1.9311	2.24766	2.32502	1.703	2.06569	1.71568	1.88083	1.97962	1.81212	2.26077	2.26033	3.05944	2.38015	2.51991	2.73707	2.24008	2.53307	2.27543	1.958	1.84866
ENSMUSG00000017588	0	0	0	0	0	0	0	0	0	0	0	0	0	0	0	0	0	0	0	0
ENSMUSG00000017607	0.0615127	0.0780441	0.140822	0.100016	0.158055	0.135825	0.128185	0.0641996	0.0908184	0.0979261	0.0585548	0.134559	0.159822	0.14738	0.218433	0.0862071	0.136233	0.140034	0.0590734	0.0497122
ENSMUSG00000017615	16.7095	15.9979	21.2131	16.447	15.9955	15.7772	14.7321	13.724	15.9199	17.2014	14.1101	19.5991	17.6432	18.5091	18.5172	17.7217	18.8655	15.5006	16.1187	18.0708
ENSMUSG00000017631	3.35001	3.01779	3.45294	3.2709	3.57209	3.06437	2.69785	3.00118	3.77463	3.94042	2.79835	4.37684	3.45446	3.99353	3.56879	3.32256	4.30835	3.01975	3.24035	3.42515
ENSMUSG00000017639	0.0284379	0.00676509	0.0225358	0.0231192	0.0365351	0.0392458	0	0.0318001	0.0343523	0.0261185	0.0135352	0.0388801	0.0727325	0.0715418	0.201967	0.0854021	0	0.0129478	0.0409653	0.0459648
ENSMUSG00000017652	0.497688	0.443982	0.62446	0.366674	0.51951	0.257564	0.447259	0.445223	0.576146	0.479952	0.66622	0.57837	0.553098	0.626023	0.850513	0.56048	0.688899	0.42487	0.537696	0.477628
ENSMUSG00000017664	4.89936	4.64916	5.74871	4.41765	5.54091	5.02061	4.06131	4.31024	5.35156	5.05169	4.29016	5.75838	4.81311	5.74928	5.48846	5.7065	6.38453	3.68493	4.36715	5.49077
ENSMUSG00000017667	0.581053	0.706493	0.573015	0.637712	0.58061	0.527462	0.500483	0.525576	0.670704	0.742385	0.540821	1.00272	0.732826	0.756407	0.651096	0.76003	1.21538	0.634928	0.601412	0.67829
ENSMUSG00000017670	3.23846	3.14474	3.74432	3.05574	3.82635	3.10356	2.52905	2.89232	3.64263	3.57213	2.53947	4.25049	4.04628	3.98386	4.0551	3.69248	3.93299	2.72656	3.39555	3.61688
ENSMUSG00000017677	3.72903	4.3744	3.98692	3.29443	3.58458	3.3738	2.90715	2.86446	3.71281	3.6413	3.21246	4.46132	5.20396	3.46663	4.84068	3.49527	3.64876	4.06511	3.13883	3.11388
ENSMUSG00000017679	2.18383	2.1091	2.73696	2.31211	1.62392	1.74931	2.37064	1.86337	2.10038	1.92941	2.62677	2.48269	2.21592	2.77041	2.49081	1.95679	2.64171	2.05074	2.07728	1.85601
ENSMUSG00000017686	7.88803	7.32917	7.76079	7.6006	6.99468	6.07402	7.65604	6.83918	7.07162	7.45731	6.48852	7.85389	7.25734	8.28378	6.82503	6.8491	8.13357	7.85948	7.63012	7.17166
ENSMUSG00000017688	0	0	0	0	0	0	0	0	0	0	0	0	0	0	0	0	0	0	0	0
ENSMUSG00000017692	2.9765	2.64066	2.41194	3.03385	3.19146	2.34727	2.98008	2.67273	2.94672	3.25993	1.76819	2.3254	2.851	2.19574	2.38412	2.11035	2.77562	2.47604	2.97667	3.27364
ENSMUSG00000017697	0.546837	0.55392	0.950562	0.311911	0.498578	0.20449	0.661671	0.260376	0.383555	0.39855	0.654876	0.607753	0.734742	0.912901	0.751676	0.572126	0.761815	0.457793	0.152464	0.299374
ENSMUSG00000017707	77.6656	75.3738	81.9892	81.5155	78.3587	66.3886	74.7194	79.0055	74.4326	80.1648	84.7778	82.2161	79.139	88.4663	78.2016	68.9193	94.65	75.3576	77.7256	66.4901
ENSMUSG00000017713	3.38588	2.96204	3.03899	3.1596	3.35212	3.49699	3.70997	3.02895	3.43038	3.55112	2.73788	3.36485	3.05063	3.50662	3.05108	3.6518	3.74939	2.90084	3.19917	3.88384
ENSMUSG00000017715	3.27789	3.0813	3.34799	3.32296	3.50509	3.4325	3.30359	2.97677	3.41567	3.52873	2.80824	3.81335	3.35824	4.36945	3.76002	3.65118	3.95978	3.03911	3.33869	3.54814
ENSMUSG00000017716	0.176472	0.162985	0.312597	0.132917	0.120028	0.137529	0.116813	0.0835775	0.200634	0.343226	0.118578	0.119216	0.166883	0.167882	0.121645	0.24316	0.103456	0.113432	0.104675	0.125839
ENSMUSG00000017718	0.748413	0.498512	0.743332	0.401569	0.589727	0.446191	0.505311	0.495443	0.77147	0.533402	0.512946	0.933181	0.597939	1.01133	0.669723	0.934988	0.66301	0.381643	0.431241	0.822581
ENSMUSG00000017720	0	0	0	0.0461084	0	0	0	0	0	0.0208361	0.161966	0.0620333	0.0276297	0	0.12084	0	0	0	0.0544669	0
ENSMUSG00000017721	10.3308	10.5624	12.3526	9.40377	11.7427	10.6473	9.73917	8.83618	11.8045	12.4306	9.83401	14.4397	12.3275	13.7155	11.5518	14.1425	12.9611	7.43069	10.2245	10.8359
ENSMUSG00000017723	0.247825	0.265298	0.687367	0.283324	0.437786	0.461717	0.290497	0.124706	0.41163	0.307278	0.265397	0.304942	0.724384	0.400796	0.627023	0.502367	0.308736	0.169252	0.0892492	0.826168
ENSMUSG00000017724	0.12515	0.113675	0.072128	0.0485594	0.073084	0.150732	0.170704	0.0916014	0.0962046	0.112853	0.178698	0.223991	0.0831385	0.098133	0.109083	0.0820014	0.0377962	0.0932414	0.0655568	0.110336
ENSMUSG00000017733	0	0	0	0	0	0	0	0	0	0	0	0	0	0	0	0	0	0	0	0
ENSMUSG00000017734	0.836813	0.677602	0.828921	0.814403	0.537541	0.626282	0.633811	0.615435	0.728979	0.842464	1.06848	0.831661	0.752607	0.702694	0.88289	0.797408	0.935563	0.769329	0.788175	0.702291
ENSMUSG00000017737	0.548836	0.598215	0.648438	0.571932	0.641008	0.694075	0.580172	0.803421	1.20542	0.786355	0.783668	0.229202	1.61881	1.62459	1.94538	0.485475	0.895063	0.613354	0.416866	0.943549
ENSMUSG00000017740	0.407829	0.31813	0.405861	0.329625	0.261976	0.306282	0.284606	0.216357	0.464006	0.420734	0.331791	0.287867	0.467817	0.516401	0.308165	0.333247	0.378094	0.265572	0.28008	0.333424
ENSMUSG00000017747	4.5259	4.19432	4.63655	4.79125	4.88762	4.27985	3.54294	4.084	5.22948	5.19054	4.57051	5.05783	4.69726	4.61094	5.29662	5.744	5.09896	4.15712	4.97004	4.86628
ENSMUSG00000017754	10.0487	9.38486	12.4089	11.321	14.0256	12.4182	11.4784	9.11886	13.5706	13.2702	10.3331	10.742	12.3793	13.4795	13.1132	13.7599	12.776	8.92439	8.5581	12.666
ENSMUSG00000017756	22.4451	21.342	22.4433	18.7163	22.1929	16.8726	20.8021	17.4121	20.9141	23.2812	15.1726	21.2612	20.9216	21.1371	17.7461	17.8157	21.4655	15.999	18.8125	18.4164
ENSMUSG00000017760	22.5597	23.6051	28.1103	22.9849	25.9906	23.6665	22.3493	21.9404	27.6769	26.2052	23.7101	29.6392	25.3629	29.4672	27.2167	27.5991	28.3408	19.0697	23.2835	23.7342
ENSMUSG00000017764	1.57464	1.48628	1.8315	1.64921	1.64776	1.53518	1.50043	1.49953	1.74873	2.09235	1.25112	1.95839	1.92085	2.02632	2.11037	2.17373	1.814	1.38761	1.81098	1.53939
ENSMUSG00000017765	12.3962	11.6033	13.9961	9.65672	10.6773	11.1118	12.3675	11.3072	11.7541	12.6526	13.4224	16.1265	12.2668	16.6308	13.3992	14.7818	18.0681	10.1795	10.795	11.7256
ENSMUSG00000017767	0.0310326	0.0885882	0	0.0189215	0.0398687	0.154176	0.0582014	0.0416419	0	0.102606	0.310174	0	0.0453536	0.0334583	0.0330592	0.0559166	0.206186	0.127162	0	0.376191
ENSMUSG00000017774	20.4114	19.9713	23.6635	21.4411	20.7595	19.326	20.1868	19.3728	21.1129	23.4033	20.331	26.5543	21.174	25.0484	22.4414	24.0521	26.7065	19.5585	20.6887	21.142
ENSMUSG00000017776	14.4247	13.9924	15.6554	15.6828	12.9109	12.0183	15.123	15.8997	12.5184	13.7625	17.5263	16.1568	14.5289	16.9448	15.828	10.8163	16.6926	15.2563	14.1216	13.3591
ENSMUSG00000017778	300.756	287.198	270.8	280	292.522	291.593	308.737	341.691	305.107	302.548	332.96	264.44	256.077	264.072	295.117	252.732	284.741	297.866	286.251	313.49
ENSMUSG00000017781	15.8572	14.9181	16.1719	16.0413	15.7792	13.5693	15.1587	16.3891	16.2312	17.8914	16.7556	17.7648	16.5812	18.2125	18.9793	17.3993	17.6164	15.7246	15.9922	17.4809
ENSMUSG00000017801	5.37058	5.09362	6.21592	5.10578	5.22022	5.29546	5.26818	5.64205	5.6766	5.65623	5.65047	7.59382	5.88675	5.84753	6.43648	5.88901	6.51449	5.4535	5.44603	4.88284
ENSMUSG00000017802	9.9579	10.042	10.2149	10.4693	10.3914	10.6246	9.0058	9.92926	9.68732	9.92838	9.1606	11.1229	10.764	11.4683	10.2833	10.4962	12.8793	9.36782	9.68114	9.04162
ENSMUSG00000017817	146.166	144.148	146.236	128.477	143.842	131.579	159.053	142.544	135.84	161.029	164.253	144.065	141.47	140.768	146.162	144.27	157.189	126.3	127.413	143.976
ENSMUSG00000017830	0.658381	0.616219	1.04347	0.612021	0.748781	0.714965	0.526303	0.724151	0.977839	0.672092	0.662682	1.27494	1.00165	0.733118	1.23028	1.28355	1.14738	0.412785	0.435335	0.837369
ENSMUSG00000017831	6.70116	6.71452	7.71066	6.80709	6.13837	5.71524	6.52278	6.94192	6.81587	6.72824	7.26241	7.99273	6.92899	7.42727	7.13165	5.28867	6.9902	7.47809	6.36142	6.40127
ENSMUSG00000017832	0.194574	0	0.0770955	0.0296593	0.124988	0	0	0.0652734	0	0.0536114	0.0694565	0.239418	0.0710914	0	0.10364	0	0.484792	0	0	0
ENSMUSG00000017837	12.5745	13.7921	13.109	11.9158	13.213	12.7658	11.8287	11.2048	12.2447	13.342	9.527	12.7926	11.6121	13.2062	10.9773	11.1153	14.9518	10.4617	11.6446	11.2231
ENSMUSG00000017843	13.012	12.4344	13.1248	12.3099	12.0736	10.8625	11.0708	11.6098	11.6612	12.9716	11.3801	14.5652	12.1307	13.303	12.3589	9.84524	14.3004	12.72	12.1624	11.7282
ENSMUSG00000017858	6.51603	6.06248	5.59313	5.9403	6.26638	5.99034	5.22396	5.41196	6.74458	6.57032	6.44265	6.61688	6.0325	7.55533	6.47163	7.1082	5.9874	5.69822	6.31816	7.39482
ENSMUSG00000017861	0.0686174	0.0870582	0.157087	0.097622	0.127335	0.126261	0	0.092076	0.0920982	0.134445	0.0544316	0.0750506	0.150425	0.123302	0.121831	0.247279	0.151968	0.062483	0.0768792	0.0184847
ENSMUSG00000017868	0.0207005	0	0	0	0	0.0514221	0	0	0	0.0114073	0	0	0	0.033478	0.0441048	0.0186498	0	0.0141374	0	0
ENSMUSG00000017897	0.798553	0.884627	0.812273	0.864793	1.08718	0.750049	0.849431	0.559769	0.446323	0.74875	0.918992	0.938601	1.82028	0.848123	0.609459	2.06169	1.70258	0.846547	1.15033	0.664625
ENSMUSG00000017922	0	0	0	0	0	0	0	0	0	0	0	0	0	0	0	0	0	0	0	0
ENSMUSG00000017929	2.81176	3.03049	3.39102	2.914	3.00153	2.8509	3.18252	2.76103	3.63421	3.13959	4.00313	4.31719	3.75591	4.37498	3.93855	3.64842	4.30281	2.6649	2.84591	2.90173
ENSMUSG00000017943	0.0410641	0.039075	0.108472	0.0250379	0.0175855	0	0	0.0183676	0.0165348	0.052801	0.0195447	0.089828	0.050012	0.0442739	0.0291639	0	0.0454727	0	0.0197179	0
ENSMUSG00000017950	0	0	0	0	0	0	0	0	0	0	0	0	0	0	0.00779234	0	0	0	0	0
ENSMUSG00000017969	5.72306	6.73529	8.30739	4.52965	5.6912	6.67543	7.86955	7.43964	8.55856	7.53571	9.62543	10.8791	8.29377	10.991	8.66157	11.0063	12.2027	5.75009	5.58859	7.57147
ENSMUSG00000017978	0.162436	0.137003	0.204787	0.114799	0.21343	0.140616	0.110781	0.188246	0.245274	0.246161	0.20031	0.254384	0.124094	0.214936	0.224171	0.172952	0.134906	0.176489	0.13295	0.170061
ENSMUSG00000017999	2.47066	2.54283	2.9746	2.96817	3.00461	2.18541	2.48873	2.62668	2.69226	2.53311	2.69033	3.21149	3.04831	3.23291	3.28807	3.6592	4.04298	1.98275	2.62967	2.79064
ENSMUSG00000018001	4.16881	3.80307	4.97615	3.59143	3.90388	3.66881	3.98649	3.89171	3.99159	4.52033	5.15101	6.56319	5.33242	5.88665	5.90015	5.78544	6.58889	4.15562	3.82201	3.85599
ENSMUSG00000018008	1.4777	1.68868	2.22344	1.51971	1.53798	1.45591	1.43833	1.34284	1.49694	1.74973	1.48899	1.92568	2.15279	1.97638	2.93917	2.38456	2.25256	1.42437	1.34051	1.3605
ENSMUSG00000018012	0.737438	0.54578	0.995622	0.749395	0.771966	0.904626	0.665918	0.6597	0.824824	1.05357	1.24796	0.896196	0.73846	1.1779	1.04746	1.13191	0.635141	1.08188	0.511475	1.25816
ENSMUSG00000018040	3.94203	3.57719	4.36516	3.75259	3.92412	3.7505	4.18624	3.66952	4.4623	4.33384	3.94196	4.39013	4.27321	4.79199	4.9017	5.5507	6.09255	3.04879	3.68543	4.035
ENSMUSG00000018042	15.9321	14.8593	17.9712	15.4155	17.46	16.492	14.6243	14.0247	19.1562	20.1039	14.1022	21.744	19.1535	20.2249	18.1892	23.644	21.8371	13.9167	15.9197	17.9888
ENSMUSG00000018068	0.436071	0.494137	0.50648	0.495236	0.624385	0.407939	0.549394	0.527084	0.47449	0.47327	0.380247	0.644435	0.498659	0.671141	0.539019	0.383874	0.486574	0.527428	0.465132	0.411601
ENSMUSG00000018076	2.13351	2.26106	1.9991	2.39236	2.14986	1.78557	2.30123	2.0366	1.90251	2.13822	2.21614	3.08342	2.78353	2.81365	2.21919	1.67466	2.95827	2.07306	2.06759	1.95363
ENSMUSG00000018102	42.4026	40.1597	46.4814	39.7497	39.2479	39.3604	42.4557	39.3947	46.8668	48.0968	42.3556	45.0582	45.6296	43.7738	45.1392	47.1193	49.0185	36.4698	42.5547	40.8848
ENSMUSG00000018126	0.1424	0.0554326	0.102587	0.0710387	0.166314	0.107192	0.024279	0.104227	0.406582	0.192612	0.0554532	0.106193	0.151356	0.0977013	0.110327	0.209933	0.215029	0.0884107	0.0932406	0.125544
ENSMUSG00000018143	9.65032	13.6451	10.4309	11.1389	6.9783	8.8903	11.7491	9.96117	8.82505	9.84271	14.4904	11.6888	15.579	11.8687	8.51569	9.57515	10.4959	10.7825	9.29807	10.1402
ENSMUSG00000018160	4.24443	4.23271	4.66161	4.28783	3.77354	3.47444	3.94236	3.70315	3.54808	4.12653	4.69516	5.48743	4.54918	4.93726	4.18636	3.59131	4.89222	4.14971	4.26016	3.678
ENSMUSG00000018166	2.18958	2.62256	2.37245	2.22986	2.45858	1.92484	2.13585	2.27647	2.73006	2.5329	1.96136	2.88925	2.46652	2.82276	2.27004	1.73468	2.39865	2.33327	2.6975	3.13109
ENSMUSG00000018167	5.44073	5.07326	5.77494	5.27268	5.80366	5.47518	4.59927	5.34236	6.96806	5.56417	7.3859	8.25839	5.40501	8.68128	6.7268	6.49391	8.74042	5.49225	5.49195	7.60648
ENSMUSG00000018168	0.0201708	0.0518232	0.0447566	0.0418157	0.0570112	0.0467659	0.0378303	0.0541335	0.053605	0.0689158	0.0576027	0.0728044	0.123813	0.108738	0.176203	0.0436142	0.0402055	0.0551027	0.0232452	0.0586847
ENSMUSG00000018169	3.32129	2.53898	3.72616	2.98832	3.16427	3.09004	3.00954	2.01973	3.38093	3.18065	2.34454	4.2041	2.78151	3.08467	3.6442	4.23623	4.62832	2.65057	3.22542	2.41271
ENSMUSG00000018171	8.95222	8.60125	10.1595	8.09006	7.29547	7.19315	9.15809	9.14148	8.62697	8.54124	9.54454	8.9414	9.27472	9.09989	8.80625	6.88727	7.32108	9.06784	8.11424	7.40482
ENSMUSG00000018189	3.42149	3.15797	3.37246	3.60474	3.82101	4.1045	3.5146	3.81249	3.82639	3.82423	3.65977	3.43152	3.35719	3.51948	3.87677	3.72518	3.09264	4.44222	3.20454	4.27959
ENSMUSG00000018196	2.00892	1.78711	1.79297	1.73793	1.85682	1.86013	1.89518	2.15009	1.89664	2.13422	1.99471	2.31836	1.73865	2.26578	2.26878	2.0239	2.90223	2.06211	1.91379	2.24497
ENSMUSG00000018199	1.59901	1.69061	1.61326	1.51435	1.39331	1.13401	1.49946	1.93209	1.60964	1.57466	1.91322	2.21044	1.8176	2.07119	1.82173	1.71405	1.66001	1.78468	1.46628	1.56148
ENSMUSG00000018209	3.15787	3.21708	2.76991	3.26296	2.69436	2.6747	2.46397	3.02445	2.73722	2.73981	3.40759	4.38992	3.07384	3.62563	3.3962	3.21423	3.36343	3.26793	2.83876	2.81994
ENSMUSG00000018211	0	0	0	0	0	0	0	0	0	0	0	0	0	0	0	0	0	0	0	0
ENSMUSG00000018217	15.3172	15.4603	20.7099	14.6356	15.8816	15.0061	15.9252	16.2457	17.4518	16.7906	20.8642	25.8683	22.8682	23.9388	20.4409	24.0043	25.6668	15.1637	16.0569	17.2042
ENSMUSG00000018238	0.278209	0.074456	0.192909	0.15903	0.201051	0.287957	0.163056	0.233326	0.168035	0.210803	0.148967	0.313801	0.216005	0.412439	0.222283	0.281978	0.288822	0.166252	0.250478	0.210785
ENSMUSG00000018239	2.51344	2.24674	2.45453	1.96595	2.28321	1.93405	2.47601	2.28255	3.03618	2.51831	2.53759	2.49917	2.59732	2.84677	3.40783	2.01284	2.36157	2.11535	2.23091	2.03127
ENSMUSG00000018259	0	0	0	0	0	0	0	0	0	0	0	0	0	0	0	0	0	0	0	0
ENSMUSG00000018263	9.42743	7.77395	10.3801	7.0931	9.33614	8.09395	6.55957	8.94045	11.9083	11.4976	5.77061	11.5878	10.466	10.5553	9.35103	8.95628	10.4647	7.9449	7.82396	10.1829
ENSMUSG00000018286	44.6155	39.3399	45.985	40.5922	45.0312	44.1755	45.04	43.8951	45.6907	46.2613	40.7013	45.4042	44.5818	44.5436	48.1522	48.0988	42.4907	39.0894	43.1815	49.8999
ENSMUSG00000018287	39.9443	41.5855	39.2555	36.9255	42.7035	37.3034	41.4405	41.2728	37.558	45.6411	37.9894	42.045	39.1103	40.2624	40.3922	41.4045	39.7143	37.2532	39.3571	39.6286
ENSMUSG00000018293	47.5322	44.1818	54.0164	41.3373	45.3328	46.0091	42.9346	42.2457	46.4913	56.8372	44.7224	54.8795	51.387	54.3191	61.0859	62.416	60.5866	35.9019	41.163	51.693
ENSMUSG00000018322	5.58769	5.47178	6.20471	5.42565	5.88026	5.67527	5.42502	5.93915	7.42338	6.39522	6.18707	7.98568	7.14763	7.06402	7.45003	8.10066	6.63782	4.79196	5.72311	5.9991
ENSMUSG00000018326	19.6833	19.2863	22.4249	20.1829	20.9145	19.7483	20.2107	21.9007	21.4182	21.4864	23.6919	24.7209	22.2809	24.7683	23.9166	21.995	26.2599	20.7809	20.5173	20.6078
ENSMUSG00000018334	1.63574	1.52576	1.69419	1.54909	1.44997	1.56441	1.13761	1.45441	1.69366	1.51238	1.98067	2.11266	2.38697	2.4015	2.12921	2.3382	2.67574	1.50762	1.65443	1.53088
ENSMUSG00000018339	170.303	163.898	285.599	200.385	214.966	211.001	183.027	204.479	324.549	267.526	245.396	328.684	315.425	308.973	287.898	318.727	323.616	155.938	176.186	193.816
ENSMUSG00000018340	66.713	64.4105	74.5584	63.4367	75.8912	64.1129	63.9049	60.5537	75.9579	77.4585	62.5757	74.8462	63.8021	76.4241	76.8992	78.2709	85.8875	62.033	65.0746	75.2764
ENSMUSG00000018341	0.0372326	0.0398577	0.0590103	0.00567544	0.047834	0.0154149	0.0174574	0.0249807	0.0449761	0.0205176	0.0398725	0.0305425	0.0272074	0.0100357	0.0892442	0.0335441	0.0618448	0.050856	0	0.0677024
ENSMUSG00000018347	2.27887	1.95589	2.1246	1.91623	2.12405	2.68864	1.42467	2.21852	2.48294	2.39671	2.38197	2.68802	2.29654	2.74607	2.4753	2.41543	2.8699	1.74963	2.31724	2.16671
ENSMUSG00000018362	12.8206	12.3868	13.8711	11.5645	9.36468	10.0357	15.2615	13.4594	9.88913	12.9514	19.3944	12.9269	11.2818	14.0348	13.7234	10.5871	14.864	12.9617	11.9876	14.3943
ENSMUSG00000018363	6.25264	5.61983	6.29473	6.98884	5.61057	4.99231	6.24497	6.75989	5.49691	5.93745	7.3486	7.19302	6.80124	7.68062	6.2336	5.28727	6.39717	6.52866	6.86055	5.2801
ENSMUSG00000018372	1.5391	1.56058	2.01278	2.17941	1.39386	1.43459	1.70355	2.00885	2.00143	1.90948	1.81335	2.09734	1.92978	2.22161	2.15031	1.74275	2.15137	1.76911	1.98691	1.69244
ENSMUSG00000018377	11.6515	10.9446	10.6687	12.4534	10.4921	10.6265	10.2063	12.3698	10.2269	11.7079	11.146	14.6327	12.2777	13.7373	12.0689	10.9674	13.6163	11.5743	12.2619	9.86289
ENSMUSG00000018378	11.3419	11.2432	11.9323	10.5223	12.2553	12.0632	10.4868	10.98	12.4385	13.3522	11.5266	13.7554	11.7577	13.4671	12.6555	13.4996	14.637	10.3502	11.2589	12.1638
ENSMUSG00000018379	10.3471	9.13677	11.1354	9.37103	8.97876	8.57289	9.24481	12.233	9.07736	10.8381	10.9505	12.0444	10.1643	10.8492	13.0851	9.31651	11.4443	9.3855	10.2635	10.8263
ENSMUSG00000018381	0.399665	0.291298	0.539093	0.30072	0.371442	0.380224	0.318966	0.422194	0.267074	0.388937	0.327832	0.641752	0.379046	0.51342	0.525413	0.597566	0.706234	0.325219	0.46548	0.2474
ENSMUSG00000018387	0.184253	0.0876638	0.170347	0.121706	0.1874	0.203423	0.0863912	0.133924	0.204025	0.232685	0.0876964	0.251909	0.258062	0.339369	0.253536	0.193666	0.153026	0.136322	0.165887	0.223359
ENSMUSG00000018395	3.18092	3.71092	3.85525	3.42264	2.9859	3.37596	2.56732	3.30371	3.75921	3.63603	4.12009	3.94231	3.88604	3.79057	4.03911	4.25877	4.54752	3.13419	3.47564	3.55759
ENSMUSG00000018398	8.09921	7.75934	8.78143	8.23524	8.17669	6.87935	6.84421	7.1001	7.40783	8.466	7.05807	10.2609	8.66989	9.30153	8.4489	8.95903	10.9861	6.95778	9.49411	7.51136
ENSMUSG00000018401	3.15233	3.04541	3.13942	4.25131	3.10468	3.06479	2.91893	4.09333	3.26786	3.25908	2.94148	3.89975	3.23818	4.57029	3.74405	3.01849	3.87305	3.60231	3.99476	3.49894
ENSMUSG00000018405	7.44967	7.22356	6.44021	5.98379	7.07135	6.81091	5.75037	6.90669	7.55621	8.47514	6.03066	6.86865	6.27159	7.43456	6.63753	5.36932	8.18128	5.23071	5.07302	7.97099
ENSMUSG00000018411	10.2086	10.9702	12.9616	13.301	12.8081	12.3476	11.8817	10.2882	11.0799	12.365	12.8424	14.4021	14.5188	14.5457	14.6419	15.1499	15.6561	11.004	12.9561	11.733
ENSMUSG00000018412	5.30189	4.4291	4.71449	6.04881	5.02944	4.67941	4.5286	4.95669	5.00822	5.03651	4.38673	6.57441	5.24833	5.84372	5.60983	5.16545	6.50258	4.64545	4.618	5.03213
ENSMUSG00000018415	10.7528	10.7881	11.864	12.9001	12.1075	11.1341	10.7166	10.2591	11.7701	11.695	11.5075	12.829	11.7995	12.7832	11.1224	11.3163	13.3866	12.0295	13.0109	12.727
ENSMUSG00000018417	2.20556	1.91968	2.44797	1.93339	1.6438	1.70163	1.68161	1.5237	1.88159	1.93311	1.83161	2.16896	1.85321	1.98634	1.93476	1.77479	2.32639	2.00242	1.9044	2.12624
ENSMUSG00000018425	3.80432	3.34616	4.48246	4.09491	4.29804	3.49551	3.16067	4.2541	4.33351	4.00896	4.06215	4.46212	3.96878	4.34456	3.85724	3.11175	4.04646	4.22771	4.11014	3.55996
ENSMUSG00000018427	3.97085	4.7838	3.1525	9.36915	4.24033	4.5489	4.63236	4.38004	4.38304	4.78995	1.75818	6.12024	4.98341	2.58446	4.05166	2.94075	4.52625	3.56278	4.66004	3.26798
ENSMUSG00000018428	41.4289	42.1396	40.1489	45.1744	48.4607	38.6475	36.5565	31.1533	41.4938	41.7678	28.3945	37.865	41.5074	40.4954	40.8179	36.3535	41.1821	37.3589	41.0569	35.0676
ENSMUSG00000018433	3.13795	3.21805	3.71958	3.04278	3.43857	3.64639	3.27642	2.83959	2.9146	3.09152	3.01216	3.75301	3.2613	3.3477	3.46226	3.17156	3.06603	3.0345	3.24776	3.22857
ENSMUSG00000018442	2.06652	1.92884	2.41993	2.405	2.10816	1.86736	1.75272	2.33734	2.15711	2.17361	2.22401	2.18828	2.04872	2.3132	2.38844	1.92109	2.12805	2.24734	2.50284	2.34024
ENSMUSG00000018446	28.442	30.1263	30.6792	28.4816	32.4305	31.1046	30.4917	30.8209	28.5758	32.0768	28.3175	31.5733	29.1849	32.3629	29.4342	30.443	33.5021	26.3374	30.1524	30.843
ENSMUSG00000018449	2.03789	1.82684	2.02852	1.87141	1.69222	1.39934	1.70128	1.83418	1.92135	2.06798	1.84527	1.83481	1.86146	2.57231	2.10479	1.92556	2.39428	2.0028	1.89741	2.38004
ENSMUSG00000018451	0.202057	0.12818	0.533738	0.232711	0.25959	0.22308	0.378957	0.301262	0.461041	0.395899	0.384682	0.663003	0.607011	0.605143	0.597924	0.6068	0.4475	0.429318	0.291067	0.272158
ENSMUSG00000018459	0.081262	0.0483286	0.150259	0.107353	0.1305	0.100931	0.0381016	0.0908695	0.106343	0.100756	0.0966931	0.0444403	0.103918	0.087614	0.108211	0.0366058	0.0224966	0.0832468	0.146324	0.0656729
ENSMUSG00000018470	0.13559	0.211128	0.136754	0.0751575	0.0791807	0.0612399	0.0462361	0.0496214	0.10423	0.115475	0.123204	0.0202231	0.162133	0.106319	0.144445	0.044421	0.122848	0.0841831	0.142051	0
ENSMUSG00000018474	4.01127	3.77319	5.36312	4.82016	4.77189	4.27392	3.53014	3.76616	4.80511	4.78052	4.59879	5.80557	4.65813	5.84009	5.28473	5.52447	6.33634	4.30778	4.24185	4.7663
ENSMUSG00000018476	4.0881	5.29147	4.41879	4.72207	5.0042	4.33963	4.24792	3.48224	4.06109	4.3601	3.77067	6.20716	6.4868	5.23444	4.62017	5.79232	7.01825	4.48796	4.30884	4.30937
ENSMUSG00000018479	0.0354926	0	0	0	0	0	0	0	0	0	0.0506788	0	0	0	0.0378105	0	0	0	0	0
ENSMUSG00000018481	3.19109	3.2679	3.47277	3.15176	3.0467	3.15812	2.94119	2.92558	2.84487	3.30321	2.94142	3.56796	3.58963	3.78223	3.28889	2.6682	3.61235	3.22425	3.19574	3.15299
ENSMUSG00000018486	0.164147	0.145039	0.260159	0.224	0.170717	0.297728	0.161258	0.0839105	0.179402	0.180912	0.133932	0.153889	0.108525	0.168551	0.208175	0.239434	0.337573	0.309622	0.315276	0.265315
ENSMUSG00000018500	0.19141	0.245886	0.364041	0.268428	0.147547	0.285288	0.251291	0.179794	0.184975	0.232054	0.546617	0.219823	0.251768	0.28892	0.163128	0.344895	0	0.235302	0.110292	0.185628
ENSMUSG00000018501	10.1802	10.0451	9.83899	10.5755	9.86671	8.73769	8.7632	8.87401	9.05411	9.81325	8.15561	11.1301	10.6399	10.4975	9.20052	8.43905	10.8153	9.92902	10.0346	8.55475
ENSMUSG00000018507	0.787405	0.573187	1.14813	0.801772	0.910446	1.01711	0.900831	0.760751	1.15091	1.00667	0.910694	1.07223	0.955145	1.19703	1.55183	1.16341	1.33407	1.02174	0.805332	0.782712
ENSMUSG00000018509	5.26509	4.89872	5.68676	5.50503	6.46361	5.7483	5.74192	5.78291	6.313	6.40459	5.81939	5.05487	5.27238	5.8028	6.02441	6.53548	4.85862	4.90093	5.73048	5.72068
ENSMUSG00000018537	1.61252	1.45816	2.30171	1.48396	1.84004	2.00697	1.4276	1.43805	2.17776	2.48367	1.61602	3.05634	2.22492	2.53765	2.41136	3.3928	3.16091	1.06707	1.38506	1.86977
ENSMUSG00000018541	1.49563	1.6759	1.87199	1.60653	1.39173	1.63195	1.52049	1.6412	1.5112	1.65994	1.80625	2.0066	1.9407	1.65775	1.79433	1.68748	1.92708	1.47966	1.47995	1.45723
ENSMUSG00000018543	0	0	0.179395	0.0345074	0.0727092	0.187449	0	0	0.0683652	0.0623748	0	0	0.124068	0.0610186	0	0.203952	0	0.154605	0.0815257	0
ENSMUSG00000018547	6.77936	7.09026	7.00179	6.881	7.11421	5.63039	6.80914	5.55476	6.52522	6.53684	5.55222	8.24997	6.93752	7.44098	6.87509	6.11387	7.68754	6.12694	6.51053	6.54826
ENSMUSG00000018548	1.59589	1.19484	1.60605	1.34616	1.42766	1.46737	1.12011	1.50429	1.50202	1.70762	2.07601	1.94362	1.48098	1.74702	1.67925	1.56128	1.80517	1.31725	1.38216	1.57854
ENSMUSG00000018554	10.6788	10.2418	9.88777	10.5207	13.7435	9.86628	9.48699	7.66763	10.2746	9.61173	9.33606	8.26823	7.4612	10.0996	10.7974	10.026	11.7631	9.0844	10.9031	10.4471
ENSMUSG00000018559	28.0967	27.86	33.7829	29.6641	32.0006	33.1821	28.7759	24.2372	31.6137	32.3843	27.8935	34.0146	28.8102	33.1198	33.9144	37.9991	35.8088	26.1081	26.6251	33.3145
ENSMUSG00000018565	11.4689	11.9095	11.7359	9.88398	11.4316	11.0136	10.3941	9.99826	10.4511	11.4611	12.0458	11.5424	10.6757	12.1165	11.5291	12.0942	12.8366	8.87357	10.9328	11.7197
ENSMUSG00000018566	108.027	107.495	108.917	96.6306	105.899	94.0151	110.738	94.1229	94.2369	103.616	94.9065	99.9357	85.0981	99.1629	97.1796	91.6807	108.752	90.0801	97.3561	98.1761
ENSMUSG00000018567	70.8983	70.8264	79.7682	76.31	77.627	83.2859	66.7002	82.9041	82.6593	80.8409	86.5491	86.5316	75.2214	79.4756	94.5636	89.7903	81.6274	71.3352	72.5561	79.3527
ENSMUSG00000018569	0.0362578	0.0776284	0.0287327	0.0221074	0.0465817	0.0300226	0.0340006	0.0243267	0.065698	0.129873	0.0776573	0.118971	0.0662376	0.078184	0.0965642	0.0653317	0.0602256	0.0990491	0.026115	0.13186
ENSMUSG00000018570	0.104394	0.106433	0.118183	0.136397	0.0383197	0.370465	0.11188	0.0600361	0.108091	0.139711	0.191651	0.244675	0.0544894	0.144713	0.254199	0.349337	0	0.183333	0.257798	0.108473
ENSMUSG00000018572	4.75831	4.40462	5.74591	4.09205	4.26952	4.00258	4.24961	4.30014	4.61399	5.54158	4.72979	5.93021	5.3142	5.37456	5.34493	5.44371	6.20113	4.55399	4.64734	5.12732
ENSMUSG00000018574	157.564	145.815	133.364	153.574	174.27	163.455	172.192	177.345	163.318	165.896	142.303	128.454	142.981	147.057	138.006	142.239	162.09	156.438	156.631	177.331
ENSMUSG00000018581	0	0.00348642	0	0	0	0	0	0	0.00295061	0.00134603	0	0.00400741	0	0.00263353	0	0	0	0	0	0.0118441
ENSMUSG00000018583	13.1732	12.1593	12.6855	12.0313	12.2868	11.7564	12.339	12.6991	13.141	13.1383	13.1346	14.1157	13.5168	13.5938	13.8045	11.6475	14.9473	11.2603	12.0483	12.2177
ENSMUSG00000018585	31.6596	34.94	47.798	32.677	43.7771	37.512	34.1572	36.264	39.1115	41.0802	36.2579	42.9456	37.9222	43.143	48.9565	42.5789	47.7085	29.9586	29.8086	39.4078
ENSMUSG00000018589	0	0	0	0	0	0	0	0	0	0	0	0	0	0	0	0	0	0	0	0
ENSMUSG00000018593	69.5301	66.0823	97.4474	59.4023	69.541	65.8486	55.987	53.1181	73.9678	76.5953	49.68	94.2045	64.9447	69.5875	65.8971	89.9229	98.7058	60.1306	71.2853	72.579
ENSMUSG00000018595	0.0351394	0	0	0.0214255	0.0451448	0.0290966	0	0	0.0212238	0.0193641	0	0.0288254	0.0256778	0	0	0	0	0.0719954	0.0759284	0
ENSMUSG00000018599	14.823	13.1585	13.1067	8.76844	12.1779	12.4892	11.1689	14.2898	11.9215	13.3346	9.26447	10.9436	11.5919	12.2666	11.303	10.3322	13.3043	10.745	10.7888	14.1546
ENSMUSG00000018604	1.2742	1.06536	1.66461	1.76838	1.79455	1.59807	1.49985	1.38073	2.0351	1.63643	1.17233	1.62691	1.62457	1.43703	1.66411	1.66192	1.59402	1.41274	1.25951	1.65451
ENSMUSG00000018620	0	0	0	0	0	0	0	0	0	0.00592057	0	0	0	0	0	0	0	0	0	0
ENSMUSG00000018623	0	0	0	0	0	0	0	0	0	0	0	0	0	0	0	0	0	0	0	0
ENSMUSG00000018634	0	0	0	0	0	0	0	0	0	0	0	0	0	0	0.0458798	0	0	0	0	0
ENSMUSG00000018648	0.127098	0.103664	0.172662	0.132849	0.139961	0.0902068	0.0340531	0.121821	0.328996	0.140079	0.259257	0.208521	0.172484	0.195761	0.193426	0.359879	0.482548	0.372007	0.156932	0.264127
ENSMUSG00000018651	2.16118	2.01695	2.12668	1.99832	2.05952	2.26149	1.53668	2.02365	2.33812	2.15287	1.83119	2.16249	2.11725	2.2661	2.22642	2.11825	2.24856	1.88147	2.10399	1.78497
ENSMUSG00000018654	0.330105	0.357742	0.387546	0.432367	0.337707	0.263214	0.20637	0.459365	0.280608	0.353712	0.157116	0.361054	0.513712	0.51409	0.781473	0.341462	0.446777	0.44254	0.281791	0.355704
ENSMUSG00000018656	0	0	0	0	0.0245778	0	0	0	0	0	0.013658	0	0	0.010313	0.01019	0	0.0317767	0.0130653	0	0
ENSMUSG00000018659	4.18952	4.68739	4.86041	3.99734	4.43623	4.21885	3.62301	4.03409	4.46288	4.65732	4.77533	4.59551	4.34956	5.06373	4.42453	4.28572	4.65267	3.54562	3.70453	4.33228
ENSMUSG00000018661	4.16388	3.90154	4.81486	4.53364	4.72174	3.94038	4.17029	3.69643	4.50807	4.49158	3.99399	5.43723	4.91078	4.75659	4.37546	4.887	5.57544	3.56916	4.44761	4.10335
ENSMUSG00000018666	4.98362	4.4709	4.68938	4.33877	4.35336	4.22925	4.49512	5.22349	4.6823	4.90508	4.51976	5.89831	4.54764	4.90091	6.08387	5.18238	5.73831	4.86546	4.75028	5.2098
ENSMUSG00000018669	4.78032	4.21819	5.15371	4.62059	5.60586	5.70726	4.51748	4.7115	6.19978	5.47275	5.30446	6.01885	5.36162	6.12286	7.21439	7.41162	7.32478	4.99832	4.6308	6.08691
ENSMUSG00000018672	9.3246	8.37829	10.596	9.28399	10.6234	10.4095	8.09917	8.64925	10.7809	11.2112	9.45477	12.3593	10.6708	11.2261	11.4159	14.0638	13.4429	8.95703	9.12379	11.9435
ENSMUSG00000018677	37.801	37.6221	44.0906	37.6821	43.9219	40.4253	39.9418	36.573	44.409	44.3802	33.4645	40.0486	40.3479	47.857	40.7611	43.9844	46.3148	33.8148	37.5264	40.0145
ENSMUSG00000018678	3.25842	3.15965	4.13145	3.75276	4.5849	3.34048	3.51149	3.66449	4.31097	4.39495	3.33806	6.05866	4.40686	5.0076	4.65033	5.0325	5.39519	3.09428	3.84446	4.56445
ENSMUSG00000018697	3.16347	3.14493	3.49211	2.64936	3.95352	2.81311	2.7703	2.90707	3.6727	3.43907	3.40974	3.9178	3.27412	3.78234	4.14373	4.32501	3.51672	3.12724	3.19169	3.31263
ENSMUSG00000018698	0	0	0	0	0	0	0	0	0	0	0.0247669	0.0142287	0	0	0	0	0	0	0.0124931	0
ENSMUSG00000018707	19.6716	19.457	21.437	24.5842	22.3115	18.0853	21.979	18.1679	21.1964	22.404	19.3258	28.3479	24.346	26.7439	21.175	24.1073	27.483	18.4562	19.7666	19.3793
ENSMUSG00000018727	0.204406	0.201986	0.299045	0.0862839	0.242407	0.234353	0.206426	0.189891	0.170943	0.251276	0.17961	0.257966	0.310226	0.186479	0.284757	0.283318	0.365644	0.171814	0.271801	0.381216
ENSMUSG00000018733	2.09733	2.35212	1.8045	2.1557	2.09146	1.85244	2.04169	2.13087	2.02683	1.99783	2.18187	2.49059	2.19674	2.28281	2.44709	1.61962	2.25615	2.52371	2.18681	2.30034
ENSMUSG00000018736	11.7247	12.1949	13.8337	13.4438	12.0365	11.1287	12.6032	14.1306	11.8944	13.963	15.6872	13.2514	14.2953	13.6595	14.5027	14.1429	14.0654	12.2779	13.3084	9.47543
ENSMUSG00000018740	1.48867	1.30232	1.76575	1.30004	1.55472	1.24062	1.5491	1.08258	1.20659	1.42371	1.02853	1.62299	1.10889	1.43935	1.67797	1.17679	1.78675	0.957654	1.10682	1.65328
ENSMUSG00000018750	7.4311	7.67558	8.03333	7.14394	7.23291	7.10427	7.18064	7.13425	7.71525	8.08215	9.11348	10.7784	9.05776	10.4371	8.96851	7.96492	10.8113	7.44026	7.97833	7.3944
ENSMUSG00000018752	0.0316019	0.157873	0.0500862	0.173417	0.0812001	0.183172	0.207442	0.0848116	0.0572616	0.139318	0.0451234	0.0777706	0.138557	0.102216	0.134663	0.0854136	0.052492	0.0647475	0.0910462	0
ENSMUSG00000018761	4.07145	3.39516	4.71824	3.01635	4.49956	3.89088	3.25692	3.68142	4.38938	4.08519	3.52145	5.26719	4.57473	5.33373	5.05246	5.65336	5.72054	3.52807	3.55264	4.77638
ENSMUSG00000018765	24.7187	24.1995	25.9198	28.491	27.7934	26.0896	25.9586	26.0473	27.9	26.6128	24.2754	26.8311	26.3955	27.0957	27.8814	30.2959	27.3829	25.6042	25.8008	26.8958
ENSMUSG00000018770	371.983	329.781	369.421	357.505	400.347	382.01	385.434	397.989	407.724	466.678	326.945	349.202	341.598	318.292	354.911	354.256	362.825	331.178	332.383	414.718
ENSMUSG00000018774	6.4056	6.65673	8.90554	6.25251	7.65199	5.86237	6.05952	4.63706	7.70389	7.04433	5.93712	9.12644	7.88351	9.08725	12.6303	8.40342	9.51996	4.6817	4.97793	5.24488
ENSMUSG00000018776	0	0.0623074	0.0345929	0.0266163	0.112165	0.0361459	0.0409352	0.0878649	0.0527316	0.0601388	0.0311653	0.0358091	0.0478483	0.0705975	0.0465036	0	0.072509	0.0298127	0.094324	0
ENSMUSG00000018796	86.6724	87.1046	73.5588	78.9351	86.0842	71.9628	79.5835	91.1967	80.4201	85.559	67.9346	72.8619	79.9738	80.9529	62.0863	57.1745	74.1431	78.1923	85.725	76.9715
ENSMUSG00000018800	0.719456	0.639064	0.518751	0.542222	0.503809	0.465336	0.486455	0.679523	0.589338	0.607463	0.656937	0.846011	0.681426	0.795669	0.611837	0.389466	0.748826	0.712778	0.627171	0.486611
ENSMUSG00000018809	1.88445	1.54865	1.42223	1.42258	1.64546	1.76979	1.49939	1.77337	1.7738	1.82516	1.84043	1.84698	1.60357	2.24284	1.87716	2.14609	1.84286	1.83855	1.32791	2.3932
ENSMUSG00000018819	6.64803	6.74168	8.40543	5.81805	7.47992	6.57861	6.27257	6.68604	9.05306	7.42479	9.97983	11.1645	8.39923	10.6191	12.6229	10.2817	10.2263	6.02262	5.95834	6.42075
ENSMUSG00000018820	2.5269	2.42008	2.76514	2.21744	2.5466	2.50946	2.27357	2.34112	2.54782	2.77368	2.33327	2.87579	2.50191	3.13507	2.97551	2.90013	2.84353	2.29913	2.64891	2.57171
[truncated: 53,415 more rows]

## Sheet: DEG
Geneid	Name	Description	Cnull_rep1	Cnull_rep2	Cnull_rep3	DKO_rep1	DKO_rep2	DKO_rep3	DKO_rep4	log2FoldChange	padj	change	Cnull_rep1	Cnull_rep2	Cnull_rep3	WT_rep1	WT_rep2	WT_rep3	log2FoldChange	padj	change	CypD_rep1	CypD_rep2	CypD_rep3	WT_rep1	WT_rep2	WT_rep3	log2FoldChange	padj	change	DKO_rep1	DKO_rep2	DKO_rep3	DKO_rep4	WT_rep1	WT_rep2	WT_rep3	log2FoldChange	padj	change	Cnull_rep1	Cnull_rep2	Cnull_rep3	CypD_rep1	CypD_rep2	CypD_rep3	log2FoldChange	padj	change
ENSMUSG00000105342	Gm43244	predicted gene 43244 [Source:MGI Symbol;Acc:MGI:5663381]	0	0	0	0	0	0	0	0	1	NORMAL	0	0	0	0.412923	0.197946	0.266525	-5.53092	NA	NA	0.418923	0.353078	0.273078	0.412923	0.197946	0.266525	0.271502	0.999265	NORMAL	0	0	0	0	0.412923	0.197946	0.266525	-5.73343	NA	NA	0	0	0	0.418923	0.353078	0.273078	-5.80242	0.00514158	DOWN
ENSMUSG00000114805	Gm9626	predicted gene 9626 [Source:MGI Symbol;Acc:MGI:3780034]	0.0446462	0	0	0.251201	0	0	0.0492059	-1.59451	0.999682	NORMAL	0.0446462	0	0	0	0.0643136	0.108244	-1.32315	NA	NA	1.19777	1.54868	0.147874	0	0.0643136	0.108244	4.26387	0.258316	NORMAL	0.251201	0	0	0.0492059	0	0.0643136	0.108244	0.271358	0.992975	NORMAL	0.0446462	0	0	1.19777	1.54868	0.147874	-5.58703	0.0253324	DOWN
ENSMUSG00000021747	Cfap20dc	CFAP20 domain containing [Source:MGI Symbol;Acc:MGI:1926154]	0.829297	0.999218	0.665715	1.91893	2.90487	2.8492	3.03279	-1.67827	1.04497e-08	DOWN	0.829297	0.999218	0.665715	0.632567	0.760211	0.705022	0.20864	0.996572	NORMAL	2.38376	2.97489	1.24852	0.632567	0.760211	0.705022	1.6743	7.65298e-07	UP	1.91893	2.90487	2.8492	3.03279	0.632567	0.760211	0.705022	1.88691	1.64747e-10	UP	0.829297	0.999218	0.665715	2.38376	2.97489	1.24852	-1.46566	7.92577e-06	DOWN
ENSMUSG00000021750	Fam107a	family with sequence similarity 107, member A [Source:MGI Symbol;Acc:MGI:3041256]	0.584022	0.5731	0.419423	1.54031	2.10615	1.0913	1.36277	-1.53122	0.00331991	DOWN	0.584022	0.5731	0.419423	0.523501	1.20936	0.420362	-0.51388	0.941074	NORMAL	1.91401	1.2896	0.861394	0.523501	1.20936	0.420362	0.921067	0.625985	NORMAL	1.54031	2.10615	1.0913	1.36277	0.523501	1.20936	0.420362	1.01734	0.120466	NORMAL	0.584022	0.5731	0.419423	1.91401	1.2896	0.861394	-1.43495	0.0123772	DOWN
ENSMUSG00000025279	Dnase1l3	deoxyribonuclease 1-like 3 [Source:MGI Symbol;Acc:MGI:1314633]	0.0548478	0.0195716	0.0108661	0.0642916	0.349595	0.207047	0.309803	-2.92643	0.00357963	DOWN	0.0548478	0.0195716	0.0108661	0.0280937	0.0197523	0.0332444	0.17766	0.996572	NORMAL	0.217375	0.158546	0.102185	0.0280937	0.0197523	0.0332444	2.64398	0.105233	NORMAL	0.0642916	0.349595	0.207047	0.309803	0.0280937	0.0197523	0.0332444	3.10409	0.00340903	UP	0.0548478	0.0195716	0.0108661	0.217375	0.158546	0.102185	-2.46632	0.0349792	DOWN
ENSMUSG00000027875	Hmgcs2	3-hydroxy-3-methylglutaryl-Coenzyme A synthase 2 [Source:MGI Symbol;Acc:MGI:101939]	6.92348	7.76784	6.70295	8.33452	13.0642	12.6424	10.0735	-0.62668	0.00622565	NORMAL	6.92348	7.76784	6.70295	7.88798	7.00457	7.31292	-0.103358	0.996572	NORMAL	13.4824	13.556	15.9276	7.88798	7.00457	7.31292	0.969874	6.09619e-07	NORMAL	8.33452	13.0642	12.6424	10.0735	7.88798	7.00457	7.31292	0.523322	0.0300001	NORMAL	6.92348	7.76784	6.70295	13.4824	13.556	15.9276	-1.07323	3.26839e-09	DOWN
ENSMUSG00000029469	Ift81	intraflagellar transport 81 [Source:MGI Symbol;Acc:MGI:1098597]	4.5051	4.30701	4.53329	8.1544	12.2934	7.54583	5.5217	-0.928964	0.038993	NORMAL	4.5051	4.30701	4.53329	7.48333	6.12381	6.58285	-0.650454	0.421089	NORMAL	10.8474	12.8187	11.9171	7.48333	6.12381	6.58285	0.833493	0.225727	NORMAL	8.1544	12.2934	7.54583	5.5217	7.48333	6.12381	6.58285	0.278509	0.89858	NORMAL	4.5051	4.30701	4.53329	10.8474	12.8187	11.9171	-1.48395	8.59853e-06	DOWN
ENSMUSG00000051811	Cox6b2	cytochrome c oxidase subunit 6B2 [Source:MGI Symbol;Acc:MGI:3044182]	1.08368	0.818882	1.21237	0.956437	1.28308	1.46306	1.1241	-0.215881	0.999682	NORMAL	1.08368	0.818882	1.21237	1.34959	1.74471	1.85461	-0.707213	0.610126	NORMAL	2.13771	1.59698	3.00866	1.34959	1.74471	1.85461	0.468657	0.999265	NORMAL	0.956437	1.28308	1.46306	1.1241	1.34959	1.74471	1.85461	-0.491332	0.745169	NORMAL	1.08368	0.818882	1.21237	2.13771	1.59698	3.00866	-1.17587	0.0219741	DOWN
ENSMUSG00000053930	Shisa6	shisa family member 6 [Source:MGI Symbol;Acc:MGI:2685725]	0.0474092	0.0473684	0.112709	0.0978072	0.159043	0.125992	0.117565	-0.912288	0.574251	NORMAL	0.0474092	0.0473684	0.112709	0.161891	0.150246	0.149426	-1.27638	0.117131	NORMAL	0.234144	0.231451	0.204133	0.161891	0.150246	0.149426	0.554062	0.999265	NORMAL	0.0978072	0.159043	0.125992	0.117565	0.161891	0.150246	0.149426	-0.364095	0.915892	NORMAL	0.0474092	0.0473684	0.112709	0.234144	0.231451	0.204133	-1.83045	0.000686772	DOWN
ENSMUSG00000059565	Gm5292	predicted gene 5292 [Source:MGI Symbol;Acc:MGI:3645663]	0	0	0	0.685171	1.06216	1.32393	1.10726	-6.15933	0.00113006	DOWN	0	0	0	0	0	0.147622	-1.37151	0.996572	NORMAL	1.07663	0.625801	0.403339	0	0	0.147622	4.34381	0.183806	NORMAL	0.685171	1.06216	1.32393	1.10726	0	0	0.147622	4.78781	0.0210566	UP	0	0	0	1.07663	0.625801	0.403339	-5.71533	0.0033826	DOWN
ENSMUSG00000072324	Gm8420	predicted gene 8420 [Source:MGI Symbol;Acc:MGI:3645594]	0	0.0842922	0.0935975	15.2846	44.1394	39.8064	34.3332	-9.34645	2.61717e-15	DOWN	0	0.0842922	0.0935975	0	0	0.143179	0.470749	0.996572	NORMAL	32.3349	32.3967	16.6259	0	0	0.143179	9.58795	6.86996e-12	UP	15.2846	44.1394	39.8064	34.3332	0	0	0.143179	9.8172	7.5375e-13	UP	0	0.0842922	0.0935975	32.3349	32.3967	16.6259	-9.1172	1.65539e-14	DOWN
ENSMUSG00000074479	Rtraf-ps	RNA transcription, translation and transport factor, pseudogene [Source:MGI Symbol;Acc:MGI:3642446]	2.95099	2.69296	3.06692	9.88962	19.1501	18.8171	17.2749	-2.48875	2.6455e-23	DOWN	2.95099	2.69296	3.06692	3.36998	2.09063	4.10512	-0.154863	0.996572	NORMAL	16.5182	16.408	11.2962	3.36998	2.09063	4.10512	2.26222	6.16318e-16	UP	9.88962	19.1501	18.8171	17.2749	3.36998	2.09063	4.10512	2.33389	2.30963e-19	UP	2.95099	2.69296	3.06692	16.5182	16.408	11.2962	-2.41708	1.14934e-19	DOWN
ENSMUSG00000075270	Pde11a	phosphodiesterase 11A [Source:MGI Symbol;Acc:MGI:3036251]	0.00678094	0.00967871	0.0214944	0.241634	0.236578	0.163824	0.396094	-4.49634	1.20214e-05	DOWN	0.00678094	0.00967871	0.0214944	0.500152	0.312578	0.443888	-5.20987	4.57163e-08	DOWN	0.314224	0.226504	0.258282	0.500152	0.312578	0.443888	-0.615342	0.999265	NORMAL	0.241634	0.236578	0.163824	0.396094	0.500152	0.312578	0.443888	-0.713525	0.527719	NORMAL	0.00678094	0.00967871	0.0214944	0.314224	0.226504	0.258282	-4.59453	5.00218e-06	DOWN
ENSMUSG00000079364	Gm3558	predicted gene 3558 [Source:MGI Symbol;Acc:MGI:3781735]	0.17185	0.245288	0.435786	0.418994	0.876283	1.24554	1.60044	-1.93209	0.00305917	DOWN	0.17185	0.245288	0.435786	0.187784	0.123776	0.416647	0.234003	0.996572	NORMAL	1.0059	1.03767	0.853782	0.187784	0.123776	0.416647	2.1232	0.00568601	UP	0.418994	0.876283	1.24554	1.60044	0.187784	0.123776	0.416647	2.1661	0.000615152	UP	0.17185	0.245288	0.435786	1.0059	1.03767	0.853782	-1.88919	0.00556406	DOWN
ENSMUSG00000079391	Gm2974	predicted gene 2974 [Source:MGI Symbol;Acc:MGI:3781152]	0.195209	0.35462	0.309389	0.532528	0.976345	1.54347	1.4669	-2.01818	0.000578024	DOWN	0.195209	0.35462	0.309389	0.242397	0.178947	0.344205	0.13791	0.996572	NORMAL	0.833172	1.23116	0.529002	0.242397	0.178947	0.344205	1.82809	0.0290316	UP	0.532528	0.976345	1.54347	1.4669	0.242397	0.178947	0.344205	2.15609	0.000254819	UP	0.195209	0.35462	0.309389	0.833172	1.23116	0.529002	-1.69018	0.0153389	DOWN
ENSMUSG00000079396	Gm3411	predicted gene 3411 [Source:MGI Symbol;Acc:MGI:3781589]	0.248323	0.405077	0.534131	0.964723	1.11866	1.75696	2.06241	-1.95364	3.44555e-05	DOWN	0.248323	0.405077	0.534131	0.314957	0.178857	0.21502	0.622611	0.947342	NORMAL	1.07068	1.48121	0.76373	0.314957	0.178857	0.21502	2.21709	0.000194103	UP	0.964723	1.11866	1.75696	2.06241	0.314957	0.178857	0.21502	2.57625	2.60241e-07	UP	0.248323	0.405077	0.534131	1.07068	1.48121	0.76373	-1.59448	0.00490293	DOWN
ENSMUSG00000079402	Gm3020	predicted gene 3020 [Source:MGI Symbol;Acc:MGI:3781198]	0.255774	0.182539	0.608069	0.513967	1.32384	1.85382	1.79206	-2.03103	0.000764628	DOWN	0.255774	0.182539	0.608069	0.149727	0.157906	0.265766	0.828604	0.897561	NORMAL	1.10281	1.31441	0.75639	0.149727	0.157906	0.265766	2.55246	0.000413864	UP	0.513967	1.32384	1.85382	1.79206	0.149727	0.157906	0.265766	2.85963	2.82642e-06	UP	0.255774	0.182539	0.608069	1.10281	1.31441	0.75639	-1.72386	0.0154642	DOWN
ENSMUSG00000079495	Nat8f6	N-acetyltransferase 8 (GCN5-related) family member 6 [Source:MGI Symbol;Acc:MGI:3779382]	0.291173	0.207802	0.164815	0.312053	0.139542	0.854202	0.595976	-1.08624	0.700417	NORMAL	0.291173	0.207802	0.164815	0.284081	0.32956	0.302548	-0.482017	0.996572	NORMAL	0.697464	0.85504	0.964402	0.284081	0.32956	0.302548	1.46002	0.433192	NORMAL	0.312053	0.139542	0.854202	0.595976	0.284081	0.32956	0.302548	0.604227	0.881099	NORMAL	0.291173	0.207802	0.164815	0.697464	0.85504	0.964402	-1.94203	0.0232593	DOWN
ENSMUSG00000090872	Gm3239	predicted gene 3239 [Source:MGI Symbol;Acc:MGI:3781417]	0.0201685	0.11515	0.159827	0.529563	0.324764	0.609079	0.74465	-2.63966	0.00353852	DOWN	0.0201685	0.11515	0.159827	0.192837	0.116213	0.195593	-0.941543	0.947342	NORMAL	0.455001	0.440491	0.434205	0.192837	0.116213	0.195593	1.43803	0.624273	NORMAL	0.529563	0.324764	0.609079	0.74465	0.192837	0.116213	0.195593	1.69812	0.0817903	NORMAL	0.0201685	0.11515	0.159827	0.455001	0.440491	0.434205	-2.37957	0.0159334	DOWN
ENSMUSG00000091756	Gm3095	predicted gene 3095 [Source:MGI Symbol;Acc:MGI:3781271]	0	0.128589	0.142784	0.464646	0.272	0.70737	0.632976	-2.68901	0.0164713	DOWN	0	0.128589	0.142784	0.18458	0.0973317	0.163816	-0.919214	0.985175	NORMAL	0.439441	0.376159	0.410284	0.18458	0.0973317	0.163816	1.4924	0.760439	NORMAL	0.464646	0.272	0.70737	0.632976	0.18458	0.0973317	0.163816	1.7698	0.142604	NORMAL	0	0.128589	0.142784	0.439441	0.376159	0.410284	-2.41162	0.0482509	DOWN
ENSMUSG00000092167	Gm3696	predicted gene 3696 [Source:MGI Symbol;Acc:MGI:3781872]	0.233617	0.194513	0.339407	0.730245	1.07107	1.26992	1.57704	-2.22675	1.16273e-05	DOWN	0.233617	0.194513	0.339407	0.265915	0.140221	0.377601	-0.0321796	0.996572	NORMAL	0.937749	1.05048	0.612568	0.265915	0.140221	0.377601	1.83483	0.0102606	UP	0.730245	1.07107	1.26992	1.57704	0.265915	0.140221	0.377601	2.19457	3.91398e-05	UP	0.233617	0.194513	0.339407	0.937749	1.05048	0.612568	-1.86701	0.00151371	DOWN
ENSMUSG00000094370	Gm3373	predicted gene 3373 [Source:MGI Symbol;Acc:MGI:3781551]	0.18064	0.180484	0.171779	0.508183	0.339355	0.829194	0.975535	-1.91102	0.0325766	DOWN	0.18064	0.180484	0.171779	0.0493472	0.104086	0.437959	0.0155493	0.997826	NORMAL	0.671862	0.673016	0.598303	0.0493472	0.104086	0.437959	1.95032	0.0967776	NORMAL	0.508183	0.339355	0.829194	0.975535	0.0493472	0.104086	0.437959	1.92657	0.0255426	UP	0.18064	0.180484	0.171779	0.671862	0.673016	0.598303	-1.93477	0.0261924	DOWN
ENSMUSG00000094825	Gm3194	predicted gene 3194 [Source:MGI Symbol;Acc:MGI:3781373]	0.292182	0.389241	0.123489	0.803713	1.04553	1.1765	1.98581	-2.20584	0.000100689	DOWN	0.292182	0.389241	0.123489	0.239455	0.168358	0.472262	-0.0524609	0.996572	NORMAL	0.676977	1.05106	0.838713	0.239455	0.168358	0.472262	1.63746	0.0963002	NORMAL	0.803713	1.04553	1.1765	1.98581	0.239455	0.168358	0.472262	2.15338	0.000234077	UP	0.292182	0.389241	0.123489	0.676977	1.05106	0.838713	-1.68992	0.0186261	DOWN
ENSMUSG00000095079	Igha	immunoglobulin heavy constant alpha [Source:MGI Symbol;Acc:MGI:96444]	0.0794193	0.0188931	0.0629362	0.297901	0.337474	0.207863	0.393887	-2.48462	0.0234814	DOWN	0.0794193	0.0188931	0.0629362	0	0.133472	0.128367	-0.60055	0.996572	NORMAL	0.306686	0.544175	0.591856	0	0.133472	0.128367	2.55087	0.0182935	UP	0.297901	0.337474	0.207863	0.393887	0	0.133472	0.128367	1.88407	0.102382	NORMAL	0.0794193	0.0188931	0.0629362	0.306686	0.544175	0.591856	-3.15142	0.000401062	DOWN
ENSMUSG00000096488	Gm10409	predicted gene 10409 [Source:MGI Symbol;Acc:MGI:3710610]	0.255774	0.182539	0.608069	0.513967	1.32384	1.85382	1.79206	-2.03103	0.000764628	DOWN	0.255774	0.182539	0.608069	0.149727	0.157906	0.265766	0.828604	0.897561	NORMAL	1.10281	1.31441	0.75639	0.149727	0.157906	0.265766	2.55246	0.000413864	UP	0.513967	1.32384	1.85382	1.79206	0.149727	0.157906	0.265766	2.85963	2.82642e-06	UP	0.255774	0.182539	0.608069	1.10281	1.31441	0.75639	-1.72386	0.0154642	DOWN
ENSMUSG00000096629	Gm3383	predicted gene 3383 [Source:MGI Symbol;Acc:MGI:3781561]	0.292182	0.389241	0.123489	0.803713	1.04553	1.1765	1.98581	-2.20584	0.000100689	DOWN	0.292182	0.389241	0.123489	0.239455	0.168358	0.472262	-0.0524609	0.996572	NORMAL	0.676977	1.05106	0.838713	0.239455	0.168358	0.472262	1.63746	0.0963002	NORMAL	0.803713	1.04553	1.1765	1.98581	0.239455	0.168358	0.472262	2.15338	0.000234077	UP	0.292182	0.389241	0.123489	0.676977	1.05106	0.838713	-1.68992	0.0186261	DOWN
ENSMUSG00000096775	Gm5796	predicted gene 5796 [Source:MGI Symbol;Acc:MGI:3779522]	0.272103	0.221934	0.246434	0.838395	1.01714	1.69043	1.98144	-2.48911	4.73297e-07	DOWN	0.272103	0.221934	0.246434	0.159285	0.0839935	0.188489	0.789504	0.935369	NORMAL	0.876948	1.32341	0.933428	0.159285	0.0839935	0.188489	2.91407	1.32139e-05	UP	0.838395	1.01714	1.69043	1.98144	0.159285	0.0839935	0.188489	3.27861	3.32807e-08	UP	0.272103	0.221934	0.246434	0.876948	1.32341	0.933428	-2.12456	0.000137492	DOWN
ENSMUSG00000096793	Gm3002	predicted gene 3002 [Source:MGI Symbol;Acc:MGI:3781180]	0.198704	0.128917	0.572596	0.372668	1.09078	1.65839	1.56285	-2.03022	0.00498475	DOWN	0.198704	0.128917	0.572596	0.0986944	0.130108	0.131388	1.22267	0.735154	NORMAL	1.02431	1.11396	0.717963	0.0986944	0.130108	0.131388	3.02403	0.000331617	UP	0.372668	1.09078	1.65839	1.56285	0.0986944	0.130108	0.131388	3.25289	7.74556e-06	UP	0.198704	0.128917	0.572596	1.02431	1.11396	0.717963	-1.80136	0.0277587	DOWN
ENSMUSG00000101496	Gm8885	predicted gene 8885 [Source:MGI Symbol;Acc:MGI:3649121]	0.236221	0.168584	0.280792	19.6041	54.1243	50.0076	41.1673	-7.49285	7.60926e-39	DOWN	0.236221	0.168584	0.280792	0.241991	0.170141	0.572716	-0.419218	0.996572	NORMAL	39.1044	39.1492	22.3961	0.241991	0.170141	0.572716	6.84732	3.84271e-31	UP	19.6041	54.1243	50.0076	41.1673	0.241991	0.170141	0.572716	7.07363	6.12529e-35	UP	0.236221	0.168584	0.280792	39.1044	39.1492	22.3961	-7.26654	2.48483e-35	DOWN
ENSMUSG00000103922	Gm6123	predicted gene 6123 [Source:MGI Symbol;Acc:MGI:3647047]	27.1883	29.5179	27.2264	47.5219	67.8688	60.6975	65.7921	-1.10991	1.52746e-11	DOWN	27.1883	29.5179	27.2264	23.5093	29.4573	25.5501	0.0466307	0.996572	NORMAL	65.4841	65.1061	41.9619	23.5093	29.4573	25.5501	1.15167	9.97738e-11	UP	47.5219	67.8688	60.6975	65.7921	23.5093	29.4573	25.5501	1.15654	1.027e-12	UP	27.1883	29.5179	27.2264	65.4841	65.1061	41.9619	-1.10504	4.60716e-10	DOWN
ENSMUSG00000112007	Gm18119	predicted gene, 18119 [Source:MGI Symbol;Acc:MGI:5010304]	0.114659	0	0	6.66633	16.5398	15.3742	13.7427	-8.06439	6.0065e-11	DOWN	0.114659	0	0	0.0783067	0	0	0.448681	0.996572	NORMAL	10.8013	11.4163	6.8358	0.0783067	0	0	8.15154	2.86385e-08	UP	6.66633	16.5398	15.3742	13.7427	0.0783067	0	0	8.51307	1.60566e-09	UP	0.114659	0	0	10.8013	11.4163	6.8358	-7.70286	6.05036e-10	DOWN
ENSMUSG00000116704	Gm5491	predicted gene 5491 [Source:MGI Symbol;Acc:MGI:3644969]	0.232336	0.0829058	0	0.762554	2.02648	1.26296	1.63241	-3.56704	0.00340646	DOWN	0.232336	0.0829058	0	0.317348	0.0836711	0	-0.407222	0.996572	NORMAL	0.991634	1.6417	1.82763	0.317348	0.0836711	0	3.24606	0.0242322	UP	0.762554	2.02648	1.26296	1.63241	0.317348	0.0836711	0	3.15981	0.00909667	UP	0.232336	0.0829058	0	0.991634	1.6417	1.82763	-3.65328	0.00199546	DOWN
ENSMUSG00000117785	Gm5827	predicted gene 5827 [Source:MGI Symbol;Acc:MGI:3647389]	0.667777	0.366594	0.610596	1.97495	2.68822	1.86152	1.89656	-1.92709	5.37727e-05	DOWN	0.667777	0.366594	0.610596	0.841953	0.665961	0.809508	-0.531732	0.953138	NORMAL	2.64655	1.64984	0.978279	0.841953	0.665961	0.809508	1.24672	0.1576	NORMAL	1.97495	2.68822	1.86152	1.89656	0.841953	0.665961	0.809508	1.39536	0.00909667	UP	0.667777	0.366594	0.610596	2.64655	1.64984	0.978279	-1.77845	0.000686772	DOWN
ENSMUSG00000015090	Ptgds	prostaglandin D2 synthase (brain) [Source:MGI Symbol;Acc:MGI:99261]	54.1184	54.1054	50.846	38.1172	28.2779	64.158	24.335	0.451779	0.959453	NORMAL	54.1184	54.1054	50.846	131.898	142.775	130.015	-1.39611	0.00318967	DOWN	134.092	131.379	97.2134	131.898	142.775	130.015	-0.143306	0.999265	NORMAL	38.1172	28.2779	64.158	24.335	131.898	142.775	130.015	-1.84789	6.00005e-07	DOWN	54.1184	54.1054	50.846	134.092	131.379	97.2134	-1.2528	0.0157561	DOWN
ENSMUSG00000021696	Elovl7	ELOVL family member 7, elongation of long chain fatty acids (yeast) [Source:MGI Symbol;Acc:MGI:1921809]	0.0440009	0.0753651	0.0418425	0.0165047	0.047235	0.0744129	0.0630431	-0.0102854	0.999682	NORMAL	0.0440009	0.0753651	0.0418425	0.0240403	0.114091	0.10668	-0.599027	0.996572	NORMAL	0.745835	0.746189	0.75783	0.0240403	0.114091	0.10668	3.28499	2.86385e-08	UP	0.0165047	0.047235	0.0744129	0.0630431	0.0240403	0.114091	0.10668	-0.588742	0.917803	NORMAL	0.0440009	0.0753651	0.0418425	0.745835	0.746189	0.75783	-3.88402	2.87588e-11	DOWN
ENSMUSG00000027861	Casq2	calsequestrin 2 [Source:MGI Symbol;Acc:MGI:1309469]	0.116168	0.221082	0.204573	0.12104	0.225164	0.171513	0.184936	-0.0405378	0.999682	NORMAL	0.116168	0.221082	0.204573	300.723	301.03	283.056	-10.7919	0	DOWN	273.777	286.335	234.578	300.723	301.03	283.056	-0.139432	0.999265	NORMAL	0.12104	0.225164	0.171513	0.184936	300.723	301.03	283.056	-10.7513	0	DOWN	0.116168	0.221082	0.204573	273.777	286.335	234.578	-10.6524	0	DOWN
ENSMUSG00000027894	Slc6a17	solute carrier family 6 (neurotransmitter transporter), member 17 [Source:MGI Symbol;Acc:MGI:2442535]	0.010303	0.0147058	0.0217724	0.00644104	0.0138253	0.0290401	0.0246029	-0.459517	0.999682	NORMAL	0.010303	0.0147058	0.0217724	0.689568	0.578822	0.79934	-5.58011	8.85418e-26	DOWN	0.745465	0.767721	0.636995	0.689568	0.578822	0.79934	0.0901654	0.999265	NORMAL	0.00644104	0.0138253	0.0290401	0.0246029	0.689568	0.578822	0.79934	-5.12059	6.47234e-45	DOWN	0.010303	0.0147058	0.0217724	0.745465	0.767721	0.636995	-5.67028	2.58292e-27	DOWN
ENSMUSG00000038354	Ankrd35	ankyrin repeat domain 35 [Source:MGI Symbol;Acc:MGI:2442590]	0.389409	0.247031	0.301732	0.210986	0.336747	0.292692	0.777292	-0.408928	0.999682	NORMAL	0.389409	0.247031	0.301732	0.791932	0.84766	0.755294	-1.39341	0.013456	DOWN	0.991946	0.956106	0.85985	0.791932	0.84766	0.755294	0.245825	0.999265	NORMAL	0.210986	0.336747	0.292692	0.777292	0.791932	0.84766	0.755294	-0.984481	0.113752	NORMAL	0.389409	0.247031	0.301732	0.991946	0.956106	0.85985	-1.63923	0.000906426	DOWN
ENSMUSG00000039639	Kcne1	potassium voltage-gated channel, Isk-related subfamily, member 1 [Source:MGI Symbol;Acc:MGI:96673]	0.516431	0.627339	0.679179	0.803701	0.855175	0.92912	0.666055	-0.413035	0.863784	NORMAL	0.516431	0.627339	0.679179	1.36576	1.567	1.43856	-1.33179	1.35364e-05	DOWN	1.35333	2.00455	1.51032	1.36576	1.567	1.43856	0.155884	0.999265	NORMAL	0.803701	0.855175	0.92912	0.666055	1.36576	1.567	1.43856	-0.918758	0.00292801	NORMAL	0.516431	0.627339	0.679179	1.35333	2.00455	1.51032	-1.48768	1.1422e-07	DOWN
ENSMUSG00000050064	Zfp697	zinc finger protein 697 [Source:MGI Symbol;Acc:MGI:2139736]	0.213359	0.176631	0.17584	0.192073	0.166054	0.247423	0.688986	-0.794752	0.60179	NORMAL	0.213359	0.176631	0.17584	1.01416	1.03883	1.00353	-2.47648	4.50495e-09	DOWN	1.06935	1.14578	0.946939	1.01416	1.03883	1.00353	0.0653265	0.999265	NORMAL	0.192073	0.166054	0.247423	0.688986	1.01416	1.03883	1.00353	-1.68173	4.87945e-05	DOWN	0.213359	0.176631	0.17584	1.06935	1.14578	0.946939	-2.54181	8.52961e-10	DOWN
ENSMUSG00000053963	Stum	mechanosensory transduction mediator [Source:MGI Symbol;Acc:MGI:2138735]	0.464483	0.628802	0.546432	0.296366	0.321278	0.636283	0.612194	0.206965	0.999682	NORMAL	0.464483	0.628802	0.546432	1.34082	0.993298	0.94038	-1.06447	0.00367525	DOWN	1.29926	1.04583	1.2133	1.34082	0.993298	0.94038	0.131406	0.999265	NORMAL	0.296366	0.321278	0.636283	0.612194	1.34082	0.993298	0.94038	-1.27144	1.86953e-05	DOWN	0.464483	0.628802	0.546432	1.29926	1.04583	1.2133	-1.19588	0.000401062	DOWN
ENSMUSG00000106296	4632404M16Rik	RIKEN cDNA 4632404M16 gene [Source:MGI Symbol;Acc:MGI:1921598]	0	0	0	0.0229817	0	0.0296044	0.0135052	-2.37985	0.87359	NORMAL	0	0	0	1.18835	1.30622	0.920976	-8.65667	1.38047e-09	DOWN	1.4644	1.25942	0.811715	1.18835	1.30622	0.920976	0.0676766	0.999265	NORMAL	0.0229817	0	0.0296044	0.0135052	1.18835	1.30622	0.920976	-6.27681	1.47663e-15	DOWN	0	0	0	1.4644	1.25942	0.811715	-8.72434	8.4826e-10	DOWN
ENSMUSG00000111765	Gm10635	predicted gene 10635 [Source:MGI Symbol;Acc:MGI:3641740]	0.389121	0.298024	0.210588	0.373797	0.318385	0.424191	0.434092	-0.335325	0.996841	NORMAL	0.389121	0.298024	0.210588	0.959293	1.08006	0.966429	-1.75411	3.0654e-08	DOWN	1.08792	1.10957	0.943038	0.959293	1.08006	0.966429	0.0813377	0.999265	NORMAL	0.373797	0.318385	0.424191	0.434092	0.959293	1.08006	0.966429	-1.41879	4.58418e-07	DOWN	0.389121	0.298024	0.210588	1.08792	1.10957	0.943038	-1.83545	1.13494e-09	DOWN
ENSMUSG00000000003	Pbsn	probasin [Source:MGI Symbol;Acc:MGI:1860484]	0	0	0	0	0	0	0	NA	NA	NA	0	0	0	0	0	0	NA	NA	NA	0	0	0	0	0	0	NA	NA	NA	0	0	0	0	0	0	0	NA	NA	NA	0	0	0	0	0	0	NA	NA	NA
ENSMUSG00000000094	Tbx4	T-box 4 [Source:MGI Symbol;Acc:MGI:102556]	0.0207675	0.0296423	0.0329146	0.0584239	0.0278674	0.0501733	0.0228885	-0.489318	NA	NORMAL	0.0207675	0.0296423	0.0329146	0.0141832	0.014958	0	1.2505	NA	NA	0	0	0.0171961	0.0141832	0.014958	0	-1.40818	NA	NA	0.0584239	0.0278674	0.0501733	0.0228885	0.0141832	0.014958	0	1.73982	NA	NA	0.0207675	0.0296423	0.0329146	0	0	0.0171961	2.65869	NA	NA
ENSMUSG00000000125	Wnt3	wingless-type MMTV integration site family, member 3 [Source:MGI Symbol;Acc:MGI:98955]	0	0	0.0181961	0	0.0154059	0	0.0253068	-0.988952	NA	NORMAL	0	0	0.0181961	0.0156817	0	0	-0.409734	NA	NORMAL	0	0	0	0.0156817	0	0	-1.56839	NA	NA	0	0.0154059	0	0.0253068	0.0156817	0	0	0.579219	NA	NORMAL	0	0	0.0181961	0	0	0	1.15866	NA	NA
ENSMUSG00000000157	Itgb2l	integrin beta 2-like [Source:MGI Symbol;Acc:MGI:1277979]	0	0	0	0	0	0	0	NA	NA	NA	0	0	0	0	0	0	NA	NA	NA	0	0	0	0	0	0	NA	NA	NA	0	0	0	0	0	0	0	NA	NA	NA	0	0	0	0	0	0	NA	NA	NA
ENSMUSG00000000182	Fgf23	fibroblast growth factor 23 [Source:MGI Symbol;Acc:MGI:1891427]	0	0	0.0617104	0	0	0	0.0321845	0.877322	NA	NORMAL	0	0	0.0617104	0	0	0	1.62156	NA	NA	0	0	0	0	0	0	0	NA	NORMAL	0	0	0	0.0321845	0	0	0	0.744242	NA	NORMAL	0	0	0.0617104	0	0	0	2.22816	NA	NA
ENSMUSG00000000202	Btbd17	BTB (POZ) domain containing 17 [Source:MGI Symbol;Acc:MGI:1919264]	0	0	0.0175624	0	0	0.0133856	0.00610635	-0.167242	NA	NORMAL	0	0	0.0175624	0	0	0	0.552046	NA	NORMAL	0	0	0	0	0	0	0	NA	NORMAL	0	0	0.0133856	0.00610635	0	0	0	0.719289	NA	NORMAL	0	0	0.0175624	0	0	0	1.15864	NA	NA
ENSMUSG00000000216	Scnn1g	sodium channel, nonvoltage-gated 1 gamma [Source:MGI Symbol;Acc:MGI:104695]	0	0	0	0	0	0	0	NA	NA	NA	0	0	0	0	0	0	NA	NA	NA	0	0	0	0	0	0	NA	NA	NA	0	0	0	0	0	0	0	NA	NA	NA	0	0	0	0	0	0	NA	NA	NA
ENSMUSG00000000385	Tmprss2	transmembrane protease, serine 2 [Source:MGI Symbol;Acc:MGI:1354381]	0.0145091	0.00690314	0.0229956	0.00907056	0.0194694	0	0.0106606	0.57237	NA	NORMAL	0.0145091	0.00690314	0.0229956	0.00660598	0.00696687	0.0234514	0.312775	NA	NORMAL	0.00589773	0	0	0.00660598	0.00696687	0.0234514	-1.94022	NA	NA	0.00907056	0.0194694	0	0.0106606	0.00660598	0.00696687	0.0234514	-0.259595	NA	NORMAL	0.0145091	0.00690314	0.0229956	0.00589773	0	0	2.253	NA	NA
ENSMUSG00000000394	Gcg	glucagon [Source:MGI Symbol;Acc:MGI:95674]	0	0	0	0	0	0	0	NA	NA	NA	0	0	0	0	0	0	NA	NA	NA	0	0	0	0	0	0	NA	NA	NA	0	0	0	0	0	0	0	NA	NA	NA	0	0	0	0	0	0	NA	NA	NA
ENSMUSG00000000435	Myf5	myogenic factor 5 [Source:MGI Symbol;Acc:MGI:97252]	0	0	0	0	0	0	0	NA	NA	NA	0	0	0	0	0	0	NA	NA	NA	0	0	0	0	0	0	NA	NA	NA	0	0	0	0	0	0	0	NA	NA	NA	0	0	0	0	0	0	NA	NA	NA
ENSMUSG00000000560	Gabra2	gamma-aminobutyric acid (GABA) A receptor, subunit alpha 2 [Source:MGI Symbol;Acc:MGI:95614]	0	0.00659774	0	0	0	0.00558375	0.00254724	-0.167242	NA	NORMAL	0	0.00659774	0	0	0	0	0.552046	NA	NORMAL	0	0	0	0	0	0	0	NA	NORMAL	0	0	0.00558375	0.00254724	0	0	0	0.719289	NA	NORMAL	0	0.00659774	0	0	0	0	1.15864	NA	NA
ENSMUSG00000000606	Vmn2r88	vomeronasal 2, receptor 88 [Source:MGI Symbol;Acc:MGI:1316662]	0	0	0	0	0	0	0	NA	NA	NA	0	0	0	0	0	0	NA	NA	NA	0	0	0	0	0	0	NA	NA	NA	0	0	0	0	0	0	0	NA	NA	NA	0	0	0	0	0	0	NA	NA	NA
ENSMUSG00000000701	Tcl1b5	T cell leukemia/lymphoma 1B, 5 [Source:MGI Symbol;Acc:MGI:1351635]	0	0	0	0	0	0	0	NA	NA	NA	0	0	0	0	0	0	NA	NA	NA	0	0	0	0	0	0	NA	NA	NA	0	0	0	0	0	0	0	NA	NA	NA	0	0	0	0	0	0	NA	NA	NA
ENSMUSG00000000724	Cryba1	crystallin, beta A1 [Source:MGI Symbol;Acc:MGI:88518]	0	0	0	0	0	0	0	0	NA	NORMAL	0	0	0	0	0.0319147	0.0537146	-2.39209	NA	NA	0	0.0284633	0.0366901	0	0.0319147	0.0537146	-0.378328	NA	NORMAL	0	0	0	0	0	0.0319147	0.0537146	-2.59461	NA	NA	0	0	0	0	0.0284633	0.0366901	-2.01376	NA	NA
ENSMUSG00000000983	Wfdc18	WAP four-disulfide core domain 18 [Source:MGI Symbol;Acc:MGI:107506]	0	0	0	0.0542895	0.038843	0	0	-1.43773	NA	NA	0	0	0	0	0.0833968	0	-2.16967	NA	NA	0.0705987	0.074378	0.0479378	0	0.0833968	0	1.11053	NA	NA	0.0542895	0.038843	0	0	0	0.0833968	0	-0.731941	NA	NORMAL	0	0	0	0.0705987	0.074378	0.0479378	-3.2802	NA	NA
ENSMUSG00000001014	Icam4	intercellular adhesion molecule 4, Landsteiner-Wiener blood group [Source:MGI Symbol;Acc:MGI:1925619]	0	0	0	0	0	0	0	NA	NA	NA	0	0	0	0	0	0	NA	NA	NA	0	0	0	0	0	0	NA	NA	NA	0	0	0	0	0	0	0	NA	NA	NA	0	0	0	0	0	0	NA	NA	NA
ENSMUSG00000001023	S100a5	S100 calcium binding protein A5 [Source:MGI Symbol;Acc:MGI:1338915]	0	0	0	0	0	0	0	NA	NA	NA	0	0	0	0	0	0	NA	NA	NA	0	0	0	0	0	0	NA	NA	NA	0	0	0	0	0	0	0	NA	NA	NA	0	0	0	0	0	0	NA	NA	NA
ENSMUSG00000001496	Nkx2-1	NK2 homeobox 1 [Source:MGI Symbol;Acc:MGI:108067]	0	0	0	0	0	0	0	NA	NA	NA	0	0	0	0	0	0	NA	NA	NA	0	0	0	0	0	0	NA	NA	NA	0	0	0	0	0	0	0	NA	NA	NA	0	0	0	0	0	0	NA	NA	NA
ENSMUSG00000001566	Mnx1	motor neuron and pancreas homeobox 1 [Source:MGI Symbol;Acc:MGI:109160]	0	0	0	0	0	0	0	NA	NA	NA	0	0	0	0	0	0	NA	NA	NA	0	0	0	0	0	0	NA	NA	NA	0	0	0	0	0	0	0	NA	NA	NA	0	0	0	0	0	0	NA	NA	NA
ENSMUSG00000001655	Hoxc13	homeobox C13 [Source:MGI Symbol;Acc:MGI:99560]	0	0	0	0	0	0	0	NA	NA	NA	0	0	0	0	0	0	NA	NA	NA	0	0	0	0	0	0	NA	NA	NA	0	0	0	0	0	0	0	NA	NA	NA	0	0	0	0	0	0	NA	NA	NA
ENSMUSG00000001656	Hoxc11	homeobox C11 [Source:MGI Symbol;Acc:MGI:96193]	0	0	0	0	0	0	0	NA	NA	NA	0	0	0	0	0	0	NA	NA	NA	0	0	0	0	0	0	NA	NA	NA	0	0	0	0	0	0	0	NA	NA	NA	0	0	0	0	0	0	NA	NA	NA
ENSMUSG00000001657	Hoxc8	homeobox C8 [Source:MGI Symbol;Acc:MGI:96198]	0	0	0	0	0	0	0	NA	NA	NA	0	0	0	0	0	0	NA	NA	NA	0	0	0	0	0	0	NA	NA	NA	0	0	0	0	0	0	0	NA	NA	NA	0	0	0	0	0	0	NA	NA	NA
ENSMUSG00000001815	Evx2	even-skipped homeobox 2 [Source:MGI Symbol;Acc:MGI:95462]	0	0	0	0	0	0	0	NA	NA	NA	0	0	0	0	0	0	NA	NA	NA	0	0	0	0	0	0	NA	NA	NA	0	0	0	0	0	0	0	NA	NA	NA	0	0	0	0	0	0	NA	NA	NA
ENSMUSG00000001823	Hoxd12	homeobox D12 [Source:MGI Symbol;Acc:MGI:96204]	0	0	0	0	0	0	0	NA	NA	NA	0	0	0	0	0	0	NA	NA	NA	0	0	0	0	0	0	NA	NA	NA	0	0	0	0	0	0	0	NA	NA	NA	0	0	0	0	0	0	NA	NA	NA
ENSMUSG00000001901	Kcnh6	potassium voltage-gated channel, subfamily H (eag-related), member 6 [Source:MGI Symbol;Acc:MGI:2684139]	0.0199014	0.0426092	0	0.0186625	0	0.0240405	0.032901	0.095759	0.999682	NORMAL	0.0199014	0.0426092	0	0.0271834	0.0430026	0	-0.314357	NA	NORMAL	0.0303362	0.102272	0.0494371	0.0271834	0.0430026	0	1.20776	0.999265	NORMAL	0.0186625	0	0.0240405	0.032901	0.0271834	0.0430026	0	-0.410116	NA	NORMAL	0.0199014	0.0426092	0	0.0303362	0.102272	0.0494371	-1.52212	NA	NA
ENSMUSG00000002057	Foxn1	forkhead box N1 [Source:MGI Symbol;Acc:MGI:102949]	0	0	0	0	0	0	0	NA	NA	NA	0	0	0	0	0	0	NA	NA	NA	0	0	0	0	0	0	NA	NA	NA	0	0	0	0	0	0	0	NA	NA	NA	0	0	0	0	0	0	NA	NA	NA
ENSMUSG00000002190	Clgn	calmegin [Source:MGI Symbol;Acc:MGI:107472]	0.00877394	0	0.0417177	0	0.0235471	0	0	1.37366	NA	NA	0.00877394	0	0.0417177	0	0.012639	0	1.54238	NA	NA	0	0	0	0	0.012639	0	-1.56839	NA	NA	0	0.0235471	0	0	0	0.012639	0	0.168721	NA	NORMAL	0.00877394	0	0.0417177	0	0	0	3.11077	NA	NA
ENSMUSG00000002240	Prr27	proline rich 27 [Source:MGI Symbol;Acc:MGI:1921029]	0	0	0	0	0	0	0	NA	NA	NA	0	0	0	0	0	0	NA	NA	NA	0	0	0	0	0	0	NA	NA	NA	0	0	0	0	0	0	0	NA	NA	NA	0	0	0	0	0	0	NA	NA	NA
ENSMUSG00000002341	Ncan	neurocan [Source:MGI Symbol;Acc:MGI:104694]	0	0	0.0233376	0.0184109	0.0065863	0.0059291	0.00270478	-0.145446	NA	NORMAL	0	0	0.0233376	0.0134085	0.0141409	0.0238001	-1.3258	NA	NA	0	0.00630585	0	0.0134085	0.0141409	0.0238001	-3.05953	NA	NA	0.0184109	0.0065863	0.0059291	0.00270478	0.0134085	0.0141409	0.0238001	-1.18035	NA	NA	0	0	0.0233376	0	0.00630585	0	1.73373	NA	NA
ENSMUSG00000002633	Shh	sonic hedgehog [Source:MGI Symbol;Acc:MGI:98297]	0	0	0	0	0	0	0	NA	NA	NA	0	0	0	0	0	0	NA	NA	NA	0	0	0	0	0	0	NA	NA	NA	0	0	0	0	0	0	0	NA	NA	NA	0	0	0	0	0	0	NA	NA	NA
ENSMUSG00000002930	Ppp1r17	protein phosphatase 1, regulatory subunit 17 [Source:MGI Symbol;Acc:MGI:1333876]	0	0	0	0	0	0	0	NA	NA	NA	0	0	0	0	0	0	NA	NA	NA	0	0	0	0	0	0	NA	NA	NA	0	0	0	0	0	0	0	NA	NA	NA	0	0	0	0	0	0	NA	NA	NA
ENSMUSG00000002992	Apoc2	apolipoprotein C-II [Source:MGI Symbol;Acc:MGI:88054]	0	0	0	0	0	0	0	NA	NA	NA	0	0	0	0	0	0	NA	NA	NA	0	0	0	0	0	0	NA	NA	NA	0	0	0	0	0	0	0	NA	NA	NA	0	0	0	0	0	0	NA	NA	NA
ENSMUSG00000003053	Cyp2c29	cytochrome P450, family 2, subfamily c, polypeptide 29 [Source:MGI Symbol;Acc:MGI:103238]	0	0	0	0	0	0	0	NA	NA	NA	0	0	0	0	0	0	NA	NA	NA	0	0	0	0	0	0	NA	NA	NA	0	0	0	0	0	0	0	NA	NA	NA	0	0	0	0	0	0	NA	NA	NA
ENSMUSG00000003505	Psg18	pregnancy specific glycoprotein 18 [Source:MGI Symbol;Acc:MGI:1347251]	0	0	0	0	0	0	0	NA	NA	NA	0	0	0	0	0	0	NA	NA	NA	0	0	0	0	0	0	NA	NA	NA	0	0	0	0	0	0	0	NA	NA	NA	0	0	0	0	0	0	NA	NA	NA
ENSMUSG00000003657	Calb2	calbindin 2 [Source:MGI Symbol;Acc:MGI:101914]	0	0	0	0	0	0	0	NA	NA	NA	0	0	0	0	0	0	NA	NA	NA	0	0	0	0	0	0	NA	NA	NA	0	0	0	0	0	0	0	NA	NA	NA	0	0	0	0	0	0	NA	NA	NA
ENSMUSG00000004341	Gpx6	glutathione peroxidase 6 [Source:MGI Symbol;Acc:MGI:1922762]	0	0	0	0	0	0	0	NA	NA	NA	0	0	0	0	0	0	NA	NA	NA	0	0	0	0	0	0	NA	NA	NA	0	0	0	0	0	0	0	NA	NA	NA	0	0	0	0	0	0	NA	NA	NA
ENSMUSG00000004344	Gpx5	glutathione peroxidase 5 [Source:MGI Symbol;Acc:MGI:104886]	0	0	0	0	0	0	0	NA	NA	NA	0	0	0	0	0	0	NA	NA	NA	0	0	0	0	0	0	NA	NA	NA	0	0	0	0	0	0	0	NA	NA	NA	0	0	0	0	0	0	NA	NA	NA
ENSMUSG00000004366	Sst	somatostatin [Source:MGI Symbol;Acc:MGI:98326]	0	0	0	0	0	0	0	NA	NA	NA	0	0	0	0	0	0	NA	NA	NA	0	0	0	0	0	0	NA	NA	NA	0	0	0	0	0	0	0	NA	NA	NA	0	0	0	0	0	0	NA	NA	NA
ENSMUSG00000004540	Psg17	pregnancy specific glycoprotein 17 [Source:MGI Symbol;Acc:MGI:1347250]	0.0168167	0	0	0	0	0.0203142	0.00926711	-0.16527	NA	NORMAL	0.0168167	0	0	0.0918798	0.0242248	0	-2.44675	NA	NA	0.0102536	0.0432101	0	0.0918798	0.0242248	0	-1.23261	NA	NA	0	0	0.0203142	0.00926711	0.0918798	0.0242248	0	-2.28148	NA	NA	0.0168167	0	0	0.0102536	0.0432101	0	-1.21413	NA	NA
ENSMUSG00000004668	Abca13	ATP-binding cassette, sub-family A (ABC1), member 13 [Source:MGI Symbol;Acc:MGI:2388707]	0	0	0	0	0	0	0	0	NA	NORMAL	0	0	0	0	0.0025775	0	-1.37149	NA	NA	0.00218196	0.00229876	0	0	0.0025775	0	0.507308	NA	NORMAL	0	0	0	0	0	0.0025775	0	-1.57402	NA	NA	0	0	0	0.00218196	0.00229876	0	-1.87879	NA	NA
ENSMUSG00000004821	Tmed11	transmembrane p24 trafficking protein 11 [Source:MGI Symbol;Acc:MGI:1914616]	0	0	0	0	0	0	0	NA	NA	NA	0	0	0	0	0	0	NA	NA	NA	0	0	0	0	0	0	NA	NA	NA	0	0	0	0	0	0	0	NA	NA	NA	0	0	0	0	0	0	NA	NA	NA
ENSMUSG00000004842	Pou1f1	POU domain, class 1, transcription factor 1 [Source:MGI Symbol;Acc:MGI:97588]	0	0	0	0	0	0	0.00500152	-0.458689	NA	NORMAL	0	0	0	0	0	0	0	NA	NORMAL	0	0.0116604	0.0300612	0	0	0	2.30535	NA	NA	0	0	0	0.00500152	0	0	0	0.0489909	NA	NORMAL	0	0	0	0	0.0116604	0.0300612	-2.71505	NA	NA
ENSMUSG00000004894	Hapln2	hyaluronan and proteoglycan link protein 2 [Source:MGI Symbol;Acc:MGI:2137300]	0.0446838	0.0212597	0	0.0279347	0.0199867	0.0179924	0	0.668016	NA	NORMAL	0.0446838	0.0212597	0	0.0203445	0	0.0722236	-0.292969	NA	NORMAL	0.00908166	0	0	0.0203445	0	0.0722236	-2.28199	NA	NA	0.0279347	0.0199867	0.0179924	0	0.0203445	0	0.0722236	-0.960984	NA	NORMAL	0.0446838	0.0212597	0	0.00908166	0	0	1.98902	NA	NA
ENSMUSG00000004948	Zp3	zona pellucida glycoprotein 3 [Source:MGI Symbol;Acc:MGI:99215]	0.0533864	0	0.0846127	0	0	0.128979	0	0.498071	NA	NORMAL	0.0533864	0	0.0846127	0	0	0	2.38766	NA	NA	0.0162756	0	0	0	0	0	0.294848	NA	NORMAL	0	0	0.128979	0	0	0	0	1.88959	NA	NA	0.0533864	0	0.0846127	0.0162756	0	0	2.09281	NA	NA
ENSMUSG00000004988	Fxyd4	FXYD domain-containing ion transport regulator 4 [Source:MGI Symbol;Acc:MGI:1889005]	0.0541366	0	0.0286006	0.0338443	0.121074	0.0871944	0.00994426	-1.1298	NA	NA	0.0541366	0	0.0286006	0	0	0	2.30178	NA	NA	0.0220057	0	0	0	0	0	0.921351	NA	NORMAL	0.0338443	0.121074	0.0871944	0.00994426	0	0	0	3.43159	NA	NA	0.0541366	0	0.0286006	0.0220057	0	0	1.38043	NA	NA
ENSMUSG00000005202	Shbg	sex hormone binding globulin [Source:MGI Symbol;Acc:MGI:98295]	0	0	0	0	0	0	0	NA	NA	NA	0	0	0	0	0	0	NA	NA	NA	0	0	0	0	0	0	NA	NA	NA	0	0	0	0	0	0	0	NA	NA	NA	0	0	0	0	0	0	NA	NA	NA
ENSMUSG00000005355	Casp14	caspase 14 [Source:MGI Symbol;Acc:MGI:1335092]	0	0	0	0	0	0	0	NA	NA	NA	0	0	0	0	0	0	NA	NA	NA	0	0	0	0	0	0	NA	NA	NA	0	0	0	0	0	0	0	NA	NA	NA	0	0	0	0	0	0	NA	NA	NA
ENSMUSG00000005364	Il5ra	interleukin 5 receptor, alpha [Source:MGI Symbol;Acc:MGI:96558]	0.00987835	0.0140998	0.0156563	0	0.0132555	0.0119328	0.00544361	0.717984	NA	NORMAL	0.00987835	0.0140998	0.0156563	0	0.0284599	0	0.280354	NA	NORMAL	0	0	0	0	0.0284599	0	-2.36749	NA	NA	0	0.0132555	0.0119328	0.00544361	0	0.0284599	0	-0.43763	NA	NORMAL	0.00987835	0.0140998	0.0156563	0	0	0	2.64784	NA	NA
ENSMUSG00000005474	Myl10	myosin, light chain 10, regulatory [Source:MGI Symbol;Acc:MGI:1891705]	0	0	0	0	0	0	0	NA	NA	NA	0	0	0	0	0	0	NA	NA	NA	0	0	0	0	0	0	NA	NA	NA	0	0	0	0	0	0	0	NA	NA	NA	0	0	0	0	0	0	NA	NA	NA
ENSMUSG00000005503	Evx1	even-skipped homeobox 1 [Source:MGI Symbol;Acc:MGI:95461]	0	0	0	0	0	0	0	NA	NA	NA	0	0	0	0	0	0	NA	NA	NA	0	0	0	0	0	0	NA	NA	NA	0	0	0	0	0	0	0	NA	NA	NA	0	0	0	0	0	0	NA	NA	NA
ENSMUSG00000005547	Cyp2a5	cytochrome P450, family 2, subfamily a, polypeptide 5 [Source:MGI Symbol;Acc:MGI:88597]	0	0	0	0	0	0	0	NA	NA	NA	0	0	0	0	0	0	NA	NA	NA	0	0	0	0	0	0	NA	NA	NA	0	0	0	0	0	0	0	NA	NA	NA	0	0	0	0	0	0	NA	NA	NA
ENSMUSG00000005649	Cabp5	calcium binding protein 5 [Source:MGI Symbol;Acc:MGI:1352746]	0	0	0	0	0	0	0	NA	NA	NA	0	0	0	0	0	0	NA	NA	NA	0	0	0	0	0	0	NA	NA	NA	0	0	0	0	0	0	0	NA	NA	NA	0	0	0	0	0	0	NA	NA	NA
ENSMUSG00000005677	Nr1i3	nuclear receptor subfamily 1, group I, member 3 [Source:MGI Symbol;Acc:MGI:1346307]	0.0080007	0	0.0253608	0.0150053	0.0214719	0	0.00440891	0.190414	NA	NORMAL	0.0080007	0	0.0253608	0	0.0230503	0.0581928	-1.26601	NA	NA	0.019513	0.0822303	0.0264994	0	0.0230503	0.0581928	0.788143	0.999265	NORMAL	0.0150053	0.0214719	0	0.00440891	0	0.0230503	0.0581928	-1.45642	NA	NA	0.0080007	0	0.0253608	0.019513	0.0822303	0.0264994	-2.05415	NA	NA
ENSMUSG00000005696	Sh2d1a	SH2 domain containing 1A [Source:MGI Symbol;Acc:MGI:1328352]	0.0064151	0	0.0101674	0	0.00860826	0.0232479	0.00707027	-0.853258	NA	NORMAL	0.0064151	0	0.0101674	0	0	0	1.3967	NA	NA	0.00391147	0	0	0	0	0	0.302279	NA	NORMAL	0	0.00860826	0.0232479	0.00707027	0	0	0	2.24996	NA	NA	0.0064151	0	0.0101674	0.00391147	0	0	1.09442	NA	NA
ENSMUSG00000005800	Mmp8	matrix metallopeptidase 8 [Source:MGI Symbol;Acc:MGI:1202395]	0	0	0	0	0.0195416	0.0175917	0	-1.47017	NA	NA	0	0	0	0	0	0.0353076	-1.3715	NA	NA	0.0532766	0	0	0	0	0.0353076	1.15373	NA	NA	0	0.0195416	0.0175917	0	0	0	0.0353076	0.0986721	NA	NORMAL	0	0	0	0.0532766	0	0	-2.52523	NA	NA
ENSMUSG00000005864	Cnga2	cyclic nucleotide gated channel alpha 2 [Source:MGI Symbol;Acc:MGI:108040]	0	0.032573	0	0	0	0	0.0188636	0.692118	NA	NORMAL	0	0.032573	0	0	0.0164369	0.0553286	-1.06443	NA	NA	0.0347861	0.0293186	0	0	0.0164369	0.0553286	0.0505898	NA	NORMAL	0	0	0	0.0188636	0	0.0164369	0.0553286	-1.75655	NA	NA	0	0.032573	0	0.0347861	0.0293186	0	-1.11502	NA	NA
ENSMUSG00000005891	Prl4a1	prolactin family 4, subfamily a, member 1 [Source:MGI Symbol;Acc:MGI:1206587]	0	0	0	0	0	0	0	NA	NA	NA	0	0	0	0	0	0	NA	NA	NA	0	0	0	0	0	0	NA	NA	NA	0	0	0	0	0	0	0	NA	NA	NA	0	0	0	0	0	0	NA	NA	NA
ENSMUSG00000005994	Tyrp1	tyrosinase-related protein 1 [Source:MGI Symbol;Acc:MGI:98881]	0.037463	0.0178242	0.0197918	0	0.0837844	0.0452545	0.0481706	-0.812322	NA	NORMAL	0.037463	0.0178242	0.0197918	0	0.0179887	0.0302762	0.800059	NA	NORMAL	0.00761408	0	0	0	0.0179887	0.0302762	-1.56863	NA	NA	0	0.0837844	0.0452545	0.0481706	0	0.0179887	0.0302762	1.61238	NA	NA	0.037463	0.0178242	0.0197918	0.00761408	0	0	2.36869	NA	NA
ENSMUSG00000006007	Pdc	phosducin [Source:MGI Symbol;Acc:MGI:98090]	0	0	0	0	0	0	0	NA	NA	NA	0	0	0	0	0	0	NA	NA	NA	0	0	0	0	0	0	NA	NA	NA	0	0	0	0	0	0	0	NA	NA	NA	0	0	0	0	0	0	NA	NA	NA
ENSMUSG00000006056	Calcoco2	calcium binding and coiled-coil domain 2 [Source:MGI Symbol;Acc:MGI:1343177]	0	0	0	0	0	0	0	NA	NA	NA	0	0	0	0	0	0	NA	NA	NA	0	0	0	0	0	0	NA	NA	NA	0	0	0	0	0	0	0	NA	NA	NA	0	0	0	0	0	0	NA	NA	NA
ENSMUSG00000006179	Prss16	protease, serine 16 (thymus) [Source:MGI Symbol;Acc:MGI:1859181]	0	0.0120504	0	0	0.0113288	0.0305952	0.00930477	-1.69996	NA	NA	0	0.0120504	0	0.0115317	0.0121616	0	-1.1938	NA	NA	0	0	0	0.0115317	0.0121616	0	-2.35246	NA	NA	0	0.0113288	0.0305952	0.00930477	0.0115317	0.0121616	0	0.506159	NA	NORMAL	0	0.0120504	0	0	0	0	1.15866	NA	NA
ENSMUSG00000006200	Rhox6	reproductive homeobox 6 [Source:MGI Symbol;Acc:MGI:1202888]	0	0	0	0	0	0	0	NA	NA	NA	0	0	0	0	0	0	NA	NA	NA	0	0	0	0	0	0	NA	NA	NA	0	0	0	0	0	0	0	NA	NA	NA	0	0	0	0	0	0	NA	NA	NA
ENSMUSG00000006269	Atp6v1b1	ATPase, H+ transporting, lysosomal V1 subunit B1 [Source:MGI Symbol;Acc:MGI:103285]	0.0241829	0	0	0.0302366	0	0	0.0177685	-0.470105	NA	NORMAL	0.0241829	0	0	0	0	0	1.73838	NA	NA	0	0	0.0133495	0	0	0	0.459867	NA	NORMAL	0.0302366	0	0	0.0177685	0	0	0	2.20849	NA	NA	0.0241829	0	0	0	0	0.0133495	1.27852	NA	NA
ENSMUSG00000006270	Vax1	ventral anterior homeobox 1 [Source:MGI Symbol;Acc:MGI:1277163]	0	0	0	0	0	0	0	NA	NA	NA	0	0	0	0	0	0	NA	NA	NA	0	0	0	0	0	0	NA	NA	NA	0	0	0	0	0	0	0	NA	NA	NA	0	0	0	0	0	0	NA	NA	NA
ENSMUSG00000006311	Etv2	ets variant 2 [Source:MGI Symbol;Acc:MGI:99253]	0	0	0	0	0	0	0	NA	NA	NA	0	0	0	0	0	0	NA	NA	NA	0	0	0	0	0	0	NA	NA	NA	0	0	0	0	0	0	0	NA	NA	NA	0	0	0	0	0	0	NA	NA	NA
ENSMUSG00000006490	Prl8a9	prolactin family8, subfamily a, member 9 [Source:MGI Symbol;Acc:MGI:1914560]	0	0	0	0	0	0	0	NA	NA	NA	0	0	0	0	0	0	NA	NA	NA	0	0	0	0	0	0	NA	NA	NA	0	0	0	0	0	0	0	NA	NA	NA	0	0	0	0	0	0	NA	NA	NA
ENSMUSG00000006529	Itih1	inter-alpha trypsin inhibitor, heavy chain 1 [Source:MGI Symbol;Acc:MGI:96618]	0	0.0153072	0	0.06034	0	0	0	-1.61156	NA	NA	0	0.0153072	0	0	0	0	0.552059	NA	NORMAL	0	0	0	0	0	0	0	NA	NORMAL	0.06034	0	0	0	0	0	0	2.16362	NA	NA	0	0.0153072	0	0	0	0	1.15866	NA	NA
ENSMUSG00000006570	Defb2	defensin beta 2 [Source:MGI Symbol;Acc:MGI:1338754]	0	0	0	0	0	0	0	NA	NA	NA	0	0	0	0	0	0	NA	NA	NA	0	0	0	0	0	0	NA	NA	NA	0	0	0	0	0	0	0	NA	NA	NA	0	0	0	0	0	0	NA	NA	NA
ENSMUSG00000006649	Nphs1	nephrosis 1, nephrin [Source:MGI Symbol;Acc:MGI:1859637]	0	0	0	0	0	0	0	NA	NA	NA	0	0	0	0	0	0	NA	NA	NA	0	0	0	0	0	0	NA	NA	NA	0	0	0	0	0	0	0	NA	NA	NA	0	0	0	0	0	0	NA	NA	NA
ENSMUSG00000007021	Syngr3	synaptogyrin 3 [Source:MGI Symbol;Acc:MGI:1341881]	0.15347	0	0.21621	0	0.0228819	0.061796	0.112762	1.19717	0.999682	NORMAL	0.15347	0	0.21621	0.0465832	0	0	2.6986	NA	NA	0.0415888	0.0219076	0	0.0465832	0	0	0.445713	0.999265	NORMAL	0	0.0228819	0.061796	0.112762	0.0465832	0	0	1.50143	NA	NA	0.15347	0	0.21621	0.0415888	0.0219076	0	2.25288	NA	NA
ENSMUSG00000007209	Ceacam9	carcinoembryonic antigen-related cell adhesion molecule 9 [Source:MGI Symbol;Acc:MGI:1347247]	0	0	0	0	0	0	0	NA	NA	NA	0	0	0	0	0	0	NA	NA	NA	0	0	0	0	0	0	NA	NA	NA	0	0	0	0	0	0	0	NA	NA	NA	0	0	0	0	0	0	NA	NA	NA
ENSMUSG00000007457	2310003L06Rik	RIKEN cDNA 2310003L06 gene [Source:MGI Symbol;Acc:MGI:1921498]	0	0	0	0	0	0	0	NA	NA	NA	0	0	0	0	0	0	NA	NA	NA	0	0	0	0	0	0	NA	NA	NA	0	0	0	0	0	0	0	NA	NA	NA	0	0	0	0	0	0	NA	NA	NA
ENSMUSG00000007907	Cabs1	calcium binding protein, spermatid specific 1 [Source:MGI Symbol;Acc:MGI:1918227]	0	0	0	0	0	0	0	NA	NA	NA	0	0	0	0	0	0	NA	NA	NA	0	0	0	0	0	0	NA	NA	NA	0	0	0	0	0	0	0	NA	NA	NA	0	0	0	0	0	0	NA	NA	NA
ENSMUSG00000007908	Hmgcll1	3-hydroxymethyl-3-methylglutaryl-Coenzyme A lyase-like 1 [Source:MGI Symbol;Acc:MGI:2446108]	0.0518482	0.0185013	0.0102718	0.0364653	0.00869673	0.0626315	0.00357147	0.0481956	0.999682	NORMAL	0.0518482	0.0185013	0.0102718	0.0177049	0	0.0314263	0.825508	NA	NORMAL	0	0	0.021466	0.0177049	0	0.0314263	-1.43867	0.999265	NORMAL	0.0364653	0.00869673	0.0626315	0.00357147	0.0177049	0	0.0314263	0.777312	NA	NORMAL	0.0518482	0.0185013	0.0102718	0	0	0.021466	2.26418	NA	NA
ENSMUSG00000008789	Ceacam5	carcinoembryonic antigen-related cell adhesion molecule 5 [Source:MGI Symbol;Acc:MGI:1920500]	0	0	0	0	0	0	0	NA	NA	NA	0	0	0	0	0	0	NA	NA	NA	0	0	0	0	0	0	NA	NA	NA	0	0	0	0	0	0	0	NA	NA	NA	0	0	0	0	0	0	NA	NA	NA
ENSMUSG00000008843	Cldn13	claudin 13 [Source:MGI Symbol;Acc:MGI:1913102]	0	0	0	0	0	0	0	NA	NA	NA	0	0	0	0	0	0	NA	NA	NA	0	0	0	0	0	0	NA	NA	NA	0	0	0	0	0	0	0	NA	NA	NA	0	0	0	0	0	0	NA	NA	NA
ENSMUSG00000009047	Gm5965	predicted gene 5965 [Source:MGI Symbol;Acc:MGI:3645197]	0	0	0	0	0	0	0	NA	NA	NA	0	0	0	0	0	0	NA	NA	NA	0	0	0	0	0	0	NA	NA	NA	0	0	0	0	0	0	0	NA	NA	NA	0	0	0	0	0	0	NA	NA	NA
ENSMUSG00000009070	Rsph14	radial spoke head homolog 14 (Chlamydomonas) [Source:MGI Symbol;Acc:MGI:1918486]	0	0	0	0	0	0	0	NA	NA	NA	0	0	0	0	0	0	NA	NA	NA	0	0	0	0	0	0	NA	NA	NA	0	0	0	0	0	0	0	NA	NA	NA	0	0	0	0	0	0	NA	NA	NA
ENSMUSG00000009093	Gstt4	glutathione S-transferase, theta 4 [Source:MGI Symbol;Acc:MGI:1923136]	0	0.0509674	0	0	0.0479155	0	0.0196774	-0.165359	NA	NORMAL	0	0.0509674	0	0	0	0.0865733	-0.409733	NA	NORMAL	0.0435442	0.0458752	0.0591346	0	0	0.0865733	1.20197	NA	NA	0	0.0479155	0	0.0196774	0	0	0.0865733	-0.244374	NA	NORMAL	0	0.0509674	0	0.0435442	0.0458752	0.0591346	-1.6117	NA	NA
ENSMUSG00000009580	Odam	odontogenic, ameloblast asssociated [Source:MGI Symbol;Acc:MGI:1916842]	0	0	0	0	0	0	0	NA	NA	NA	0	0	0	0	0	0	NA	NA	NA	0	0	0	0	0	0	NA	NA	NA	0	0	0	0	0	0	0	NA	NA	NA	0	0	0	0	0	0	NA	NA	NA
ENSMUSG00000009596	Taf7l	TATA-box binding protein associated factor 7 like [Source:MGI Symbol;Acc:MGI:1921719]	0	0	0	0	0	0	0	NA	NA	NA	0	0	0	0	0	0	NA	NA	NA	0	0	0	0	0	0	NA	NA	NA	0	0	0	0	0	0	0	NA	NA	NA	0	0	0	0	0	0	NA	NA	NA
ENSMUSG00000009734	Pou6f2	POU domain, class 6, transcription factor 2 [Source:MGI Symbol;Acc:MGI:2443631]	0.0303351	0.0144328	0.0400654	0.0189644	0.020353	0.0305368	0.0195027	0.334545	0.999682	NORMAL	0.0303351	0.0144328	0.0400654	0	0	0.0245157	2.16842	NA	NA	0.00924808	0.00649543	0	0	0	0.0245157	0.0588587	0.999265	NORMAL	0.0189644	0.020353	0.0305368	0.0195027	0	0	0.0245157	1.83387	NA	NA	0.0303351	0.0144328	0.0400654	0.00924808	0.00649543	0	2.10956	NA	NA
ENSMUSG00000010205	Raver1	ribonucleoprotein, PTB-binding 1 [Source:MGI Symbol;Acc:MGI:1919016]	0	0	0	0	0	0	0	NA	NA	NA	0	0	0	0	0	0	NA	NA	NA	0	0	0	0	0	0	NA	NA	NA	0	0	0	0	0	0	0	NA	NA	NA	0	0	0	0	0	0	NA	NA	NA
ENSMUSG00000010601	Apol7a	apolipoprotein L 7a [Source:MGI Symbol;Acc:MGI:1923011]	0.058295	0.0332827	0.0554354	0.0437327	0.0469348	0.0563353	0.0192746	0.331691	0.999682	NORMAL	0.058295	0.0332827	0.0554354	0.0477751	0.083975	0.0848013	-0.575952	NA	NORMAL	0.0142176	0.0149787	0	0.0477751	0.083975	0.0848013	-2.65287	0.836724	NORMAL	0.0437327	0.0469348	0.0563353	0.0192746	0.0477751	0.083975	0.0848013	-0.907643	NA	NORMAL	0.058295	0.0332827	0.0554354	0.0142176	0.0149787	0	2.07692	NA	NA
ENSMUSG00000010796	Asz1	ankyrin repeat, SAM and basic leucine zipper domain containing 1 [Source:MGI Symbol;Acc:MGI:1921318]	0	0	0	0	0	0	0	NA	NA	NA	0	0	0	0	0	0	NA	NA	NA	0	0	0	0	0	0	NA	NA	NA	0	0	0	0	0	0	0	NA	NA	NA	0	0	0	0	0	0	NA	NA	NA
ENSMUSG00000010803	Gabra1	gamma-aminobutyric acid (GABA) A receptor, subunit alpha 1 [Source:MGI Symbol;Acc:MGI:95613]	0	0.00688052	0	0.0361634	0.0129371	0.0116462	0.00796926	-2.86503	NA	NA	0	0.00688052	0	0	0.00694404	0	-0.409731	NA	NORMAL	0.00881762	0.00619309	0	0	0.00694404	0	0.974062	NA	NORMAL	0.0361634	0.0129371	0.0116462	0.00796926	0	0.00694404	0	2.4553	NA	NA	0	0.00688052	0	0.00881762	0.00619309	0	-1.38379	NA	NA
ENSMUSG00000011118	Panx3	pannexin 3 [Source:MGI Symbol;Acc:MGI:1918881]	0	0	0	0	0	0	0	NA	NA	NA	0	0	0	0	0	0	NA	NA	NA	0	0	0	0	0	0	NA	NA	NA	0	0	0	0	0	0	0	NA	NA	NA	0	0	0	0	0	0	NA	NA	NA
ENSMUSG00000011349	Dmrtc2	doublesex and mab-3 related transcription factor like family C2 [Source:MGI Symbol;Acc:MGI:1918491]	0	0	0	0	0	0	0	NA	NA	NA	0	0	0	0	0	0	NA	NA	NA	0	0	0	0	0	0	NA	NA	NA	0	0	0	0	0	0	0	NA	NA	NA	0	0	0	0	0	0	NA	NA	NA
ENSMUSG00000011350	Gm5893	predicted gene 5893 [Source:MGI Symbol;Acc:MGI:3645761]	0	0	0	0	0	0	0	NA	NA	NA	0	0	0	0	0	0	NA	NA	NA	0	0	0	0	0	0	NA	NA	NA	0	0	0	0	0	0	0	NA	NA	NA	0	0	0	0	0	0	NA	NA	NA
ENSMUSG00000012042	4930579F01Rik	RIKEN cDNA 4930579F01 gene [Source:MGI Symbol;Acc:MGI:1914991]	0.0148445	0.0211882	0.0470545	0	0.0199195	0.0179318	0	1.51131	NA	NA	0.0148445	0.0211882	0.0470545	0.0202761	0	0.0359903	0.570418	NA	NORMAL	0	0	0	0.0202761	0	0.0359903	-2.5276	NA	NA	0	0.0199195	0.0179318	0	0.0202761	0	0.0359903	-0.940897	NA	NORMAL	0.0148445	0.0211882	0.0470545	0	0	0	3.09802	NA	NA
ENSMUSG00000012123	Crybg2	crystallin beta-gamma domain containing 2 [Source:MGI Symbol;Acc:MGI:1334463]	0	0.0193847	0	0	0	0	0.00249467	2.12553	NA	NA	0	0.0193847	0	0	0	0.0109756	1.22058	NA	NA	0.00276024	0.00581599	0	0	0	0.0109756	0.174843	NA	NORMAL	0	0	0	0.00249467	0	0	0.0109756	-0.904946	NA	NORMAL	0	0.0193847	0	0.00276024	0.00581599	0	1.04574	NA	NA
ENSMUSG00000012187	Mogat1	monoacylglycerol O-acyltransferase 1 [Source:MGI Symbol;Acc:MGI:1915643]	0	0	0.0718502	0	0.0304162	0.109525	0.0249819	-0.939828	NA	NORMAL	0	0	0.0718502	0.0309608	0	0	0.603447	NA	NORMAL	0.0138207	0	0	0.0309608	0	0	-0.658336	NA	NORMAL	0	0.0304162	0.109525	0.0249819	0.0309608	0	0	1.54328	NA	NA	0	0	0.0718502	0.0138207	0	0	1.26178	NA	NA
ENSMUSG00000012211	Tex22	testis expressed gene 22 [Source:MGI Symbol;Acc:MGI:1922921]	0	0	0	0	0	0	0	0	NA	NORMAL	0	0	0	0	0	0	0	NA	NORMAL	0.0339096	0	0	0	0	0	0.802111	NA	NORMAL	0	0	0	0	0	0	0	0	NA	NORMAL	0	0	0	0.0339096	0	0	-1.21181	NA	NA
ENSMUSG00000012396	Nanog	Nanog homeobox [Source:MGI Symbol;Acc:MGI:1919200]	0.0157516	0	0	0	0.0211367	0	0.00868016	-0.166393	NA	NORMAL	0.0157516	0	0	0	0	0	0.552065	NA	NORMAL	0.11525	0	0	0	0	0	3.07208	NA	NA	0	0.0211367	0	0.00868016	0	0	0	0.718458	NA	NORMAL	0.0157516	0	0	0.11525	0	0	-2.52001	NA	NA
ENSMUSG00000012520	Phox2b	paired-like homeobox 2b [Source:MGI Symbol;Acc:MGI:1100882]	0.0193773	0	0.0460669	0	0	0.0117037	0.0213563	1.17736	NA	NA	0.0193773	0	0.0460669	0	0.0139567	0.02349	0.817367	NA	NORMAL	0	0	0	0	0.0139567	0.02349	-2.54506	NA	NA	0	0	0.0117037	0.0213563	0	0.0139567	0.02349	-0.359996	NA	NORMAL	0.0193773	0	0.0460669	0	0	0	3.36243	NA	NA
ENSMUSG00000013415	Igf2bp1	insulin-like growth factor 2 mRNA binding protein 1 [Source:MGI Symbol;Acc:MGI:1890357]	0	0.0104125	0.0231239	0	0.00489449	0	0.00201001	2.4648	NA	NA	0	0.0104125	0.0231239	0	0.0105086	0	1.41624	NA	NA	0.00222398	0.00937215	0	0	0.0105086	0	5.85657e-05	NA	NORMAL	0	0.00489449	0	0.00201001	0	0.0105086	0	-1.04856	NA	NA	0	0.0104125	0.0231239	0.00222398	0.00937215	0	1.41618	NA	NA
ENSMUSG00000013643	Lypd8	LY6/PLAUR domain containing 8 [Source:MGI Symbol;Acc:MGI:1917413]	0.027504	0.0785151	0.217957	0.0515835	0.147628	0.0664484	0.030313	0.501855	NA	NORMAL	0.027504	0.0785151	0.217957	0	0	0	3.54264	NA	NA	0	0	0.0455484	0	0	0	0.396154	NA	NORMAL	0.0515835	0.147628	0.0664484	0.030313	0	0	0	3.04078	NA	NA	0.027504	0.0785151	0.217957	0	0	0.0455484	3.14648	NA	NA
ENSMUSG00000013668	4933402N03Rik	RIKEN cDNA 4933402N03 gene [Source:MGI Symbol;Acc:MGI:1914681]	0	0	0	0	0	0	0	NA	NA	NA	0	0	0	0	0	0	NA	NA	NA	0	0	0	0	0	0	NA	NA	NA	0	0	0	0	0	0	0	NA	NA	NA	0	0	0	0	0	0	NA	NA	NA
ENSMUSG00000013974	Mcemp1	mast cell expressed membrane protein 1 [Source:MGI Symbol;Acc:MGI:1916439]	0	0.0337394	0.0749281	0.0443328	0	0.0571083	0.0651303	-0.398764	NA	NORMAL	0	0.0337394	0.0749281	0.0322871	0	0	1.1505	NA	NA	0.0720637	0.0911055	0.117438	0.0322871	0	0	2.70467	NA	NA	0.0443328	0	0.0571083	0.0651303	0.0322871	0	0	1.54926	NA	NA	0	0.0337394	0.0749281	0.0720637	0.0911055	0.117438	-1.55417	NA	NA
ENSMUSG00000014104	Sval2	seminal vesicle antigen-like 2 [Source:MGI Symbol;Acc:MGI:1934254]	0	0	0	0	0	0	0	NA	NA	NA	0	0	0	0	0	0	NA	NA	NA	0	0	0	0	0	0	NA	NA	NA	0	0	0	0	0	0	0	NA	NA	NA	0	0	0	0	0	0	NA	NA	NA
ENSMUSG00000014351	Gip	gastric inhibitory polypeptide [Source:MGI Symbol;Acc:MGI:107504]	0	0	0	0	0	0	0	NA	NA	NA	0	0	0	0	0	0	NA	NA	NA	0	0	0	0	0	0	NA	NA	NA	0	0	0	0	0	0	0	NA	NA	NA	0	0	0	0	0	0	NA	NA	NA
ENSMUSG00000014529	Tmbim7	transmembrane BAX inhibitor motif containing 7 [Source:MGI Symbol;Acc:MGI:1922305]	0	0	0	0	0	0	0	NA	NA	NA	0	0	0	0	0	0	NA	NA	NA	0	0	0	0	0	0	NA	NA	NA	0	0	0	0	0	0	0	NA	NA	NA	0	0	0	0	0	0	NA	NA	NA
ENSMUSG00000014603	Alx3	aristaless-like homeobox 3 [Source:MGI Symbol;Acc:MGI:1277097]	0	0	0	0	0	0	0	NA	NA	NA	0	0	0	0	0	0	NA	NA	NA	0	0	0	0	0	0	NA	NA	NA	0	0	0	0	0	0	0	NA	NA	NA	0	0	0	0	0	0	NA	NA	NA
ENSMUSG00000014686	Ceacam16	carcinoembryonic antigen-related cell adhesion molecule 16 [Source:MGI Symbol;Acc:MGI:2685615]	0	0	0.0342332	0	0.0869513	0.0260917	0.0119027	-1.62575	NA	NA	0	0	0.0342332	0	0.0311144	0	-0.409734	NA	NORMAL	0	0	0	0	0.0311144	0	-1.56839	NA	NA	0	0.0869513	0.0260917	0.0119027	0	0.0311144	0	1.21602	NA	NA	0	0	0.0342332	0	0	0	1.15866	NA	NA
ENSMUSG00000014725	Adam28	a disintegrin and metallopeptidase domain 28 [Source:MGI Symbol;Acc:MGI:105988]	0.00384529	0	0	0	0	0	0.00635701	-0.192201	NA	NORMAL	0.00384529	0	0	0	0	0	0.552046	NA	NORMAL	0	0	0	0	0	0	0	NA	NORMAL	0	0	0	0.00635701	0	0	0	0.744247	NA	NORMAL	0.00384529	0	0	0	0	0	1.15864	NA	NA
ENSMUSG00000014771	Pdcd2	programmed cell death 2 [Source:MGI Symbol;Acc:MGI:104643]	0	0	0	0	0	0	0	NA	NA	NA	0	0	0	0	0	0	NA	NA	NA	0	0	0	0	0	0	NA	NA	NA	0	0	0	0	0	0	0	NA	NA	NA	0	0	0	0	0	0	NA	NA	NA
ENSMUSG00000015001	Oc90	otoconin 90 [Source:MGI Symbol;Acc:MGI:1313269]	0	0	0	0	0	0	0	NA	NA	NA	0	0	0	0	0	0	NA	NA	NA	0	0	0	0	0	0	NA	NA	NA	0	0	0	0	0	0	0	NA	NA	NA	0	0	0	0	0	0	NA	NA	NA
ENSMUSG00000015242	Nipsnap3a	nipsnap homolog 3A [Source:MGI Symbol;Acc:MGI:1920648]	0	0	0	0	0	0	0	NA	NA	NA	0	0	0	0	0	0	NA	NA	NA	0	0	0	0	0	0	NA	NA	NA	0	0	0	0	0	0	0	NA	NA	NA	0	0	0	0	0	0	NA	NA	NA
ENSMUSG00000015401	Cltrn	collectrin, amino acid transport regulator [Source:MGI Symbol;Acc:MGI:1926234]	0	0	0	0	0	0	0	NA	NA	NA	0	0	0	0	0	0	NA	NA	NA	0	0	0	0	0	0	NA	NA	NA	0	0	0	0	0	0	0	NA	NA	NA	0	0	0	0	0	0	NA	NA	NA
ENSMUSG00000015441	Gzmf	granzyme F [Source:MGI Symbol;Acc:MGI:109254]	0	0	0	0	0	0	0	NA	NA	NA	0	0	0	0	0	0	NA	NA	NA	0	0	0	0	0	0	NA	NA	NA	0	0	0	0	0	0	0	NA	NA	NA	0	0	0	0	0	0	NA	NA	NA
ENSMUSG00000015443	Gzmn	granzyme N [Source:MGI Symbol;Acc:MGI:2675494]	0	0	0	0	0	0	0	NA	NA	NA	0	0	0	0	0	0	NA	NA	NA	0	0	0	0	0	0	NA	NA	NA	0	0	0	0	0	0	0	NA	NA	NA	0	0	0	0	0	0	NA	NA	NA
ENSMUSG00000015652	Steap1	six transmembrane epithelial antigen of the prostate 1 [Source:MGI Symbol;Acc:MGI:1917608]	0.0256464	0	0.0406473	0	0.0344143	0	0.0423985	0.0586057	NA	NORMAL	0.0256464	0	0.0406473	0	0	0	1.38983	NA	NA	0	0	0	0	0	0	0	NA	NORMAL	0	0.0344143	0	0.0423985	0	0	0	1.33123	NA	NA	0.0256464	0	0.0406473	0	0	0	1.99643	NA	NA
ENSMUSG00000015787	Abo	ABO blood group (transferase A, alpha 1-3-N-acetylgalactosaminyltransferase, transferase B, alpha 1-3-galactosyltransferase) [Source:MGI Symbol;Acc:MGI:2135738]	0	0	0	0	0	0	0	NA	NA	NA	0	0	0	0	0	0	NA	NA	NA	0	0	0	0	0	0	NA	NA	NA	0	0	0	0	0	0	0	NA	NA	NA	0	0	0	0	0	0	NA	NA	NA
ENSMUSG00000015854	Cd5l	CD5 antigen-like [Source:MGI Symbol;Acc:MGI:1334419]	0.0173453	0.0247577	0.0824724	0	0.0465506	0	0	1.75324	NA	NA	0.0173453	0.0247577	0.0824724	0.023692	0	0	1.88403	NA	NA	0	0	0	0.023692	0	0	-1.56839	NA	NA	0	0.0465506	0	0	0.023692	0	0	0.130794	NA	NORMAL	0.0173453	0.0247577	0.0824724	0	0	0	3.45243	NA	NA
ENSMUSG00000016150	Tenm1	teneurin transmembrane protein 1 [Source:MGI Symbol;Acc:MGI:1345185]	0.00198992	0	0.00630769	0.00373208	0.00534045	0.00240378	0.00219315	-0.340371	NA	NORMAL	0.00198992	0	0.00630769	0.00543606	0.00286652	0	-0.280015	NA	NORMAL	0.00121331	0	0	0.00543606	0.00286652	0	-2.00015	NA	NA	0.00373208	0.00534045	0.00240378	0.00219315	0.00543606	0.00286652	0	0.0603558	NA	NORMAL	0.00198992	0	0.00630769	0.00121331	0	0	1.72013	NA	NA
ENSMUSG00000016200	Syt14	synaptotagmin XIV [Source:MGI Symbol;Acc:MGI:2444490]	0.0029597	0	0	0	0.00794309	0	0.00326197	-1.05393	NA	NA	0.0029597	0	0	0	0	0	0.552065	NA	NORMAL	0.00360922	0.0190121	0	0	0	0	3.0225	NA	NA	0	0.00794309	0	0.00326197	0	0	0	1.60599	NA	NA	0.0029597	0	0	0.00360922	0.0190121	0	-2.47044	NA	NA
ENSMUSG00000016283	H2-M2	histocompatibility 2, M region locus 2 [Source:MGI Symbol;Acc:MGI:95914]	0	0.064999	0	0.0427036	0.0916605	0.220038	0.075284	-2.36298	NA	NA	0	0.064999	0	0.062201	0	0.0552038	-0.918112	NA	NORMAL	0	0.0292525	0	0.062201	0	0.0552038	-2.04097	NA	NA	0.0427036	0.0916605	0.220038	0.075284	0.062201	0	0.0552038	1.44487	NA	NA	0	0.064999	0	0	0.0292525	0	1.12285	NA	NA
ENSMUSG00000016327	Atp1b4	ATPase, (Na+)/K+ transporting, beta 4 polypeptide [Source:MGI Symbol;Acc:MGI:1915071]	0.0504381	0	0.0532933	0.0157661	0.0112803	0.0710829	0.0138974	0.310065	NA	NORMAL	0.0504381	0	0.0532933	0.0114822	0.0121095	0	1.8982	NA	NA	0.0205024	0	0	0.0114822	0.0121095	0	0.0216809	NA	NORMAL	0.0157661	0.0112803	0.0710829	0.0138974	0.0114822	0.0121095	0	1.58814	NA	NA	0.0504381	0	0.0532933	0.0205024	0	0	1.87652	NA	NA
ENSMUSG00000016524	Il19	interleukin 19 [Source:MGI Symbol;Acc:MGI:1890472]	0	0.0438701	0.0487131	0	0	0	0	2.20974	NA	NA	0	0.0438701	0.0487131	0	0	0.0745179	0.635707	NA	NORMAL	0	0	0.0509	0	0	0.0745179	-0.492045	NA	NORMAL	0	0	0	0	0	0	0.0745179	-1.57403	NA	NA	0	0.0438701	0.0487131	0	0	0.0509	1.12775	NA	NA
ENSMUSG00000016626	Nlrp14	NLR family, pyrin domain containing 14 [Source:MGI Symbol;Acc:MGI:1924108]	0	0	0	0	0	0	0	NA	NA	NA	0	0	0	0	0	0	NA	NA	NA	0	0	0	0	0	0	NA	NA	NA	0	0	0	0	0	0	0	NA	NA	NA	0	0	0	0	0	0	NA	NA	NA
ENSMUSG00000016998	Svs4	seminal vesicle secretory protein 4 [Source:MGI Symbol;Acc:MGI:98450]	0	0	0	0	0	0	0	NA	NA	NA	0	0	0	0	0	0	NA	NA	NA	0	0	0	0	0	0	NA	NA	NA	0	0	0	0	0	0	0	NA	NA	NA	0	0	0	0	0	0	NA	NA	NA
ENSMUSG00000017000	Svs6	seminal vesicle secretory protein 6 [Source:MGI Symbol;Acc:MGI:106178]	0	0	0	0	0	0	0	NA	NA	NA	0	0	0	0	0	0	NA	NA	NA	0	0	0	0	0	0	NA	NA	NA	0	0	0	0	0	0	0	NA	NA	NA	0	0	0	0	0	0	NA	NA	NA
ENSMUSG00000017003	Svs3a	seminal vesicle secretory protein 3A [Source:MGI Symbol;Acc:MGI:1927635]	0	0	0	0	0	0	0	NA	NA	NA	0	0	0	0	0	0	NA	NA	NA	0	0	0	0	0	0	NA	NA	NA	0	0	0	0	0	0	0	NA	NA	NA	0	0	0	0	0	0	NA	NA	NA
ENSMUSG00000017004	Svs5	seminal vesicle secretory protein 5 [Source:MGI Symbol;Acc:MGI:98453]	0	0	0	0	0	0	0	NA	NA	NA	0	0	0	0	0	0	NA	NA	NA	0	0	0	0	0	0	NA	NA	NA	0	0	0	0	0	0	0	NA	NA	NA	0	0	0	0	0	0	NA	NA	NA
ENSMUSG00000017049	Ccdc70	coiled-coil domain containing 70 [Source:MGI Symbol;Acc:MGI:1915179]	0	0	0	0	0	0	0	NA	NA	NA	0	0	0	0	0	0	NA	NA	NA	0	0	0	0	0	0	NA	NA	NA	0	0	0	0	0	0	0	NA	NA	NA	0	0	0	0	0	0	NA	NA	NA
ENSMUSG00000017064	Prl5a1	prolactin family 5, subfamily a, member 1 [Source:MGI Symbol;Acc:MGI:106332]	0	0	0	0	0	0	0	NA	NA	NA	0	0	0	0	0	0	NA	NA	NA	0	0	0	0	0	0	NA	NA	NA	0	0	0	0	0	0	0	NA	NA	NA	0	0	0	0	0	0	NA	NA	NA
ENSMUSG00000017165	Gast	gastrin [Source:MGI Symbol;Acc:MGI:104768]	0	0	0	0	0	0	0	NA	NA	NA	0	0	0	0	0	0	NA	NA	NA	0	0	0	0	0	0	NA	NA	NA	0	0	0	0	0	0	0	NA	NA	NA	0	0	0	0	0	0	NA	NA	NA
[truncated: 55,244 more rows]
[truncated: 10 more columns]

## Sheet: GO_CASQ2vsDKO
Column1	ONTOLOGY	ID	Description	GeneRatio	BgRatio	pvalue	p.adjust	qvalue	geneID	Count
[truncated: 503 more rows]

[truncated: 3 more sheets: GO_CASQ2vsWT, GO_DKOvsWT, GO_CypDvsWT]
