# Supplementary material for: Genetic Inhibition of Mitochondrial Permeability Transition Pore Exacerbates Ryanodine Receptor 2 Dysfunction in Arrhythmic Disease
Source: Cells. 2023 Jan 4;12(2):204. doi: 10.3390/cells12020204 (PMC9856515; doi:10.3390/cells12020204)
Supplement: Supplementary file 1 [file cells-12-00204-s001.zip › Supplemental Table S2.xlsx]

## Sheet: RPKM
Geneid	Cnull_rep1	Cnull_rep2	Cnull_rep3	CypD_rep1	CypD_rep2	CypD_rep3	DKO_rep1	DKO_rep2	DKO_rep3	DKO_rep4
ENSMUSG00000000001	5.05584	4.94486	6.72616	5.31384	4.47864	3.92643	4.9746	5.30251	5.23113	5.49464
ENSMUSG00000000003	0	0	0	0	0	0	0	0	0	0
ENSMUSG00000000028	0.65473	0.603845	0.718399	0.657156	0.737627	0.533797	0.358936	0.540656	0.620551	0.566176
ENSMUSG00000000031	9.94852	11.3108	13.8791	10.8451	13.5558	11.8157	14.1082	19.6874	16.0408	15.3314
ENSMUSG00000000037	0.198741	0.196994	0.21874	0.208695	0.106387	0.146279	0.176015	0.207422	0.153381	0.240333
ENSMUSG00000000049	0.022155	0.0316228	0.140455	0.0540342	0.0569267	0.0366901	0.0415516	0.0891878	0	0.0732532
ENSMUSG00000000056	18.7671	17.8511	18.5989	21.1204	17.4364	15.6128	18.5497	16.6934	14.646	15.4481
ENSMUSG00000000058	11.1716	10.6557	12.7551	9.82688	8.95167	9.06635	10.0293	10.6002	9.47855	10.7254
ENSMUSG00000000078	8.10695	8.09308	9.26694	11.7005	6.35456	7.84494	7.24025	7.80275	6.75213	7.57429
ENSMUSG00000000085	5.61862	5.22258	5.51677	5.58439	5.81583	4.90961	5.00326	4.48079	5.358	5.9659
ENSMUSG00000000088	147.866	147.333	140.661	139.198	160.794	157.136	143.784	148.503	151.269	174.852
ENSMUSG00000000093	2.87313	2.41885	2.84024	1.70432	2.47749	2.6613	2.4294	1.68591	2.91772	3.09142
ENSMUSG00000000094	0.0207675	0.0296423	0.0329146	0	0	0.0171961	0.0584239	0.0278674	0.0501733	0.0228885
ENSMUSG00000000103	0	0	0	0	0	0	0	0	0	0
ENSMUSG00000000120	0.502159	0.0877656	0.535999	0.2187	0.34232	0.254574	0.115322	0.178773	0.321868	0.400965
ENSMUSG00000000125	0	0	0.0181961	0	0	0	0	0.0154059	0	0.0253068
ENSMUSG00000000126	2.14288	1.78672	1.96715	1.57177	2.28965	2.26628	1.71104	2.36302	2.65263	2.30328
ENSMUSG00000000127	3.07875	3.32814	3.06168	3.43694	2.59814	2.46183	2.92955	2.70357	2.95338	3.2518
ENSMUSG00000000131	2.42322	2.3118	2.34868	2.23089	2.80482	2.11193	2.36435	2.2714	2.55152	2.6385
ENSMUSG00000000134	1.79226	1.954	2.06092	1.79729	2.1556	2.01452	2.01682	1.70396	1.97615	2.11189
ENSMUSG00000000142	0.744016	0.924642	0.823406	0.754776	0.758099	0.743532	0.541318	0.688536	0.782537	0.883623
ENSMUSG00000000148	1.49742	1.70497	2.00189	1.57862	1.55665	1.59958	1.32917	1.42649	2.11263	1.67555
ENSMUSG00000000149	46.5423	41.981	48.8602	48.3097	52.9544	42.6989	43.6449	36.4431	44.7954	44.3568
ENSMUSG00000000154	0.291001	0.207679	0.131775	0.367537	0.427268	0.481917	0.155935	0.41838	0.527285	0.309267
ENSMUSG00000000157	0	0	0	0	0	0	0	0	0	0
ENSMUSG00000000159	0	0	0.0221844	0	0	0	0.0262518	0	0	0
ENSMUSG00000000167	0.0753255	0.107515	0.0596921	0.13013	0.0645155	0.062372	0.141272	0.0336925	0.0758263	0.0968549
ENSMUSG00000000168	62.3327	62.1057	60.8284	62.5883	60.135	53.9595	63.7932	55.2639	53.2244	64.9029
ENSMUSG00000000171	291.931	278.936	286.267	245.185	281.216	230.231	270.26	275.9	260.36	277.749
ENSMUSG00000000182	0	0	0.0617104	0	0	0	0	0	0	0.0321845
ENSMUSG00000000183	0.250247	0.389659	0.1923	0.189572	0.0681971	0.0879082	0.213334	0.234042	0.201528	0.204764
ENSMUSG00000000184	10.2691	9.64312	11.3561	10.4745	9.76463	9.08744	12.3329	11.7451	10.6684	13.7316
ENSMUSG00000000194	3.27811	3.26542	3.70044	3.43753	3.30168	2.84953	3.15446	2.98823	3.22138	3.47418
ENSMUSG00000000197	0.0743981	0.0856383	0.121718	0.0409727	0.0955819	0.0993614	0.0900214	0.0772901	0.127559	0.132252
ENSMUSG00000000202	0	0	0.0175624	0	0	0	0	0	0.0133856	0.00610635
ENSMUSG00000000204	0.0178179	0.0762967	0.112959	0.0706166	0.0686739	0.0590152	0.0167087	0.0956377	0.0430473	0.00981883
ENSMUSG00000000214	0	0	0.047353	0	0.0383846	0	0	0.0200459	0.144365	0.0658576
ENSMUSG00000000215	0	0	0	0	0.0345812	0	0	0	0.0325151	0.014833
ENSMUSG00000000216	0	0	0	0	0	0	0	0	0	0
ENSMUSG00000000223	0.0578056	0.0884018	0.0588965	0.0805616	0.0689603	0.0752163	0.054207	0.0443245	0.0448894	0.0932887
ENSMUSG00000000244	0.067979	0.0323431	0.134676	0.0898056	0.123725	0.121959	0.0531226	0.152032	0.191607	0.127991
ENSMUSG00000000247	0	0.0114743	0.012741	0.0147047	0	0	0	0	0.0194217	0.0265799
ENSMUSG00000000248	0	0	0	0	0.0159363	0	0	0.0332901	0	0.00683559
ENSMUSG00000000253	45.5007	46.5009	44.8879	38.514	45.1752	42.9253	44.2505	41.697	43.0822	46.8386
ENSMUSG00000000263	0	0	0	0	0	0	0	0	0	0
ENSMUSG00000000266	2.18054	2.18673	2.29017	1.9744	1.58243	1.78033	2.12234	2.16676	2.03993	1.6813
ENSMUSG00000000275	5.00205	4.71304	5.25278	5.71808	5.63781	5.27516	4.48922	4.52966	5.30839	5.35733
ENSMUSG00000000276	3.20855	3.22141	2.32241	2.18484	3.40266	2.82414	2.55867	3.14718	2.89926	3.60121
ENSMUSG00000000278	5.86059	5.09596	6.96638	5.84266	6.3826	6.41456	4.32711	6.55348	7.66942	6.04152
ENSMUSG00000000282	3.5109	4.15063	2.77014	3.48561	3.45157	3.40009	3.02036	2.77551	2.95955	3.97462
ENSMUSG00000000290	1.77038	1.61856	2.65919	2.1448	2.438	2.08872	2.06165	2.26694	2.22245	2.05959
ENSMUSG00000000295	0.392614	0.330489	0.255285	0.33146	0.426804	0.233403	0.415374	0.51333	0.389144	0.465997
ENSMUSG00000000296	4.37769	4.64824	5.03446	3.90614	3.8066	5.70253	4.30541	4.155	3.90162	4.69239
ENSMUSG00000000301	0.402834	0.407279	0.558649	0.29679	0.560663	0.472543	0.724032	0.382892	0.304134	0.416227
ENSMUSG00000000303	0.0154417	0	0	0.0188304	0	0.0127862	0.0144804	0	0	0.0468015
ENSMUSG00000000305	0.671556	0.562621	0.802124	1.38863	0.800252	0.926784	0.812286	0.457102	0.94643	1.04854
ENSMUSG00000000308	0.452758	0.36351	0.807278	0.258806	0.418078	0.42176	0.3715	0.398701	0.461465	0.452217
ENSMUSG00000000317	7.1219	8.37627	9.57186	6.21835	5.09946	6.63627	5.93054	4.25591	6.24011	8.21556
ENSMUSG00000000318	1.54709	1.42578	2.00794	1.55237	1.8937	1.73495	1.48505	1.34041	1.47154	1.46343
ENSMUSG00000000320	1.16708	1.13523	1.54829	0.764316	1.15509	1.23124	0.956612	1.09046	1.70222	1.61023
ENSMUSG00000000326	41.8983	41.4681	45.4269	44.8171	49.904	59.9855	45.1757	50.8322	48.1356	51.8804
ENSMUSG00000000339	8.65972	7.88275	7.97889	6.75758	7.91571	6.81278	8.27915	7.51158	7.46548	8.93339
ENSMUSG00000000340	17.0458	15.5978	15.3303	15.6542	15.9637	12.7519	14.1448	13.7721	12.9203	14.9154
ENSMUSG00000000346	51.9619	53.1009	52.8253	49.7403	52.3952	51.4257	47.0256	52.3397	49.6914	57.3627
ENSMUSG00000000355	7.71043	6.22464	7.08994	7.57959	7.39329	5.9936	7.08287	8.68738	6.73434	7.53166
ENSMUSG00000000359	2.06387	2.78219	2.85568	2.21718	2.86196	2.35998	1.96611	1.93422	2.55247	3.17729
ENSMUSG00000000365	0.11883	0.0484602	0.10762	0.0931551	0.0726976	0.0843385	0.0106126	0.0987101	0.0956959	0.0966654
ENSMUSG00000000374	7.99891	7.08224	7.91917	7.85485	8.10507	6.68451	6.94275	6.15094	6.66036	7.56601
ENSMUSG00000000378	5.67392	6.0774	6.42769	5.3391	5.80436	5.71121	6.16081	5.35156	6.06268	6.80018
ENSMUSG00000000381	0	0	0	0	0	0	0	0	0.0846426	0
ENSMUSG00000000384	19.0144	19.2571	19.6566	19.3246	22.1206	19.9378	20.1424	15.8731	17.9135	21.8462
ENSMUSG00000000385	0.0145091	0.00690314	0.0229956	0.00589773	0	0	0.00907056	0.0194694	0	0.0106606
ENSMUSG00000000386	0.270578	0.10654	0.280966	0.193424	0.143843	0.247225	0.209986	0.237881	0.214145	0.241655
ENSMUSG00000000392	0.343047	0.569769	0.405303	0.456361	0.416685	0.361523	0.386029	0.518913	0.58015	0.61868
ENSMUSG00000000394	0	0	0	0	0	0	0	0	0	0
ENSMUSG00000000399	146.925	128.164	129.179	128.202	144.059	139.571	145.392	143.158	137.035	163.885
ENSMUSG00000000402	0.0783619	0.0745661	0.0413989	0.0398162	0.0671162	0.0216287	0.146967	0.052576	0.0946595	0.0935621
ENSMUSG00000000409	0.0843994	0.0344191	0.210203	0.0367576	0.0464704	0.0399345	0.0452258	0.17797	0.174776	0.119596
ENSMUSG00000000411	0	0	0.0437276	0.0168224	0	0	0	0.0370222	0	0
ENSMUSG00000000416	0.115997	0.159858	0.139469	0.0609713	0.12847	0.105985	0.0600143	0.134184	0.140122	0.202787
ENSMUSG00000000420	16.9057	16.8783	16.5916	14.8727	15.192	13.3203	16.0213	15.7132	14.9105	16.7493
ENSMUSG00000000435	0	0	0	0	0	0	0	0	0	0
ENSMUSG00000000439	4.17933	4.15918	4.08299	4.33419	4.061	3.74866	3.69696	3.37571	3.90364	4.12277
ENSMUSG00000000440	2.78646	2.33854	3.0516	2.93129	2.5351	2.29738	3.07279	2.26271	2.42698	2.87993
ENSMUSG00000000441	8.57468	8.24034	7.58004	7.96188	8.345	7.37352	7.89574	6.96462	7.87135	8.47524
ENSMUSG00000000486	0.881919	1.00339	0.911585	0.60787	0.738934	0.889009	0.623259	0.703195	1.03446	1.04947
ENSMUSG00000000489	9.35286	9.04922	12.8461	9.97197	9.12645	9.61382	8.81836	6.35491	9.9755	11.8047
ENSMUSG00000000530	7.05474	6.38209	8.83205	7.8305	6.56357	7.7476	8.19956	7.39993	8.85205	8.26804
ENSMUSG00000000531	5.03757	5.87624	4.01958	4.16248	4.55268	5.23566	4.52849	3.70623	5.20396	5.14044
ENSMUSG00000000532	5.12381	5.25973	4.56081	4.41082	5.07312	4.06397	4.40755	4.44066	4.77968	4.89827
ENSMUSG00000000538	20.5709	20.8092	20.4687	18.4958	19.8483	18.0978	19.8609	21.1096	20.41	21.0686
ENSMUSG00000000544	0	0	0	0	0	0.021329	0	0	0	0
ENSMUSG00000000552	5.29376	5.55175	7.38866	5.39386	6.62067	6.81346	6.03078	5.38891	7.10715	5.50941
ENSMUSG00000000555	10.2015	12.0269	15.9416	11.8554	10.9632	11.0021	14.6215	11.1531	12.5567	13.3579
ENSMUSG00000000560	0	0.00659774	0	0	0	0	0	0	0.00558375	0.00254724
ENSMUSG00000000561	1.99154	1.84301	2.26614	1.81032	1.74322	2.23498	1.98385	2.25147	1.89462	2.22307
ENSMUSG00000000562	0.0662928	0.0811049	0.0450292	0.0346462	0.0365008	0	0.053285	0.0762485	0.14872	0.0730633
ENSMUSG00000000563	159.473	157.077	162.269	156.776	164.693	150.491	166.301	172.134	166.618	169.18
ENSMUSG00000000567	0.836972	0.658274	0.906911	0.708207	0.746118	0.749615	0.800885	0.527175	1.13485	0.800086
ENSMUSG00000000568	4.6725	3.99607	5.21354	3.79471	4.28781	3.79343	3.67462	3.98878	4.58852	5.02269
ENSMUSG00000000579	10.0887	9.23522	10.8623	8.55148	9.41766	9.38347	8.69782	8.34348	8.67429	8.65102
ENSMUSG00000000581	5.1713	4.3404	5.422	4.01547	3.8159	4.09901	4.16134	6.06145	4.27133	5.25615
ENSMUSG00000000594	4.96311	4.84891	6.6048	4.48705	5.37587	5.29999	4.25292	5.41976	6.82227	5.88968
ENSMUSG00000000600	1.26697	1.22021	1.3754	1.26419	1.1938	1.08121	1.23053	1.12329	1.08148	1.18798
ENSMUSG00000000605	7.63136	7.39494	7.74134	7.17419	6.8413	6.60205	6.58856	7.83637	7.37779	7.80253
ENSMUSG00000000606	0	0	0	0	0	0	0	0	0	0
ENSMUSG00000000617	0	0	0	0	0	0	0.0122179	0	0	0.00717983
ENSMUSG00000000627	0.133516	0.0476434	0.0317418	0.105831	0.07719	0.0663336	0.0125205	0.0806231	0.0806425	0.114043
ENSMUSG00000000628	51.8752	52.9908	52.108	53.2995	53.8153	46.3248	56.3243	39.759	42.8171	55.292
ENSMUSG00000000631	16.987	17.1616	17.6008	17.6482	18.6071	16.3122	17.5154	13.6193	17.0246	19.6514
ENSMUSG00000000632	0.134441	0.0523344	0.0387412	0.0372601	0.0942112	0.0708407	0.0687661	0.0902013	0.199311	0.141436
ENSMUSG00000000673	0.0603548	0.0538418	0.0597856	0.0368	0.0872324	0.137433	0.0990456	0.0506179	0.0820207	0.087306
ENSMUSG00000000682	2.32062	1.95342	3.44221	1.59635	1.94937	2.41426	0.892782	3.19383	2.58762	2.49205
ENSMUSG00000000686	0.221083	0.21591	0.387281	0.170274	0.269084	0.192699	0.196408	0.15614	0.253007	0.166716
ENSMUSG00000000690	0	0	0	0.0109637	0	0	0	0.0241285	0.0434418	0.0495441
ENSMUSG00000000693	1.35798	1.21554	1.67804	1.12271	1.18281	1.28327	1.22308	1.23542	1.52919	1.71652
ENSMUSG00000000701	0	0	0	0	0	0	0	0	0	0
ENSMUSG00000000706	0.00857371	0.0244752	0	0	0	0	0	0	0	0
ENSMUSG00000000708	17.7265	16.0842	15.2262	16.9093	15.3908	14.3597	15.5275	16.9905	14.629	17.2057
ENSMUSG00000000711	21.5119	21.5377	20.438	21.2866	19.8287	19.9216	19.3765	21.6807	20.7156	21.6613
ENSMUSG00000000724	0	0	0	0	0.0284633	0.0366901	0	0	0	0
ENSMUSG00000000730	0.0472759	0.0506091	0.018732	0.0504446	0.0455528	0.019573	0.110832	0.079298	0.0285541	0.0651303
ENSMUSG00000000731	0.00923271	0.0658911	0	0.050665	0.0474463	0	0.0346318	0.0247783	0.0557645	0.0101756
ENSMUSG00000000732	1.62816	1.44019	2.10801	1.26772	1.49271	1.30387	2.55184	1.66167	1.79135	2.13986
ENSMUSG00000000738	21.0656	19.4576	19.7597	20.4507	24.1113	23.0933	22.6935	21.6594	21.5093	25.9307
ENSMUSG00000000739	0.151841	0.159695	0.139327	0.2144	0.28748	0.172051	0.194848	0.0965142	0.125499	0.211388
ENSMUSG00000000740	97.0315	94.5976	110.713	91.7397	106.127	104.415	104.314	117.33	114.467	114.613
ENSMUSG00000000743	18.1648	18.7022	19.022	15.9784	18.1094	17.6239	19.0886	18.4369	18.6441	19.1338
ENSMUSG00000000751	6.96426	6.21725	7.53576	7.045	8.16637	6.63687	6.75631	8.3087	8.07616	8.80242
ENSMUSG00000000753	12.4853	11.6455	18.5068	12.0579	14.944	11.2059	12.41	12.2539	16.7095	14.4781
ENSMUSG00000000759	2.32466	2.50622	2.35827	2.30707	2.42527	2.20476	2.15675	2.25106	2.13598	2.24864
ENSMUSG00000000766	0	0	0	0	0	0	0	0	0	0.00726425
ENSMUSG00000000776	4.55359	5.05127	6.04035	5.31148	4.57839	4.56971	4.89671	5.62883	4.43938	4.92319
ENSMUSG00000000782	0.257348	0.300537	0.389333	0.114118	0.36068	0.271208	0.153572	0.345328	0.367392	0.328754
ENSMUSG00000000787	24.3532	25.4756	23.865	21.6305	20.7379	19.406	22.7304	40.5815	31.0107	22.9533
ENSMUSG00000000791	0.0172059	0.0491174	0.0136349	0.0157364	0.04421	0.0569882	0.0322695	0.0115441	0.0519609	0.0331855
ENSMUSG00000000792	0.0241223	0.0516462	0.0382318	0.0220621	0.077477	0.0199741	0.0226206	0.0647383	0.0728481	0.0531719
ENSMUSG00000000794	0.22978	0.16881	0.241002	0.113319	0.173651	0.111921	0.139425	0.235786	0.175521	0.152693
ENSMUSG00000000804	3.2786	3.11104	3.38889	3.93643	3.20784	2.8709	3.2168	3.41839	2.96064	3.25869
ENSMUSG00000000805	6.98758	5.69191	6.06403	7.22865	8.63102	8.38887	6.50204	8.4605	8.63613	8.71089
ENSMUSG00000000811	6.32584	5.93647	5.52608	4.95038	5.37535	5.60919	5.86197	4.59514	5.08429	6.49841
ENSMUSG00000000817	0.0546956	0	0	0.022233	0	0	0	0	0	0
ENSMUSG00000000823	3.25666	3.25682	3.39444	2.73189	3.8042	3.38366	2.90804	2.8113	3.20732	3.67214
ENSMUSG00000000826	10.3157	10.1495	9.92559	10.0773	9.64442	9.36183	10.6499	9.6917	8.72463	10.4456
ENSMUSG00000000827	8.62675	8.41798	8.61702	8.60959	8.54227	7.78301	8.00329	8.71293	8.38298	8.5039
ENSMUSG00000000838	1.05165	1.1244	1.12367	1.0615	0.936154	1.10237	0.834748	1.10464	1.11336	1.07007
ENSMUSG00000000861	0.168869	0.191297	0.242153	0.169973	0.172184	0.221951	0.140761	0.154664	0.216942	0.158051
ENSMUSG00000000869	0.51807	0.32865	0.364931	0.35098	0.332791	0.285986	0.377859	0.231728	0.243373	0.428235
ENSMUSG00000000876	9.78707	9.24285	9.65208	8.34614	9.52869	8.5078	9.29477	9.57204	9.65806	10.6429
ENSMUSG00000000881	1.13608	1.07817	1.08227	0.98378	1.15678	0.960724	1.16735	1.04605	1.05117	1.14554
ENSMUSG00000000884	0.669639	0.53764	0.71639	0.571617	0.559201	0.748552	0.690747	0.685161	0.73813	0.627325
ENSMUSG00000000889	1.52175	1.85374	1.26829	1.37578	2.10673	2.02044	1.47622	0.932982	1.74316	1.77115
ENSMUSG00000000901	2.83487	2.3407	2.94162	2.13931	3.23375	2.02105	1.74047	2.64406	3.90051	3.3906
ENSMUSG00000000902	2.46716	2.23747	3.3244	2.30804	2.46019	2.40426	2.08806	2.22899	2.86192	2.87128
ENSMUSG00000000903	0.0411119	0.176042	0	0	0.105636	0.136168	0	0.110334	0	0.0906213
ENSMUSG00000000915	3.18215	2.95504	3.69901	3.07692	3.42942	3.26984	2.77732	3.26041	4.15078	4.13568
ENSMUSG00000000916	1.62791	1.76313	1.89294	1.95524	2.21756	1.38183	2.05588	1.45996	1.93684	2.07818
ENSMUSG00000000934	2.28174	1.9985	1.94516	2.27658	2.79818	2.54777	1.88034	2.0876	2.65189	2.65766
ENSMUSG00000000938	0	0	0	0	0	0	0	0	0	0.0119027
ENSMUSG00000000942	0.199395	0.0948683	0.0702275	0.121577	0.08539	0.11007	0.166206	0.0297293	0.294391	0.183133
ENSMUSG00000000948	0.209887	0.29958	0.214614	0.22705	0.173967	0.179399	0.419037	0.317982	0.0899652	0.208936
ENSMUSG00000000957	2.87972	3.31534	5.17453	2.83248	3.36473	3.38541	2.08924	2.43303	4.30178	3.77464
ENSMUSG00000000958	2.05605	1.59659	3.02228	2.6112	3.61322	2.08179	1.79819	1.44381	2.76678	2.63588
ENSMUSG00000000959	20.3714	21.2054	21.3487	19.6291	21.8658	21.4017	21.8003	18.6492	20.77	23.3688
ENSMUSG00000000976	1.76603	1.58625	2.16247	2.02613	1.83772	1.77666	1.76443	1.74966	1.90737	1.8706
ENSMUSG00000000982	0.0922065	0.197415	0.219209	0.168663	0.355383	0.07635	0.172933	0.0618648	0.111383	0.101624
ENSMUSG00000000983	0	0	0	0.0705987	0.074378	0.0479378	0.0542895	0.038843	0	0
ENSMUSG00000001014	0	0	0	0	0	0	0	0	0	0
ENSMUSG00000001016	2.13619	2.01509	2.32888	2.01523	2.52764	1.98355	2.25409	2.31972	2.31199	2.48365
ENSMUSG00000001017	20.2647	18.0311	19.6984	17.0745	17.1652	17.0773	17.3004	19.4271	18.3096	19.4823
ENSMUSG00000001018	19.2305	19.5684	20.3599	17.9125	18.5247	19.2308	20.0146	17.9621	17.7346	19.9198
ENSMUSG00000001020	0.725653	0.517877	0.76673	0.40558	0.388447	0.600864	0.340239	0.324579	0.730477	0.799764
ENSMUSG00000001021	0.0396799	0	0	0	0	0	0	0	0	0.00728874
ENSMUSG00000001023	0	0	0	0	0	0	0	0	0	0
ENSMUSG00000001025	15.5004	14.0859	21.3321	13.7513	17.5574	18.311	15.1653	17.7837	23.218	19.3613
ENSMUSG00000001027	6.39494	6.35006	5.81097	6.21727	7.391	5.88911	4.75984	3.54017	7.0403	6.71915
ENSMUSG00000001029	8.34653	7.41275	12.2584	8.14259	6.93426	8.90777	7.20078	7.88978	9.67913	9.53626
ENSMUSG00000001034	1.80032	1.70929	2.31834	1.47014	1.7347	1.92995	1.17574	1.35889	2.39804	1.91775
ENSMUSG00000001036	7.04546	6.41172	6.86259	6.5158	6.65632	6.5666	5.73903	6.00967	7.67029	7.53422
ENSMUSG00000001039	1.39664	1.23406	1.3703	1.23005	1.56647	1.57867	1.28891	1.69563	1.66033	1.8447
ENSMUSG00000001052	5.09195	4.52153	5.3182	5.57988	4.95157	4.43002	3.9828	4.58141	4.98171	5.0398
ENSMUSG00000001053	3.62472	2.90097	3.95985	3.09413	3.60902	3.23721	2.86493	2.8315	3.87817	3.95924
ENSMUSG00000001054	6.17728	4.82841	7.38168	5.10167	6.42452	5.79158	5.14909	6.07432	6.85006	5.99767
ENSMUSG00000001056	8.16623	7.47744	9.32855	7.10238	8.47234	8.87978	8.72707	8.5597	8.22673	8.37193
ENSMUSG00000001062	5.16054	5.62466	6.72351	5.64537	6.15448	5.40237	4.87141	3.89923	5.01686	6.16344
ENSMUSG00000001065	2.03078	2.24232	2.38865	2.36742	1.79677	1.84019	2.56309	2.21946	1.89771	2.28745
ENSMUSG00000001076	0	0	0	0.0146083	0	0	0	0	0.0289416	0
ENSMUSG00000001082	2.29414	2.21204	3.59733	2.03124	2.96304	2.66755	1.92246	2.37434	2.85971	2.8445
ENSMUSG00000001089	4.63206	5.36255	5.52675	5.41766	4.69813	4.47715	4.93973	4.70263	4.08088	4.77647
ENSMUSG00000001095	0	0	0	0.00892729	0	0	0	0	0	0.00806838
ENSMUSG00000001098	6.43524	6.46464	6.70713	7.69822	6.59384	6.19737	6.67416	6.37087	5.85134	6.80337
ENSMUSG00000001100	29.9847	30.34	35.2872	29.5184	31.7222	27.9202	29.6588	28.8364	29.8946	33.9833
ENSMUSG00000001103	0.0519722	0	0	0.0316889	0.0333852	0.0860693	0	0.0348701	0.0313906	0.0716002
ENSMUSG00000001105	12.4355	12.0646	11.7081	11.2111	12.912	12.6939	13.2032	12.6473	12.6721	13.9481
ENSMUSG00000001119	21.7373	22.591	30.0047	20.7657	25.4821	21.3507	19.1744	20.178	27.203	23.9396
ENSMUSG00000001120	0.686315	0.721814	0.839665	0.756174	0.77345	0.757721	0.609716	0.630123	0.479978	1.0749
ENSMUSG00000001123	7.80006	6.79323	14.091	8.62514	8.23761	8.8123	7.34547	8.09396	9.68181	9.24326
ENSMUSG00000001127	9.33494	9.02404	9.95178	8.64794	9.05885	9.30774	9.46768	9.6791	9.60026	10.1515
ENSMUSG00000001128	4.31267	3.68759	5.96468	5.48238	6.8474	3.53734	6.1426	6.14194	7.17551	5.73963
ENSMUSG00000001131	2.26685	2.55439	4.60124	1.57615	2.81011	2.832	2.16302	3.46875	3.69911	2.58602
ENSMUSG00000001134	4.86956	4.61318	4.16626	4.03326	4.76128	4.3533	4.93011	5.95609	4.26859	5.39064
ENSMUSG00000001138	2.26633	2.22198	2.34521	3.03201	2.72789	2.71468	2.46569	2.53919	2.40543	2.84942
ENSMUSG00000001143	3.34963	3.60293	4.0463	3.51123	3.56355	3.40939	3.52812	3.30992	3.98252	3.70495
ENSMUSG00000001150	3.99423	3.62799	4.49512	3.81167	3.98419	3.58364	3.52471	3.84533	3.95361	4.44273
ENSMUSG00000001151	7.23504	6.6067	6.70974	6.46297	7.71232	6.44316	6.83367	7.8214	7.4481	7.95954
ENSMUSG00000001155	0.0331909	0.0315832	0.0701395	0.033729	0.0568553	0.0366442	0.0207498	0.014846	0.0935524	0.0487742
ENSMUSG00000001156	0.694118	1.005	0.720219	1.03218	0.840433	0.702934	0.917825	0.830906	0.880704	0.861322
ENSMUSG00000001157	0.663552	0.659875	0.810304	0.759429	0.621897	0.693559	0.744652	0.63496	0.781846	0.767287
ENSMUSG00000001158	10.5542	10.6466	11.3039	9.99854	9.95337	8.91429	10.1675	10.4476	11.2165	11.2507
ENSMUSG00000001166	0.308365	0.314387	0.232729	0.0895327	0.358437	0.194542	0.0826194	0.0985207	0.372498	0.307491
ENSMUSG00000001168	0	0	0.0328663	0.0632197	0.0266415	0	0.0777842	0.0556529	0	0
ENSMUSG00000001173	1.32906	1.33908	1.51051	1.48454	1.44922	1.17757	1.20792	1.4837	1.4121	1.42172
ENSMUSG00000001175	35.7278	34.1472	37.9525	33.7357	31.5839	29.6894	31.4418	33.6432	34.3926	35.8948
ENSMUSG00000001211	28.234	28.1799	24.5728	25.5848	30.0529	25.9237	24.9374	28.3844	29.6319	28.4644
ENSMUSG00000001225	0.266152	0.269089	0.175762	0.209613	0.413172	0.339757	0.218386	0.364584	0.395185	0.247501
ENSMUSG00000001227	2.42969	2.62958	3.11735	2.42568	2.77849	2.74144	2.48708	1.93471	2.65549	2.59446
ENSMUSG00000001228	0.339967	0.343225	0.459966	0.207287	0.266322	0.233442	0.279924	0.144647	0.280459	0.420382
ENSMUSG00000001229	7.84432	7.94819	8.03749	8.23828	7.98287	6.87001	8.11636	5.87321	7.31111	7.82831
ENSMUSG00000001240	8.46236	7.25331	9.51224	8.76047	9.12634	9.54951	7.52422	9.27384	9.9768	9.39147
ENSMUSG00000001247	0.520296	0.789055	0.48962	0.58491	0.960887	0.67316	0.457412	0.436358	0.432098	0.573434
ENSMUSG00000001248	6.02628	6.20583	7.20074	5.44583	6.32191	5.84953	5.373	5.09252	7.41805	6.52288
ENSMUSG00000001249	0.361676	0.245826	0.38215	0.309784	0.342962	0.313741	0.209957	0.184885	0.416092	0.260998
ENSMUSG00000001260	0	0	0	0	0	0	0	0	0	0.00247311
ENSMUSG00000001270	13.7723	10.9345	20.4745	13.351	14.7944	12.9897	12.9035	11.5729	15.9588	17.9686
ENSMUSG00000001280	3.63752	3.84365	3.37372	3.73472	3.11916	2.98013	2.88598	3.8544	3.39234	3.35419
ENSMUSG00000001281	0.573711	0.473132	0.626394	0.225432	0.540516	0.654515	0.310842	0.718525	0.816236	0.857124
ENSMUSG00000001285	3.29007	2.58908	3.50936	2.67728	3.24649	3.79121	3.23776	3.54196	3.793	3.45375
ENSMUSG00000001288	5.22972	5.22876	5.59582	4.85634	4.57858	4.91371	4.84975	4.69325	5.5565	6.07897
ENSMUSG00000001289	55.9367	50.696	60.9099	47.4057	53.7351	51.7714	60.7692	62.2441	58.4202	62.6407
ENSMUSG00000001300	2.45738	2.26481	2.83327	2.44696	2.29666	2.34619	1.92274	2.15685	2.25279	2.97521
ENSMUSG00000001305	1.71179	1.57181	1.84901	1.2764	1.62488	1.62506	1.63589	1.79956	1.43561	1.89863
ENSMUSG00000001313	1.82787	1.39315	2.10947	1.38501	1.73274	2.05723	1.23147	1.786	2.29377	1.74073
ENSMUSG00000001323	2.70284	2.87407	3.35091	2.84741	2.51727	2.33423	2.13515	2.57727	2.42301	2.885
ENSMUSG00000001333	8.255	8.13693	7.50978	6.01138	5.81796	5.0065	6.47984	5.91114	6.42432	7.71093
ENSMUSG00000001334	140.468	141.642	147.859	142.265	152.073	134.981	141.36	141.428	143.651	147.841
ENSMUSG00000001348	0.347932	0.322802	0.854734	0.33943	0.536401	0.288099	0.195763	0.420193	0.777544	0.46016
ENSMUSG00000001349	1.16168	1.65812	3.2118	1.99114	1.69145	2.18033	1.59773	1.35099	3.05604	2.33303
ENSMUSG00000001366	9.33238	8.36592	9.21732	7.49443	9.76717	9.53688	9.39176	8.43005	9.22487	11.5147
ENSMUSG00000001376	1.4899	1.43011	1.47971	1.3686	1.35827	1.31988	1.58628	1.61075	1.33607	1.45383
ENSMUSG00000001380	9.61171	9.00193	9.9042	8.43002	9.90105	9.32113	8.95921	10.0897	9.32694	10.7286
ENSMUSG00000001383	9.97325	9.37347	10.1059	8.35718	8.80455	9.36377	9.45459	11.0427	10.1383	10.0908
ENSMUSG00000001403	0.339568	0.252034	0.774987	0.207044	0.244303	0.337408	0.17832	0.400979	0.213299	0.426643
ENSMUSG00000001415	11.5043	11.9785	14.6204	12.1779	12.1645	11.1739	10.8357	11.1318	11.5972	14.2012
ENSMUSG00000001416	13.1448	12.843	14.2169	13.7342	12.379	12.1008	14.6919	13.7404	15.008	15.3335
ENSMUSG00000001418	4.31124	4.43092	4.95565	4.44275	4.8176	4.71331	4.26394	3.8643	5.3435	4.93097
ENSMUSG00000001419	28.3111	27.8437	28.0464	26.3212	31.4524	24.8399	24.0587	25.6064	28.2617	29.3816
ENSMUSG00000001420	0.363823	0.46737	0.480523	0.384511	0.373933	0.401676	0.341174	0.27665	0.483439	0.367566
ENSMUSG00000001424	7.31856	6.8349	7.0674	7.70866	8.16084	7.39068	7.67754	7.12988	7.37158	7.66111
ENSMUSG00000001435	2.18802	2.37639	3.57145	2.14069	2.62362	2.88214	1.77351	2.01811	3.30537	2.88269
ENSMUSG00000001436	0.745237	0.716374	0.891877	0.788231	0.830426	0.957104	0.698843	0.663275	0.927788	0.896778
ENSMUSG00000001440	18.0005	18.5029	21.191	18.5592	17.5492	15.1224	18.1312	17.6754	17.0316	19.8832
ENSMUSG00000001441	11.0268	10.4367	11.7908	11.597	12.2084	10.2749	10.3863	10.8837	11.9052	12.7849
ENSMUSG00000001444	0.0567767	0	0.044993	0.0519275	0.072943	0.0235065	0.0266211	0.0380936	0.0514388	0.0547534
ENSMUSG00000001445	21.0691	19.1534	20.9401	20.2089	21.5962	18.9354	20.6688	18.3394	20.0811	19.8711
ENSMUSG00000001467	2.94359	2.89996	2.30731	2.86289	2.37386	2.10622	3.15039	2.31844	2.51225	2.27007
ENSMUSG00000001472	28.8745	27.9528	31.5267	28.5277	31.0523	29.611	28.6437	28.5737	31.8089	34.3978
ENSMUSG00000001473	12.0712	11.8726	15.3881	9.66626	12.2316	9.57536	13.3988	14.2729	12.3586	12.753
ENSMUSG00000001482	16.6401	16.5812	19.11	15.49	15.4906	14.9394	16.0775	15.0723	15.6974	16.1365
ENSMUSG00000001493	6.54629	5.40718	11.0033	6.03068	5.2335	5.53866	7.87783	5.27484	7.46739	6.53356
ENSMUSG00000001494	0.598271	0.975929	2.81753	1.27153	1.29567	1.84001	1.12205	1.1698	2.62236	2.0158
ENSMUSG00000001496	0	0	0	0	0	0	0	0	0	0
ENSMUSG00000001497	0.0139696	0.0598181	0.0442811	0.0127765	0	0.0115673	0.0392998	0.0187454	0.0421874	0.0538871
ENSMUSG00000001504	1.95836	1.64336	1.55192	1.35809	1.72801	1.38993	1.59428	1.84818	2.1187	2.12872
ENSMUSG00000001506	18.7687	18.4484	29.0986	16.6506	24.258	17.4927	14.0984	14.1739	24.3622	21.335
ENSMUSG00000001507	2.75223	2.86021	2.47019	2.85467	3.32929	2.2226	2.54029	2.42337	2.80913	2.8629
ENSMUSG00000001508	71.0577	74.5787	70.0044	66.7449	72.2006	65.9337	73.7537	66.3165	74.9683	82.9248
ENSMUSG00000001510	0	0.0193351	0.0429392	0.0247786	0	0	0.0254059	0	0.0327272	0.00746487
ENSMUSG00000001517	0.184125	0.166446	0.40855	0.194594	0.173471	0.203282	0.230216	0.131772	0.28173	0.277337
ENSMUSG00000001518	1.66224	1.51305	1.53811	1.81461	2.00127	1.5165	1.52142	1.5627	1.71938	1.93896
ENSMUSG00000001520	0.592188	0.523253	0.41714	0.618984	0.458898	0.513701	0.49362	0.428855	0.579093	0.60605
ENSMUSG00000001521	0.767391	0.965832	1.29413	0.977289	1.03446	1.06426	0.730253	0.801475	1.02745	1.06866
ENSMUSG00000001524	3.19787	2.73867	3.98709	2.87925	2.98545	3.51293	2.9788	2.70342	3.07749	3.33062
ENSMUSG00000001525	24.2652	21.9384	33.6972	22.6199	25.365	22.0788	24.9445	26.8349	26.4396	30.1127
ENSMUSG00000001542	1.11752	1.07707	1.33265	1.3803	1.1218	1.07709	1.95438	1.75513	1.26313	1.27324
ENSMUSG00000001552	43.2605	45.2141	44.657	42.6738	49.7553	43.5087	38.8076	35.0186	48.6121	47.4065
ENSMUSG00000001555	8.45878	8.96501	10.1454	7.08706	10.1253	8.90712	7.80807	9.2678	10.0436	10.43
ENSMUSG00000001558	0.228788	0.139954	0.233106	0.219212	0.230947	0.216508	0.367792	0.175432	0.25663	0.171105
ENSMUSG00000001566	0	0	0	0	0	0	0	0	0	0
ENSMUSG00000001569	1.84379	2.01474	1.83095	1.79128	1.89208	1.78012	1.79358	1.78117	1.83911	1.90773
ENSMUSG00000001576	4.15215	4.23648	5.19536	4.43105	4.30836	4.18496	4.1433	3.84418	4.44934	4.2631
ENSMUSG00000001583	0.0106083	0.0302834	0.067253	0.0452774	0.0408867	0.0175681	0.0198958	0.014235	0.0640731	0.111072
ENSMUSG00000001588	0.195471	0.227337	0.195062	0.22954	0.306935	0.227798	0.0543118	0.281727	0.253615	0.367037
ENSMUSG00000001604	60.3384	54.6553	51.2137	56.2155	66.403	63.7477	56.9133	50.638	56.5548	68.5998
ENSMUSG00000001622	0	0	0	0	0	0	0	0	0	0
ENSMUSG00000001627	2.90575	4.49169	3.69766	3.75663	1.99048	2.58576	3.53892	2.96886	2.25752	2.41185
ENSMUSG00000001630	3.31441	2.92318	3.01649	2.85484	2.77058	2.74444	2.66019	2.69959	2.83234	3.44554
ENSMUSG00000001632	2.69851	3.10813	3.12924	2.60462	3.30625	2.76072	2.91157	2.936	3.16535	3.54253
ENSMUSG00000001642	23.2766	22.1852	21.3564	20.9162	23.0479	20.1388	21.9382	20.4103	22.4137	22.5876
ENSMUSG00000001655	0	0	0	0	0	0	0	0	0	0
ENSMUSG00000001656	0	0	0	0	0	0	0	0	0	0
ENSMUSG00000001657	0	0	0	0	0	0	0	0	0	0
ENSMUSG00000001661	0	0.041866	0	0.0178842	0.0188416	0	0	0	0.0531477	0.00808178
ENSMUSG00000001663	9.01367	8.24717	8.24185	10.104	12.3819	10.7553	8.36585	8.86983	12.4518	10.8003
ENSMUSG00000001665	0.523936	0.537916	0.611867	0.353086	0.720355	0.517558	0.413742	0.801731	0.621799	0.759797
ENSMUSG00000001666	8.3605	8.54241	13.6851	11.8945	12.3845	13.1646	10.1106	10.1153	10.2649	11.1277
ENSMUSG00000001670	0.220261	0.188632	0.302548	0.152206	0.132056	0.0972708	0.165239	0.177337	0.124166	0.113286
ENSMUSG00000001672	0.0107537	0.0153492	0.0170436	0.0196705	0	0	0.0201685	0.0144301	0.0129902	0.0296299
ENSMUSG00000001674	6.20112	5.96841	7.37117	6.28721	6.83391	6.66573	6.08183	6.45079	7.80007	6.81093
ENSMUSG00000001687	7.07785	7.15205	7.38865	7.29365	6.97534	6.13874	6.28962	6.8701	7.10647	7.47148
ENSMUSG00000001700	2.53095	2.50303	3.06517	2.40389	2.19702	1.98757	2.05266	2.38653	2.71929	2.28569
ENSMUSG00000001707	2.0493	1.68693	2.49181	1.96352	1.50446	1.77769	2.15558	1.93511	1.80751	1.59535
ENSMUSG00000001729	42.9417	46.8519	53.8133	47.3266	51.3934	45.0975	47.3233	41.6413	50.9358	54.4887
ENSMUSG00000001739	2.9263	3.36994	3.37303	2.47362	4.25082	3.52447	2.96241	3.34664	3.79601	3.1427
ENSMUSG00000001741	0.785778	0.711398	0.99631	0.64064	0.928755	0.736163	0.581067	0.873659	1.01429	0.955107
ENSMUSG00000001750	3.22999	3.01148	4.73014	3.66752	2.94716	3.44323	3.00733	2.3267	3.90176	4.00803
ENSMUSG00000001751	4.07891	3.66008	4.06413	3.7994	3.80648	4.46662	3.46366	3.49441	4.25315	4.44424
ENSMUSG00000001755	4.12646	3.42843	4.99779	4.649	5.09568	4.07981	4.20455	4.01653	4.31509	4.92123
ENSMUSG00000001761	2.55706	2.78891	3.07688	2.39422	3.31743	2.66357	2.68656	2.85798	3.61254	3.26484
ENSMUSG00000001763	0.312704	0.310494	0.409415	0.3233	0.393008	0.20264	0.293237	0.446975	0.558397	0.565659
ENSMUSG00000001767	4.95183	4.79939	4.77591	4.12839	4.07202	4.27524	3.67005	5.27634	4.97181	4.64754
ENSMUSG00000001768	2.46902	2.41054	2.66672	2.53134	2.52797	2.35576	2.13902	2.50165	2.75542	2.59859
ENSMUSG00000001773	0.0330048	0.015703	0.0697462	0.0670798	0.0706706	0	0.1238	0.103339	0.0531587	0.030313
ENSMUSG00000001774	3.65491	3.66386	3.9265	4.6408	3.47934	2.65199	4.17822	4.77171	3.94851	3.33
ENSMUSG00000001783	20.2977	17.5797	20.2481	18.733	19.7618	20.1507	22.1622	22.3804	22.6269	24.1792
ENSMUSG00000001785	4.93355	4.62604	5.46015	5.24043	5.78313	4.4529	4.86281	5.13831	5.29261	5.21251
ENSMUSG00000001786	1.50861	1.46	1.6574	1.46687	1.54172	1.34381	1.38254	1.3189	1.71882	1.65953
ENSMUSG00000001794	93.513	97.9848	103.446	91.9113	103.398	96.9462	99.176	102.544	98.9943	107.723
ENSMUSG00000001802	2.50963	2.52034	3.06056	2.61598	2.86703	2.35181	2.50841	2.38959	3.12234	3.02679
ENSMUSG00000001804	0.0101539	0	0.016093	0.0123822	0.02609	0	0.0190435	0.0136252	0	0.0167863
ENSMUSG00000001815	0	0	0	0	0	0	0	0	0	0
ENSMUSG00000001819	0	0	0	0	0	0	0	0	0	0.00783767
ENSMUSG00000001823	0	0	0	0	0	0	0	0	0	0
ENSMUSG00000001827	0.0153744	0.0877783	0.0731014	0.0562454	0.158017	0.0763832	0	0.0618918	0.148576	0.0677786
ENSMUSG00000001829	9.04861	9.02867	8.49685	9.04759	9.52964	8.19717	9.10374	7.58406	8.4249	9.02119
ENSMUSG00000001833	8.65343	8.2776	8.561	7.22197	6.90447	6.64741	7.37443	8.82499	7.49326	7.75358
ENSMUSG00000001844	4.04447	3.74882	4.06495	3.84189	4.95844	4.51291	3.86206	3.93801	4.0366	4.97395
ENSMUSG00000001847	22.9517	21.7614	26.4295	25.2012	24.7439	21.8015	22.0974	23.0091	25.2392	25.6637
ENSMUSG00000001855	1.87928	1.99873	2.03395	2.12227	1.94465	1.71353	1.89257	2.02133	1.95655	2.11957
ENSMUSG00000001864	0.525522	0.475063	0.47198	0.694256	0.708915	1.10238	0.722783	0.399605	0.909908	0.6709
ENSMUSG00000001865	0.651828	0.46519	0.811713	0.667128	0.538345	0.693944	0.742231	0.874672	1.09673	0.795371
ENSMUSG00000001870	5.1762	5.10621	4.73801	5.19232	5.22837	4.48573	5.22258	5.06198	4.87211	5.32986
ENSMUSG00000001891	48.0764	50.3246	58.4516	64.2891	49.0221	50.1565	52.4427	52.2061	47.8169	50.0822
ENSMUSG00000001901	0.0199014	0.0426092	0	0.0303362	0.102272	0.0494371	0.0186625	0	0.0240405	0.032901
ENSMUSG00000001909	4.13298	4.09265	4.77522	4.35365	4.95004	4.56298	4.5899	4.53144	4.72195	4.68778
ENSMUSG00000001910	11.4719	11.5203	13.7862	10.8746	12.1752	10.9008	11.7924	9.46147	10.3888	12.856
ENSMUSG00000001911	17.8521	17.8148	17.2003	18.3808	20.6701	18.3066	16.1371	14.5821	17.9379	19.6992
ENSMUSG00000001918	5.10305	4.43308	7.94033	4.94843	5.51231	5.00331	6.95187	6.01866	5.51011	5.56826
ENSMUSG00000001924	41.317	38.6601	39.9082	38.3825	43.2334	37.0395	38.7174	38.8823	40.8982	43.9173
ENSMUSG00000001930	6.37316	6.27887	8.8152	5.62041	8.1031	5.41371	7.2154	9.23638	7.79955	7.20214
ENSMUSG00000001942	1.32217	1.37338	1.477	1.27386	1.2059	1.21459	1.24302	1.44012	1.35331	1.59996
ENSMUSG00000001943	2.08786	1.52825	3.2525	2.67662	2.04041	1.71404	2.10849	1.77198	2.60831	2.69444
ENSMUSG00000001946	15.816	14.0302	18.5269	16.7034	15.9675	16.5436	14.5773	12.3802	16.9925	18.1509
ENSMUSG00000001948	1.56438	1.56779	1.84637	1.31915	1.88153	2.25999	1.74791	2.50118	3.09596	2.76965
ENSMUSG00000001962	7.7792	6.71943	8.09725	7.63241	7.87243	7.9751	6.51332	7.49765	7.58853	8.95645
ENSMUSG00000001964	19.1799	22.3095	20.2359	18.1791	18.9089	23.3053	21.1304	22.7246	20.3384	20.1954
ENSMUSG00000001983	25.6884	28.6112	27.3179	25.1447	25.8182	18.3529	26.2443	21.5869	20.8827	23.1195
ENSMUSG00000001985	0.0511642	0.0168528	0.0686152	0.0455945	0.0252817	0.0456245	0.0147628	0.0633747	0.057051	0.0368701
ENSMUSG00000001986	0.157609	0.14827	0.210056	0.128859	0.147262	0.154233	0.194823	0.100939	0.199042	0.183575
ENSMUSG00000001988	0.152574	0.16752	0.14881	0.114497	0.120626	0.136055	0.110059	0.14174	0.0708871	0.0776109
ENSMUSG00000001995	7.98694	8.69027	9.06762	8.92472	7.95884	8.10032	7.30032	5.81454	7.15508	8.0782
ENSMUSG00000001998	0.662383	0.678255	0.621903	0.697999	0.582741	0.435203	0.67516	0.661796	0.587062	0.595135
ENSMUSG00000001999	3.84048	3.73001	4.64521	3.47726	4.0622	3.63433	3.87218	3.95227	4.7613	4.08154
ENSMUSG00000002006	0.622685	0.596755	0.563943	0.401364	0.537133	0.692381	0.850855	0.656515	0.633988	0.750005
ENSMUSG00000002007	11.5434	11.117	13.4701	8.77856	9.74554	10.2515	11.0865	9.43003	11.3085	11.9184
ENSMUSG00000002010	154.374	148.925	144.891	153.271	173.218	156.549	164.149	162.851	170.245	176.863
ENSMUSG00000002012	4.15683	4.14302	3.89045	3.15724	3.17663	4.53986	3.79724	3.72664	4.63177	5.45024
ENSMUSG00000002014	8.11016	7.68474	9.72628	7.7548	8.63154	9.53956	8.51448	9.29096	8.74968	8.74987
ENSMUSG00000002015	28.7678	24.6451	31.9574	25.4364	26.5003	26.2435	27.6017	26.2405	29.6064	29.2313
ENSMUSG00000002017	9.91875	10.2115	10.7891	8.79067	8.69475	7.36795	9.77516	9.94573	9.073	10.2274
ENSMUSG00000002020	0.63001	0.585122	1.44989	0.647241	0.720696	0.714615	0.566511	0.3011	1.09464	0.944036
ENSMUSG00000002028	3.27094	3.54994	3.32067	4.69662	3.30957	2.82422	3.90565	3.37433	3.13487	3.5478
ENSMUSG00000002031	1.73934	1.72055	2.01518	1.34243	2.14973	1.67722	1.31104	1.75786	1.94815	1.96854
ENSMUSG00000002032	3.9691	4.09594	4.37385	3.44576	4.19522	3.56877	4.12411	2.44909	3.13441	4.35023
ENSMUSG00000002033	0.0648182	0.0462588	0.0342437	0.0395215	0.0555161	0.0536715	0.020261	0.15946	0.117448	0.101204
ENSMUSG00000002043	6.93412	5.32934	7.11529	6.36899	7.48086	6.40417	7.41946	7.48553	8.32257	8.29141
ENSMUSG00000002052	8.89971	8.30521	9.97938	8.06373	9.18282	7.72369	8.62572	8.37564	8.33957	10.2859
ENSMUSG00000002055	0.131867	0.143405	0.26871	0.038287	0.0806731	0.124788	0.0942151	0.134818	0.106195	0.197239
ENSMUSG00000002057	0	0	0	0	0	0	0	0	0	0
ENSMUSG00000002058	1.84654	1.52373	2.14922	1.768	1.46416	2.07848	1.65042	1.50993	1.98661	2.06693
ENSMUSG00000002059	2.82817	2.49392	4.08344	2.49183	3.40517	3.40851	2.38828	2.84132	4.02452	3.32916
ENSMUSG00000002064	18.6716	16.4695	19.6916	16.7855	17.3696	17.912	19.717	21.8331	21.2314	20.1289
ENSMUSG00000002068	0.464323	0.321906	0.420521	0.258844	0.255657	0.2197	0.174167	0.231424	0.49679	0.416706
ENSMUSG00000002076	0.0787185	0.0702239	0.109167	0.101993	0.0252831	0.0977722	0	0.118834	0.083204	0.0813357
ENSMUSG00000002083	1.52966	1.06794	1.55476	1.63218	1.23893	2.09265	1.37206	1.13786	1.66703	1.8508
ENSMUSG00000002100	1074.69	1092.71	1091.02	991.871	1018.72	875.702	1129.67	973.188	1052.78	1121.51
ENSMUSG00000002102	61.9471	56.7873	62.3478	58.5932	62.2692	62.2754	64.404	68.6742	65.0289	67.0868
ENSMUSG00000002103	4.79403	4.2767	5.13736	3.93616	4.32184	3.46213	4.15075	4.29475	4.38444	4.78455
ENSMUSG00000002104	6.97679	7.07708	7.76516	7.75509	8.71155	9.02252	5.95437	5.41733	8.30944	7.11695
ENSMUSG00000002105	4.33732	4.28597	5.70174	4.28972	5.05049	4.46829	4.55702	4.39918	5.54605	5.43979
ENSMUSG00000002107	1.73683	1.73319	1.83371	1.68624	1.75109	1.60874	1.77328	1.85643	1.94807	1.71197
ENSMUSG00000002108	5.23759	5.03065	5.71953	5.80482	6.49439	6.09258	5.66209	7.32967	8.2945	6.19035
ENSMUSG00000002109	1.11005	0.921175	1.02287	1.01524	1.01155	0.919158	0.823074	1.1085	1.26296	1.1025
ENSMUSG00000002111	1.44143	1.36538	2.69991	1.81369	1.81819	1.71438	1.8678	1.37154	1.51961	1.87027
ENSMUSG00000002129	5.25676	4.98573	5.75465	5.32098	5.15189	5.32798	5.47364	5.40415	5.64218	6.40149
ENSMUSG00000002147	12.844	13.283	14.8765	13.2414	13.9348	12.8474	14.5045	13.7256	15.1568	14.7217
ENSMUSG00000002190	0.00877394	0	0.0417177	0	0	0	0	0.0235471	0	0
ENSMUSG00000002204	0.14604	0.0947495	0.168335	0.0404748	0.0682264	0.197879	0.0995988	0.178152	0.224526	0.168271
ENSMUSG00000002205	2.59732	2.58611	2.8218	2.69158	2.75157	2.42817	2.21956	2.40315	2.89713	2.75004
ENSMUSG00000002210	2.4421	2.45089	2.41907	2.49527	3.18648	2.89103	2.18273	2.39374	2.4084	3.19618
ENSMUSG00000002221	1.59882	1.95816	1.63483	1.80085	2.1645	1.42922	1.61214	1.72557	1.67799	1.91748
ENSMUSG00000002222	14.4374	13.2724	11.9567	13.8789	12.7557	11.9934	11.5808	14.6783	11.2451	13.1834
ENSMUSG00000002227	1.39824	1.46536	1.61715	1.93168	1.42415	1.75233	1.33482	1.03955	2.04664	1.88466
ENSMUSG00000002228	12.0897	12.5044	12.4346	9.06886	12.6057	10.2524	11.5744	10.2928	12.5816	13.2493
ENSMUSG00000002233	32.3031	32.9918	44.2443	22.4243	23.2461	22.4466	30.0874	29.464	32.2717	33.9303
ENSMUSG00000002240	0	0	0	0	0	0	0	0	0	0
ENSMUSG00000002249	2.61418	2.28234	3.11785	2.33799	2.94632	2.19511	2.2788	2.30096	3.1261	2.8087
ENSMUSG00000002250	3.92442	4.65561	5.01313	4.55068	4.77617	4.55326	4.16933	3.68941	4.41133	4.26307
ENSMUSG00000002257	1.03091	0.603673	1.194	0.781686	1.00182	0.87551	0.619697	0.638467	1.14952	1.15804
ENSMUSG00000002265	1.06858	1.05508	1.29898	1.4217	1.37951	1.16401	0.773434	1.03714	1.24696	0.91902
ENSMUSG00000002266	0.414907	0.355328	0.443008	0.407431	0.325438	0.303776	0.327644	0.246143	0.327098	0.247895
ENSMUSG00000002274	4.22358	5.30667	6.01124	3.79719	4.75242	4.63716	4.68954	3.99616	4.36667	5.09875
ENSMUSG00000002279	2.03746	1.86953	1.96058	1.66221	2.17354	1.82911	1.89112	1.6425	1.90869	1.98061
ENSMUSG00000002280	7.07664	6.73926	7.75305	6.36671	6.67836	5.93957	7.16294	6.71648	6.43703	7.18331
ENSMUSG00000002289	7.56966	1.70822	2.26035	5.98365	15.9136	7.56445	3.55389	11.1746	13.481	3.92406
ENSMUSG00000002297	0.0526004	0.0866293	0.121844	0.145557	0.103966	0.113913	0.0607087	0.0705832	0.102642	0.120404
ENSMUSG00000002307	3.60884	3.8233	4.10326	4.22999	4.34843	4.30603	2.87971	4.61703	4.27817	4.81737
ENSMUSG00000002308	4.06681	3.75909	4.69825	3.89873	4.57955	3.7326	4.27311	4.78323	4.64627	4.27965
ENSMUSG00000002319	3.22972	3.16324	4.30364	3.24673	3.76063	3.78287	3.30528	3.27832	3.72783	3.80132
ENSMUSG00000002320	6.66254	5.92409	6.90986	5.82158	6.48986	5.92378	6.38434	6.46095	7.03668	7.49847
ENSMUSG00000002324	0.0240648	0.0686974	0.114422	0.029346	0.139126	0	0.0451334	0.16146	0.159884	0.139243
ENSMUSG00000002325	3.00303	2.63919	3.57485	3.06238	2.48502	2.47575	1.93068	2.92109	3.089	2.90866
ENSMUSG00000002326	0.692806	0.488014	0.71301	0.685752	0.762919	0.506614	0.624364	0.664042	0.60865	0.709022
ENSMUSG00000002329	18.0573	16.4715	16.1689	14.507	17.5945	15.8874	16.982	15.9516	15.8505	18.3021
ENSMUSG00000002332	9.77563	9.47865	10.6264	8.75348	10.1919	9.28117	8.68711	8.75656	10.6495	11.2253
ENSMUSG00000002341	0	0	0.0233376	0	0.00630585	0	0.0184109	0.0065863	0.0059291	0.00270478
ENSMUSG00000002342	19.0853	18.4719	17.8749	15.7699	18.9981	16.2571	17.78	17.2111	17.7817	20.3246
ENSMUSG00000002343	2.00285	1.86978	2.02471	1.94731	2.01678	2.09768	1.94923	2.00478	2.11861	2.2074
ENSMUSG00000002345	7.21698	7.31378	8.54058	6.6006	8.09747	6.8922	8.30171	6.42391	8.74702	8.63015
ENSMUSG00000002346	14.9011	14.2074	13.05	12.2135	17.8652	12.0167	12.416	15.3641	15.0476	14.9105
ENSMUSG00000002365	9.93939	9.60194	10.9405	10.5609	10.4614	9.15178	8.20362	9.42005	10.3672	9.92685
ENSMUSG00000002372	5.70826	5.48245	6.24048	5.47287	5.89296	5.69716	5.69073	5.10652	6.39285	6.48977
ENSMUSG00000002379	132.432	123.663	126.807	109.517	137.192	128.644	129.676	137.999	134.347	141.359
ENSMUSG00000002384	0.00910183	0	0.0144256	0	0	0.0150732	0	0.0122135	0	0.0050157
ENSMUSG00000002393	7.03224	7.26614	7.63671	6.95136	8.28929	7.15612	7.01633	6.14795	7.35071	7.37858
ENSMUSG00000002395	39.5792	37.1815	40.6256	32.9294	35.4232	36.6886	37.0702	37.644	38.3029	39.3459
ENSMUSG00000002396	1.38131	1.28614	1.37319	1.31013	1.39934	1.17247	1.12354	1.27556	1.35162	1.81432
ENSMUSG00000002409	6.6437	7.83689	7.04055	6.55167	7.89565	6.61879	6.31612	6.71703	7.75634	8.53537
ENSMUSG00000002413	1.19993	1.32362	1.19517	1.35608	1.30921	1.10538	1.16584	1.24437	1.35716	1.24807
ENSMUSG00000002416	3.62689	3.17057	3.41119	3.22913	3.39392	4.10469	3.67178	3.57013	3.68385	3.84862
ENSMUSG00000002428	2.51868	2.71963	2.84056	2.37436	2.10368	2.03131	2.26696	3.17201	2.61095	2.55607
ENSMUSG00000002455	10.7712	10.1362	10.2544	10.2725	11.0517	10.639	11.4308	11.3958	11.0436	11.9469
ENSMUSG00000002458	1.80535	1.92133	2.43463	1.8829	2.46181	1.83582	1.78206	2.14629	2.6782	1.87628
ENSMUSG00000002459	0	0	0.0132039	0.00507965	0	0.0275933	0.0156247	0.0223583	0.0201273	0.0183637
ENSMUSG00000002475	1.25585	1.55496	1.41487	1.4761	1.34129	0.826896	1.50401	1.1573	1.46221	1.36743
ENSMUSG00000002477	3.87227	4.02861	4.22785	3.211	3.47133	3.70513	3.64735	4.38782	3.38867	3.96426
ENSMUSG00000002486	0.682717	0.817738	0.847477	0.975183	0.956848	0.838085	0.716325	0.749554	0.836242	0.989226
ENSMUSG00000002489	0.601004	0.551825	0.590462	0.653608	0.532815	0.401613	0.428459	0.457472	0.52221	0.60428
ENSMUSG00000002496	12.6173	12.8846	14.5106	16.2479	15.3751	13.5754	13.8043	11.1181	13.3567	15.0327
ENSMUSG00000002500	133.522	146.25	103.664	124.569	148.538	118.285	126.984	130.455	134.678	142.421
ENSMUSG00000002504	30.4436	24.8414	29.5721	31.0945	31.9103	34.9446	31.4896	29.9625	30.7777	33.8838
ENSMUSG00000002524	11.551	10.3298	12.5546	10.2221	12.26	11.1228	11.4388	10.6494	12.4709	13.3169
ENSMUSG00000002546	19.8214	18.6138	19.9665	19.9509	20.2023	17.7685	18.9668	18.223	20.7482	21.9838
ENSMUSG00000002550	5.80241	5.46027	6.44962	5.05637	6.56397	5.71873	5.29673	5.77068	6.54397	5.8503
ENSMUSG00000002565	1.34242	1.39505	1.56772	0.703633	0.907714	0.897055	1.12634	0.821674	1.72119	1.64175
ENSMUSG00000002578	0.202238	0.117025	0.225237	0.15997	0.175555	0.153882	0.0615074	0.190698	0.257504	0.222892
ENSMUSG00000002580	11.6299	10.5267	13.0375	10.2907	9.71792	11.7438	9.84189	12.7511	11.079	10.3166
ENSMUSG00000002588	0.146232	0.0173936	0.212451	0.156033	0.109591	0.100904	0.182838	0.0490564	0.103043	0.161167
ENSMUSG00000002602	16.9243	16.3449	20.5291	15.496	17.9481	14.3973	16.634	19.1324	18.6557	16.5764
ENSMUSG00000002603	5.00799	4.88871	6.26097	4.27492	5.76805	5.38211	4.44007	3.84409	5.81264	5.99807
ENSMUSG00000002608	13.251	14.0509	13.9395	13.0868	14.0408	12.9618	12.7792	12.7163	13.4185	15.212
ENSMUSG00000002617	0.724897	0.596063	0.711817	0.480424	0.708599	0.508898	0.36944	0.76126	0.637709	0.751169
ENSMUSG00000002625	8.94538	8.88303	9.62093	10.3482	11.8681	9.34962	9.10005	9.81772	11.672	12.1185
ENSMUSG00000002633	0	0	0	0	0	0	0	0	0	0
ENSMUSG00000002635	6.47482	6.671	6.28729	6.93659	7.67404	6.68282	6.67036	6.79163	7.57357	6.98533
ENSMUSG00000002658	13.7599	13.4457	16.3969	13.1177	15.3261	13.9994	15.3528	14.4346	16.3732	17.4208
ENSMUSG00000002660	31.9655	33.6732	37.0243	32.2021	39.6575	35.8173	33.0354	32.8193	34.8813	39.4151
ENSMUSG00000002661	32.3293	28.4119	29.1551	25.5713	30.732	27.2244	29.7374	29.4278	27.362	29.163
ENSMUSG00000002664	0.372522	0	0.472332	0.227137	0.191437	0.246768	0.698663	0.399903	0.179999	0.369511
ENSMUSG00000002668	0.518425	0.39465	0.668281	0.493113	0.790366	0.698283	0.518561	0.510152	0.450897	0.53328
ENSMUSG00000002679	4.85674	3.90156	5.02852	4.16664	4.70324	4.68843	3.38719	5.63291	4.06846	4.07509
ENSMUSG00000002688	1.46945	1.42127	1.36366	1.72119	1.75123	1.23276	1.46863	1.88101	1.84513	1.94449
ENSMUSG00000002699	0.609837	0.700878	0.740594	0.521535	0.722429	0.432827	0.460469	0.53138	0.53576	0.52373
ENSMUSG00000002718	10.0527	9.19614	9.86105	8.59998	8.23433	7.02075	8.47856	10.2092	8.20351	8.52546
ENSMUSG00000002728	10.6374	11.1017	11.6626	9.66498	9.56394	9.55003	11.0657	13.2509	10.3512	10.8256
ENSMUSG00000002731	5.1893	4.92137	5.85104	5.61674	4.76525	5.21973	4.83359	4.41638	5.61646	5.02836
ENSMUSG00000002732	7.37218	6.99245	8.51819	6.82954	6.41604	7.60096	5.75359	9.09476	8.18725	8.22994
ENSMUSG00000002733	5.73899	5.25675	5.72963	5.55192	5.55884	4.63981	5.59359	5.609	6.11376	5.67143
ENSMUSG00000002741	17.5629	16.2335	19.3761	14.4465	16.4818	15.3266	17.313	16.9766	15.6115	18.2479
ENSMUSG00000002748	5.75192	5.18562	5.67207	5.94443	5.86262	5.0238	5.95115	6.05055	5.88068	5.73276
ENSMUSG00000002763	12.0942	11.1277	12.3709	12.8821	13.1116	12.4333	12.7895	14.0193	14.8231	13.8728
ENSMUSG00000002767	46.9057	45.9261	46.3079	44.7216	54.8712	52.7357	48.1748	48.2795	50.2803	56.0874
ENSMUSG00000002768	8.06272	8.88405	10.2897	7.88206	7.87342	7.96069	7.6865	7.86381	9.1381	9.35053
ENSMUSG00000002769	1.2006	1.00312	0.603339	1.05342	1.9939	1.06687	0.933636	1.49317	1.16731	1.4039
ENSMUSG00000002771	0.339466	0.408826	0.437144	0.358985	0.463382	0.289873	0.358125	0.327406	0.480548	0.493977
ENSMUSG00000002778	37.275	36.0432	40.1118	37.7797	38.7853	37.325	35.0605	38.9425	41.1802	45.0592
ENSMUSG00000002781	14.1721	13.9192	14.3986	14.0744	15.6908	14.236	14.3514	14.2077	14.776	15.2053
ENSMUSG00000002791	0.0226451	0	0.0538358	0.00690369	0.029093	0	0.0212354	0.030387	0.0683871	0.0187184
ENSMUSG00000002797	1.50471	1.28864	1.61157	1.20939	1.34735	1.23085	1.39393	1.33997	1.25033	1.43224
ENSMUSG00000002799	5.69402	5.2614	6.27618	5.16907	6.11021	5.44116	5.14461	4.34763	5.43278	6.13585
ENSMUSG00000002803	7.43076	7.72151	7.36971	8.22761	9.46847	8.85818	6.86842	7.52424	8.70085	8.29853
ENSMUSG00000002804	1.75797	2.12807	2.82149	1.38395	2.573	2.39538	2.37889	2.38883	2.82249	2.1705
ENSMUSG00000002808	8.50393	8.13485	10.2563	8.1973	7.93365	6.81782	8.95174	6.681	7.42857	7.94034
ENSMUSG00000002812	25.6786	25.5385	28.1689	26.246	27.4798	25.3481	25.2499	24.4325	27.8445	29.5872
ENSMUSG00000002814	1.49738	1.28236	1.41176	1.13773	1.40087	1.15722	1.35376	1.22619	1.34501	1.57414
ENSMUSG00000002820	6.62158	6.68944	6.91165	6.21019	7.00171	5.74052	6.71086	5.76046	6.36609	6.31998
ENSMUSG00000002825	3.31135	3.39792	4.39714	3.66698	4.11623	3.37921	2.51774	3.45866	3.7622	3.27472
ENSMUSG00000002831	59.4239	43.3339	45.1384	64.33	80.1808	48.4727	52.6007	62.9408	53.906	57.0128
ENSMUSG00000002833	7.92345	8.21849	9.3209	8.07694	8.43952	7.97619	7.00909	6.90029	8.59147	9.83024
ENSMUSG00000002835	0.279202	0.273269	0.347687	0.250492	0.245966	0.297242	0.231899	0.14451	0.279453	0.292331
ENSMUSG00000002844	11.6328	10.5708	11.3792	8.8715	10.3254	10.5689	10.0042	9.92186	11.7796	11.6201
ENSMUSG00000002845	1.94949	1.68679	2.2558	2.18272	1.56259	1.78566	2.16787	2.19927	2.09444	1.6875
ENSMUSG00000002846	16.4698	15.0316	17.1302	14.7614	16.5308	15.4406	17.2637	15.1675	16.3561	15.8502
ENSMUSG00000002847	6.31066	6.17225	7.96804	6.14146	6.12017	6.11332	6.29694	4.59968	4.90514	6.04461
ENSMUSG00000002870	1.06108	1.05799	1.46446	0.962715	1.23928	0.790326	1.04739	1.04233	1.07324	1.42124
ENSMUSG00000002871	6.80732	7.2752	7.82337	6.4634	7.40766	6.59015	6.97108	7.43037	7.99809	8.23042
ENSMUSG00000002881	5.43508	5.10214	5.71999	4.75818	4.80264	4.62167	5.05634	5.09715	5.1504	5.40634
ENSMUSG00000002885	8.96742	9.33805	11.1585	9.49682	9.2142	8.74849	10.4542	9.40958	11.3434	11.0746
ENSMUSG00000002897	0.542243	0.57611	0.730173	0.444971	0.429507	0.351094	0.627006	0.475964	0.556519	0.584142
ENSMUSG00000002900	11.7444	11.4618	12.6594	12.2938	13.4689	10.8865	10.6259	9.67648	11.877	12.5789
ENSMUSG00000002908	4.19593	4.50551	5.13711	4.35159	4.22351	3.68474	3.94194	3.30593	4.39898	3.94988
ENSMUSG00000002910	2.10885	1.34127	1.9396	1.99203	1.90916	2.04477	2.88951	2.43394	2.21747	2.20381
ENSMUSG00000002930	0	0	0	0	0	0	0	0	0	0
ENSMUSG00000002944	381.354	340.645	350.093	331.057	324.027	312.084	332.642	434.786	357.666	360.835
ENSMUSG00000002948	9.71189	9.79436	10.1301	8.12042	8.10485	8.99638	7.48994	10.0371	9.48121	10.8867
ENSMUSG00000002949	19.4985	19.8793	19.4005	18.9174	20.605	17.4143	21.0052	18.2621	18.2096	22.5893
ENSMUSG00000002957	10.327	10.53	11.9197	12.6352	12.6826	11.3808	11.4268	11.0375	11.8646	12.2099
ENSMUSG00000002963	4.88978	4.90108	5.51102	4.7968	6.25416	5.41653	4.32044	5.30751	6.30053	6.06582
ENSMUSG00000002968	8.89243	8.39121	9.98518	9.68954	10.9546	9.69752	8.97695	8.6031	10.3784	10.9511
ENSMUSG00000002980	74.3284	70.103	85.5579	64.2075	80.8557	78.9416	77.0409	79.0746	89.9738	105.146
ENSMUSG00000002981	17.1344	16.8753	18.7562	16.9556	17.1254	16.2644	16.5956	16.9179	18.1699	18.4957
ENSMUSG00000002983	2.39979	2.54304	3.60176	1.95096	2.4875	2.45377	2.33564	1.40275	3.08557	2.84525
ENSMUSG00000002984	11.5969	12.4649	12.6999	11.1361	12.9084	12.5055	12.8416	11.267	10.587	13.937
ENSMUSG00000002985	144.217	138.701	202.366	165.221	178.745	173.51	154.802	156.218	179.319	169.386
ENSMUSG00000002992	0	0	0	0	0	0	0	0	0	0
ENSMUSG00000002996	4.61553	4.73253	4.1114	4.54954	4.13463	3.68904	4.2208	5.26368	4.7592	4.14337
ENSMUSG00000002997	0.444823	0.248445	1.02686	0.430417	0.832373	0.560499	0.779855	0.68773	0.700874	0.50624
ENSMUSG00000003031	6.84269	5.80253	5.71763	6.57048	5.38227	5.71736	4.40876	6.82927	6.02599	5.54072
ENSMUSG00000003032	13.7716	19.8717	12.4829	15.9959	8.66043	12.6981	12.0128	12.0608	13.11	10.4358
ENSMUSG00000003033	14.3967	13.0133	14.6257	14.6752	15.247	15.117	12.7724	13.0378	13.559	15.0358
ENSMUSG00000003037	4.38608	4.38553	4.71413	3.67776	4.35472	3.92561	3.79446	3.82917	4.54139	4.38058
ENSMUSG00000003038	21.2699	19.0261	23.0653	17.4935	16.1911	19.7049	19.1773	20.9686	18.4999	21.6487
ENSMUSG00000003039	6.29568	5.85354	5.29372	5.50891	6.11252	5.79668	5.03246	6.35214	6.91808	6.33837
ENSMUSG00000003051	0.0159292	0.0454729	0.0252464	0	0	0.0263798	0	0	0	0.00877804
ENSMUSG00000003053	0	0	0	0	0	0	0	0	0	0
ENSMUSG00000003062	1.4126	1.29617	1.60917	1.14584	1.19098	1.37855	1.39563	1.34549	1.42454	1.46304
ENSMUSG00000003068	21.9524	21.5384	22.9629	21.904	23.7353	24.2875	21.9524	24.4599	24.4409	25.6009
ENSMUSG00000003070	0.745744	0.402118	0.735428	0.707313	0.766466	0.878222	0.74594	0.422516	0.720674	0.538805
ENSMUSG00000003072	262.464	267.459	275.473	253.276	309.828	274.554	266.238	255.672	294.327	303.734
ENSMUSG00000003099	20.9458	20.5742	22.6134	24.0045	23.3942	20.4396	22.0073	22.4249	22.9079	24.773
ENSMUSG00000003119	1.36684	1.41809	1.41718	1.50894	1.29962	1.20159	1.34951	1.37358	1.13105	1.48819
ENSMUSG00000003123	7.24182	4.86426	6.23805	6.78245	10.3598	8.47552	6.16646	10.4744	11.7992	8.10045
ENSMUSG00000003131	2.6104	2.64047	3.09447	2.53723	2.54132	2.56832	2.50798	3.07859	2.75075	2.95233
ENSMUSG00000003134	1.82676	1.42397	1.84826	1.44674	1.49821	1.68565	1.30216	1.61007	2.0764	1.77559
ENSMUSG00000003135	4.62076	4.94296	4.77064	4.17394	3.99644	4.3513	3.68172	4.47137	4.47515	4.80421
ENSMUSG00000003153	0.16573	0.180894	0.37855	0.181296	0.306854	0.161447	0.23769	0.143899	0.229639	0.255181
ENSMUSG00000003154	7.51751	7.99568	7.74762	9.88422	9.43735	8.59867	6.55394	6.40888	8.3229	8.50369
ENSMUSG00000003161	4.91296	4.21787	6.22929	4.77516	4.48843	4.62858	4.70949	5.09826	5.24896	5.68747
ENSMUSG00000003166	4.25657	3.5306	3.95303	3.88988	4.4159	4.30118	3.91426	3.96921	4.23299	4.27953
ENSMUSG00000003184	6.34071	5.50637	7.49645	6.19329	5.91847	5.62412	6.33083	6.42952	7.02735	7.01656
ENSMUSG00000003190	1.64423	1.47955	1.95446	1.53649	1.74502	1.92382	1.50835	1.89458	1.68394	1.92049
ENSMUSG00000003198	1.03868	1.19428	0.868836	0.949968	1.01935	0.931732	0.974018	1.39378	1.21985	0.898319
ENSMUSG00000003199	15.1679	16.5544	16.3664	16.7777	21.3566	17.2534	17.3557	18.2358	20.9875	18.3042
ENSMUSG00000003200	2.69161	2.48413	4.10962	2.73239	2.78813	2.89387	3.013	2.8365	2.60453	3.11018
ENSMUSG00000003206	0.306023	0.17472	0.533522	0.279887	0.314527	0.253397	0.344367	0.492774	0.554504	0.387869
ENSMUSG00000003208	0.990476	1.14931	1.27618	0.97757	1.11687	1.14466	1.09587	1.24304	1.30837	1.31938
ENSMUSG00000003226	5.21235	5.04153	5.5599	5.77422	4.90147	4.36337	5.38766	7.0913	4.56498	5.02287
ENSMUSG00000003227	0.165069	0.124735	0.200062	0.153931	0.23702	0.0482409	0.127477	0.0781773	0.246318	0.123069
ENSMUSG00000003228	6.78771	6.02308	7.82249	6.58034	5.78145	5.18938	5.76431	9.93445	10.8781	9.18015
ENSMUSG00000003233	7.34951	7.03807	8.12064	8.68023	7.97701	6.86116	7.56361	6.16568	6.94138	8.35514
ENSMUSG00000003234	13.7767	13.0338	15.1333	13.8286	14.2564	14.3827	14.7619	15.9826	14.7595	15.5337
ENSMUSG00000003235	19.0116	18.8807	19.5199	17.8816	18.9175	19.044	19.3212	18.5902	19.7929	20.2109
ENSMUSG00000003269	7.12453	7.78414	7.8636	7.80675	6.51914	7.79222	6.26764	6.82284	7.87567	7.80697
ENSMUSG00000003271	0.00894053	0.0255224	0.0141699	0.0054513	0.0229724	0	0	0	0	0.0147804
ENSMUSG00000003273	1.96195	2.19842	3.25482	1.71054	2.7326	2.58107	2.44162	2.23902	3.27812	3.12224
ENSMUSG00000003279	0.0454023	0.0225407	0.0312864	0.015647	0.0278969	0.0228837	0.0185112	0.0291377	0.0763061	0.040249
ENSMUSG00000003282	0.274631	0.356357	0.250608	0.367884	0.336791	0.261859	0.280947	0.429941	0.175927	0.261405
ENSMUSG00000003283	0.709003	0.77104	1.52503	0.802841	0.412065	0.92255	0.633205	0.634262	0.632149	0.827926
ENSMUSG00000003299	31.982	30.4135	30.9692	29.8346	36.9102	31.3539	32.2435	26.4557	33.0422	35.4491
ENSMUSG00000003308	9.76753	10.1393	9.29078	9.43343	10.4508	9.02248	8.86309	9.32017	10.7536	11.2212
ENSMUSG00000003309	0	0	0	0	0.0288984	0	0.0210934	0	0	0.00619775
ENSMUSG00000003316	27.1114	24.9759	26.0199	24.2447	24.5283	20.919	26.213	24.5698	24.8378	28.1456
ENSMUSG00000003341	0.00749313	0	0.0118759	0	0	0	0	0	0	0.0041292
ENSMUSG00000003344	11.5124	12.2151	12.5647	11.661	13.5631	12.0524	12.0239	12.0519	14.7037	14.517
ENSMUSG00000003345	20.3856	21.101	21.8444	18.9006	22.2489	20.7567	18.4522	19.1808	21.2814	23.2646
ENSMUSG00000003346	22.8738	19.7782	21.9978	17.6075	23.5798	22.1158	21.1073	21.7491	24.2668	24.04
ENSMUSG00000003348	1.56281	1.92085	2.3049	1.98518	1.47796	1.85122	1.79119	1.6602	1.82229	1.84203
ENSMUSG00000003352	1.14488	1.20674	1.39579	1.02562	1.13144	0.977166	0.7763	1.0754	1.42554	1.45593
ENSMUSG00000003354	0.124099	0.0253046	0.168588	0.0324286	0.0683291	0.058719	0.166248	0.166526	0.214156	0.117234
ENSMUSG00000003355	0.743888	0.502949	0.951471	0.557015	0.653899	0.691608	0.489529	0.718007	0.93013	0.891779
ENSMUSG00000003360	9.47368	8.65063	10.2616	10.0352	10.7435	9.87723	9.41024	9.27381	10.3003	11.2535
ENSMUSG00000003363	9.98823	10.6537	12.136	9.34504	11.1875	9.16064	10.0573	8.75163	13.3057	12.3461
ENSMUSG00000003378	1.85186	1.93122	2.29604	1.62078	1.81728	1.65222	1.62764	1.80641	2.22875	2.30082
ENSMUSG00000003379	0.702909	0.622732	0.84514	0.23646	0.560515	1.16406	0.409128	0.910691	1.14189	0.694556
ENSMUSG00000003380	74.8736	69.4044	69.5323	67.0014	79.4208	88.7438	74.2351	91.7899	83.219	79.9521
ENSMUSG00000003382	3.02485	2.84071	2.38616	2.74135	2.69821	2.7096	2.7205	2.96581	2.37922	2.65944
ENSMUSG00000003402	10.1939	10.3525	13.2105	10.1694	11.8335	9.9594	10.9537	9.83241	12.9626	13.5703
ENSMUSG00000003410	0.0153767	0.00731592	0.0243707	0.0125008	0.019755	0.0254648	0.00961295	0.0137557	0.0185747	0.0169471
ENSMUSG00000003411	0.561194	0.314684	0.778262	0.476602	0.939855	0.597454	0.563847	0.282394	1.16213	0.960897
ENSMUSG00000003418	0.308731	0.342008	0.460098	0.441104	0.307838	0.320503	0.40618	0.389545	0.350675	0.543403
ENSMUSG00000003420	37.0624	34.8914	43.0835	28.9902	37.4922	34.5563	35.984	37.0631	44.9938	40.7365
ENSMUSG00000003421	9.18193	9.68529	10.7745	8.47462	10.4028	9.39923	9.01245	10.1547	11.0459	11.3499
ENSMUSG00000003423	9.68543	9.80685	10.3076	9.58308	9.92762	10.365	10.0334	9.80613	12.3333	11.5128
ENSMUSG00000003429	90.9619	83.04	102.56	85.2592	98.1368	97.496	100.766	109.897	118.856	114.358
ENSMUSG00000003435	12.5416	12.6454	14.5172	12.7761	13.8379	13.2918	12.502	12.4473	14.4691	16.2636
ENSMUSG00000003436	0	0	0	0	0	0	0	0	0	0.00682839
ENSMUSG00000003437	12.1312	11.5534	12.0473	10.1964	12.7349	11.0742	12.2911	13.2186	12.7061	13.5513
ENSMUSG00000003438	13.6576	14.2356	15.0564	14.5048	16.5322	14.7518	16.0401	14.831	15.3061	15.7486
ENSMUSG00000003444	9.81435	8.53884	11.6225	8.37099	9.63372	8.35487	8.89314	9.72925	10.1904	10.1786
ENSMUSG00000003452	0.187071	0.165733	0.165626	0.181713	0.150832	0.14315	0.174215	0.190433	0.190133	0.167785
ENSMUSG00000003458	12.056	11.0324	14.2498	11.8741	13.6055	12.6679	12.4468	11.9693	13.2863	14.712
ENSMUSG00000003464	31.5938	32.4109	31.5141	27.555	31.1826	28.2533	28.2989	28.52	25.8531	32.0557
ENSMUSG00000003469	9.1261	8.86881	8.36684	7.65111	10.9918	7.91847	8.26208	6.28589	8.79585	10.7269
ENSMUSG00000003476	6.93184	6.48438	6.80628	6.63028	8.08066	6.36865	5.01119	4.36363	7.11415	7.92514
ENSMUSG00000003477	5.76078	6.33234	8.88544	9.23211	8.8189	11.2947	7.28566	7.52292	7.49214	7.76004
ENSMUSG00000003484	0.380756	0.380428	0.392252	0.266981	0.269044	0.252223	0.321347	0.536473	0.275967	0.29375
ENSMUSG00000003500	6.37902	6.31997	7.05164	6.24276	7.14855	6.71129	6.41421	5.48118	6.85096	7.66266
ENSMUSG00000003505	0	0	0	0	0	0	0	0	0	0
ENSMUSG00000003518	17.8537	16.1922	21.6617	19.1273	17.5881	16.4635	18.8147	15.3846	18.0498	19.17
ENSMUSG00000003526	2.11972	2.05583	2.15357	2.6788	3.06078	2.42277	2.27658	1.53768	2.01345	1.92937
ENSMUSG00000003527	2.75443	2.0015	2.88389	2.47846	2.57361	2.32222	2.53599	2.57607	2.96431	3.25192
ENSMUSG00000003528	3.41075	3.33094	6.6731	3.03487	4.73833	3.59445	3.70343	3.91984	5.69718	4.32565
ENSMUSG00000003531	6.35317	6.21429	8.06287	6.65095	8.25334	7.07295	6.41253	6.52484	7.07425	7.53663
ENSMUSG00000003534	6.00668	5.69108	7.11659	5.11028	6.10136	5.26773	5.96571	6.08486	7.26487	6.98294
ENSMUSG00000003541	14.0823	13.3705	17.3704	18.3341	12.3556	14.5822	16.8658	19.8604	16.1059	16.553
ENSMUSG00000003545	5.79251	9.55168	0.331722	0.324214	0.472383	1.37709	1.01848	0.273264	0.601324	0.280552
ENSMUSG00000003546	13.5644	14.4837	14.6463	13.2167	13.8192	12.9664	13.7928	12.8589	15.4523	15.6948
ENSMUSG00000003549	4.94934	4.99044	5.0376	4.92115	5.23562	5.09456	4.4709	5.31616	5.29306	5.96777
ENSMUSG00000003555	0.0127537	0	0.0202135	0.00777632	0	0	0	0	0	0.00702814
ENSMUSG00000003559	12.9298	13.8571	12.3025	12.4557	14.0265	12.5453	12.3723	12.7766	13.972	13.6202
ENSMUSG00000003573	1.35511	1.46531	1.80605	1.30823	1.4508	1.75112	1.46329	1.28114	1.74856	1.83295
ENSMUSG00000003575	1.73702	1.79412	1.9171	1.51549	2.03279	1.6632	1.58742	1.41123	1.99146	2.04321
ENSMUSG00000003581	5.52194	5.69108	6.0435	5.56645	5.5087	5.73836	4.92595	4.71337	6.05877	6.14693
ENSMUSG00000003585	0.181361	0.186958	0.351318	0.221162	0.14239	0.216917	0.207865	0.121682	0.219081	0.294274
ENSMUSG00000003604	1.8219	2.03602	2.00337	2.02797	2.21364	1.63723	1.82767	1.94254	2.08139	1.73946
ENSMUSG00000003617	6.87031	6.3812	7.9633	7.52944	6.77286	6.88408	6.51531	9.73926	7.92013	8.43049
ENSMUSG00000003623	5.2429	5.09056	5.33451	4.27416	4.63185	4.93084	4.56446	5.80196	5.10574	4.88663
ENSMUSG00000003644	1.72512	1.34955	2.20836	1.43618	1.51306	1.64821	1.30662	1.21309	1.7633	1.81446
ENSMUSG00000003657	0	0	0	0	0	0	0	0	0	0
ENSMUSG00000003660	12.258	11.4622	12.6918	13.0507	12.551	11.4964	11.4102	12.5214	13.1924	13.2635
ENSMUSG00000003662	10.4719	10.6426	10.4344	9.64489	10.3741	9.95163	10.3172	11.1319	11.4489	11.4075
ENSMUSG00000003665	0.0547157	0.0892549	0.161051	0.0762554	0.0200844	0.0776681	0.131939	0.0419553	0.113306	0.0559965
ENSMUSG00000003680	1.02771	1.11524	1.05985	1.01719	0.976683	0.839317	1.05614	0.774537	1.02037	1.09776
ENSMUSG00000003721	11.9988	10.8854	11.5553	9.95101	10.0069	8.90817	9.91687	10.2882	10.0969	10.6186
ENSMUSG00000003731	12.1128	12.6522	12.4519	11.2351	11.3882	10.5774	11.8411	11.3665	10.7458	11.9039
ENSMUSG00000003746	3.79618	3.1821	4.12518	3.77887	3.40032	2.92208	3.79672	4.22453	3.4227	3.93576
ENSMUSG00000003752	0.775128	0.686714	0.593073	0.692629	0.463578	0.619699	0.664212	0.493163	0.548888	0.537615
ENSMUSG00000003762	0.727039	0.938471	1.00199	1.07547	1.14523	0.931809	1.15013	0.933178	1.0539	1.12878
ENSMUSG00000003778	2.5142	2.44615	2.4372	2.23163	2.59004	2.2496	2.17393	2.47794	2.26278	2.52024
ENSMUSG00000003779	0.341917	0.336974	0.438687	0.436807	0.261472	0.323563	0.229022	0.327721	0.472032	0.394781
ENSMUSG00000003808	3.3463	3.55446	4.00852	3.21708	3.74922	3.22191	3.25474	3.32074	3.62863	4.2284
ENSMUSG00000003809	17.2344	15.4295	15.7305	17.678	19.6375	17.3286	17.7728	17.8438	17.4419	18.3232
ENSMUSG00000003810	23.267	20.3906	22.8155	23.2314	23.218	20.4102	25.2787	22.0899	23.3148	26.076
ENSMUSG00000003812	1.19268	1.4124	1.52677	1.07883	1.31338	1.17207	0.82346	1.32783	1.75737	1.58533
ENSMUSG00000003813	17.4314	15.6873	17.9404	17.7809	19.8243	19.2224	16.0378	15.7042	18.8054	19.612
ENSMUSG00000003814	69.7719	66.8239	74.3174	78.5492	82.9588	73.8565	71.3157	81.5147	82.6683	77.5802
ENSMUSG00000003824	0.340949	0.307358	0.199085	0.295417	0.27665	0.23774	0.235586	0.385272	0.325151	0.346104
ENSMUSG00000003847	2.22521	2.4493	2.39076	2.47922	2.2589	2.06531	1.94252	2.26654	2.11466	2.26822
ENSMUSG00000003848	5.39958	4.87294	6.29396	5.02181	5.27111	5.68735	5.71893	5.42398	5.47016	6.07386
ENSMUSG00000003849	19.9429	17.9491	20.4351	22.5725	20.7133	24.1769	19.1492	20.9632	20.1076	23.5586
ENSMUSG00000003863	0.0223542	0.0255256	0.0779446	0.0408899	0.0631822	0.0296159	0.01677	0.0359958	0.048606	0.0665204
ENSMUSG00000003865	27.2625	25.998	26.6591	26.2987	28.867	21.5423	25.3786	21.9873	27.4986	29.7379
ENSMUSG00000003868	6.89995	6.49625	6.84694	7.50154	7.73895	6.71096	6.3677	5.82966	7.54118	7.29617
ENSMUSG00000003872	0.168972	0.172272	0.229547	0.191336	0.093036	0.119926	0.271633	0.0971739	0.320751	0.186229
ENSMUSG00000003873	6.36389	5.1814	6.88987	4.93228	6.39103	6.27145	6.80824	5.53266	7.5521	6.05067
ENSMUSG00000003882	0.0530143	0.129719	0.120033	0.0507954	0.0681093	0.0250843	0.07102	0.132115	0.12808	0.0918165
ENSMUSG00000003923	6.46144	6.00837	6.25547	5.79314	5.57164	5.40299	6.26813	6.7591	6.42109	6.56883
ENSMUSG00000003929	0.59812	0.697825	0.634726	0.729382	0.668197	0.534023	0.51699	0.74677	0.534034	0.653474
ENSMUSG00000003934	35.8809	32.8918	23.2291	28.9402	34.4662	25.5397	28.7781	30.8479	33.4122	34.2018
ENSMUSG00000003948	4.60546	3.0686	4.48583	2.69383	3.76293	3.495	3.08879	5.82265	5.12252	3.99979
ENSMUSG00000003949	2.57423	2.42942	2.2536	2.15294	2.01013	1.82954	2.756	2.41872	1.57716	2.54294
ENSMUSG00000003955	60.2019	58.2346	70.7872	59.658	61.4904	59.1721	66.3111	70.0792	62.2834	67.4722
ENSMUSG00000003970	178.706	162.718	202.057	153.707	195.504	190.902	188.27	200.294	201.779	218.438
ENSMUSG00000003974	0.0926602	0.0330644	0.0734291	0.0776841	0.0297609	0	0.0868917	0.0310846	0.0279829	0.0765927
ENSMUSG00000003992	2.77744	2.59451	2.65662	2.41618	2.49439	2.32911	2.57136	2.908	2.34002	2.92462
ENSMUSG00000004018	1.3196	0.867019	0.929535	0.919542	1.07641	0.971266	1.08032	1.16644	1.26512	1.11964
ENSMUSG00000004031	0.0201409	0.0402472	0.0255373	0.0073683	0.0465764	0.00667094	0	0.016216	0.0194638	0.0332969
ENSMUSG00000004032	17.9063	19.2476	19.7082	17.2025	18.8156	18.8083	18.9682	24.3988	21.3633	22.2933
ENSMUSG00000004035	19.3891	16.8442	17.0955	15.1172	19.1571	17.5343	16.8376	21.5779	20.5705	19.0719
ENSMUSG00000004038	2.93619	2.99903	2.77508	2.72648	3.42615	3.12272	2.67762	3.54239	3.44923	3.36966
ENSMUSG00000004040	12.025	11.3596	13.301	11.1426	11.2772	10.5096	12.1385	11.2614	11.3646	13.1755
ENSMUSG00000004043	4.75291	4.70642	4.44914	3.7553	4.63692	4.31272	3.71419	4.17215	4.52136	4.60536
ENSMUSG00000004044	59.3672	52.6832	62.7278	48.4079	55.9321	55.4189	51.5906	56.306	61.4507	68.9515
ENSMUSG00000004054	8.15953	7.49273	9.938	7.28374	8.28299	8.13426	7.10126	6.83913	8.72037	9.1745
ENSMUSG00000004056	22.4737	22.8106	24.277	24.7032	24.2663	23.8906	24.2047	26.3624	25.0001	24.7826
ENSMUSG00000004069	30.9729	30.0997	31.2621	29.855	30.4094	27.164	32.8965	28.2126	26.019	30.4798
ENSMUSG00000004070	13.7629	12.7779	14.5672	13.345	13.6705	11.6071	12.9658	12.8464	13.585	13.9834
ENSMUSG00000004071	5.40887	5.70783	5.46183	5.57194	6.01405	5.68386	5.85955	5.2393	5.43497	6.06154
ENSMUSG00000004085	21.2238	19.6177	20.5567	18.9635	19.3254	16.5077	18.9033	16.8456	19.1854	20.0864
ENSMUSG00000004096	19.6919	18.3851	21.7686	19.0929	21.0824	19.3954	18.1709	21.3866	20.5017	23.6975
ENSMUSG00000004098	5.23321	5.2561	6.00074	5.27168	6.06362	4.56947	3.33647	4.66299	7.17994	5.50473
ENSMUSG00000004099	3.0638	2.82201	3.66465	2.97143	3.37035	2.52107	2.67555	2.64019	2.96659	3.6115
ENSMUSG00000004100	1.66697	1.23373	2.05489	1.47351	1.5184	1.56289	1.78651	1.68061	1.93909	1.74973
ENSMUSG00000004105	15.1688	16.0137	17.3452	11.0952	12.7393	13.1371	12.939	12.2731	15.3171	16.9347
ENSMUSG00000004110	0.00699919	0.00999023	0.00443724	0.00768169	0.021581	0.00695466	0.00525077	0.0206625	0.0135278	0.00462841
ENSMUSG00000004113	0.0248648	0.0101402	0.0450383	0.0259899	0.00456352	0.0235301	0.0133239	0.0238325	0.0300361	0.0254468
ENSMUSG00000004127	0.230239	0.151675	0.231576	0.286166	0.204782	0.197978	0.232514	0.190124	0.240684	0.153716
ENSMUSG00000004151	1.28554	1.26244	1.03978	0.974928	0.907684	0.756563	0.966399	1.24388	1.42135	1.29681
ENSMUSG00000004187	2.2274	1.76911	1.9217	1.77978	2.18083	2.08234	1.44864	1.96448	2.33262	2.30641
ENSMUSG00000004207	483.987	437.55	491.136	484.052	549.291	472.604	467.615	449.5	503.928	576.459
ENSMUSG00000004221	4.31097	4.13323	4.40317	3.69586	3.80978	3.81481	4.08343	4.75638	3.93986	4.12975
ENSMUSG00000004231	0	0	0	0	0	0	0.012245	0	0	0
ENSMUSG00000004233	1.1938	1.16141	1.33668	1.11176	1.02248	0.963916	1.29214	1.4266	1.1264	1.10953
ENSMUSG00000004263	0.752365	0.646521	0.936911	0.702151	0.877822	0.864548	0.633535	0.638714	1.00158	0.985738
ENSMUSG00000004264	33.7764	33.3921	35.5579	32.3916	37.6583	35.2352	37.0536	33.4064	32.8382	39.1626
ENSMUSG00000004266	1.51242	1.5471	1.99755	1.50621	2.26691	1.85763	1.72556	1.0993	1.62905	2.03499
ENSMUSG00000004267	0.34527	0.192842	0.571014	0.247133	0.366436	0.348046	0.211158	0.402877	0.453346	0.475666
ENSMUSG00000004268	6.83125	5.69143	7.35892	6.29894	7.71848	6.11103	7.07803	7.75485	7.47837	7.35246
ENSMUSG00000004270	11.271	9.91784	10.6702	8.90164	11.5648	10.7197	9.48505	11.3831	10.7302	11.4574
ENSMUSG00000004285	32.9896	31.6287	36.8052	32.6332	39.0964	32.1855	33.7085	35.0398	37.523	38.336
ENSMUSG00000004296	0	0	0	0.0109469	0	0	0	0	0	0.0197874
ENSMUSG00000004317	0.249784	0.206874	0.210161	0.253834	0.213937	0.209382	0.237126	0.24828	0.178805	0.297386
ENSMUSG00000004319	2.05217	2.35926	1.67543	2.52776	1.83385	2.07954	2.30852	2.34569	1.73428	1.8525
ENSMUSG00000004328	0.105261	0.082634	0.0500489	0.096271	0.0811396	0.0522958	0.11845	0.105935	0.0699342	0.0754075
ENSMUSG00000004341	0	0	0	0	0	0	0	0	0	0
ENSMUSG00000004344	0	0	0	0	0	0	0	0	0	0
ENSMUSG00000004347	3.25787	2.64316	2.61308	2.95077	2.49848	2.28863	2.74035	3.05069	2.36376	2.63367
ENSMUSG00000004356	1.48892	1.52718	1.56955	1.70167	1.57033	1.42211	1.5391	1.36604	1.43468	1.67151
ENSMUSG00000004359	0.0459712	0.0262467	0.0582883	0.02803	0.070873	0.0152263	0.0344875	0.0370126	0.122171	0.0506663
ENSMUSG00000004360	0.0796075	0.096146	0.0970544	0.126948	0.118009	0.101412	0.103364	0.0328687	0.0221917	0.118109
ENSMUSG00000004364	21.6761	21.6502	20.4106	22.7434	20.3344	18.2185	19.0966	20.1885	19.1632	22.1327
ENSMUSG00000004366	0	0	0	0	0	0	0	0	0	0
ENSMUSG00000004371	0.0169703	0.0484447	0.0268963	0.041389	0	0	0.0636552	0.0683159	0.0614991	0.0467586
ENSMUSG00000004383	8.6561	8.00086	9.31919	8.03964	8.2766	7.02454	8.38711	8.03869	9.60596	8.92772
ENSMUSG00000004393	6.69216	7.0645	7.20357	7.31922	6.48407	7.13446	7.13844	6.41699	6.18088	7.91344
ENSMUSG00000004394	35.7367	35.2477	44.0729	34.4838	33.0593	34.0217	35.3061	35.0953	36.8426	39.6635
ENSMUSG00000004415	0.0388743	0.0246608	0.0273832	0.0210691	0.0554924	0.0214594	0.00810093	0.0463684	0.0417416	0.0261827
ENSMUSG00000004446	0.397917	0.241384	0.567596	0.333604	0.396194	0.345962	0.298516	0.387117	0.348489	0.389218
ENSMUSG00000004451	4.73495	4.72371	5.57442	3.76056	4.03089	3.97407	4.09759	4.02754	4.24003	4.70931
ENSMUSG00000004455	23.9078	23.5987	26.8087	28.054	25.1897	23.6225	25.6112	26.6837	25.5411	24.7752
ENSMUSG00000004460	10.062	9.29938	11.0178	10.6532	11.3146	9.47023	9.74259	10.1191	10.1772	10.7288
ENSMUSG00000004462	1.08403	1.22766	1.34705	1.384	1.32077	1.17996	1.03087	1.36586	1.49393	1.25364
ENSMUSG00000004473	0.569216	0.643202	1.01493	0.318145	0.60941	0.45169	0.177927	0.572863	1.10303	0.588141
ENSMUSG00000004500	1.13872	0.992092	0.960981	1.10008	0.94997	0.832688	1.22038	1.13113	0.973603	1.10018
ENSMUSG00000004508	5.17016	5.18941	5.46283	4.28348	5.22262	4.37114	4.0483	4.78648	5.40856	5.16497
ENSMUSG00000004530	2.13045	1.88817	2.84374	2.012	1.86853	2.26941	2.04237	2.31941	2.41021	2.39637
ENSMUSG00000004535	9.37754	9.23274	9.32762	9.25659	9.02325	7.91417	9.65224	10.6578	9.46194	9.58535
ENSMUSG00000004540	0.0168167	0	0	0.0102536	0.0432101	0	0	0	0.0203142	0.00926711
ENSMUSG00000004542	0	0	0	0.00671845	0	0	0	0	0	0
ENSMUSG00000004552	0	0.0477035	0.105939	0.0203779	0.028625	0.0184492	0	0.0298981	0.0403721	0.0245564
ENSMUSG00000004558	329.656	321.909	298.656	300.671	326.436	316.988	338.965	328.594	314.606	348.211
ENSMUSG00000004561	3.04226	2.72983	3.08759	2.60886	3.41708	3.46191	3.28664	3.07965	3.12696	3.65689
ENSMUSG00000004562	3.48858	3.00515	4.08203	3.01615	3.58465	2.99586	3.39281	3.09492	3.94663	3.8261
ENSMUSG00000004565	1.18348	1.34099	1.55829	1.64747	1.82455	1.63427	1.09273	1.10433	1.73314	1.4087
ENSMUSG00000004567	3.18794	3.10914	3.20789	2.87292	3.2489	2.72487	3.00701	3.31813	3.60251	3.65263
ENSMUSG00000004568	1.55103	1.6622	1.74898	1.51933	1.66599	1.57485	1.47831	1.44325	1.79989	1.90139
ENSMUSG00000004591	2.55052	2.66576	2.56885	2.76745	2.38533	2.03016	2.30944	2.62022	2.20637	2.51781
ENSMUSG00000004609	0.490803	0.505948	0.669841	0.714891	0.718129	0.677335	0.511388	0.432966	0.43368	0.550946
ENSMUSG00000004610	42.4449	39.2774	42.2189	38.8845	48.9955	49.0885	50.3577	48.9355	46.5081	55.4904
ENSMUSG00000004612	0.270466	0	0.244951	0.188469	0.148919	0.127974	0.0724652	0.259237	0.186695	0.127752
ENSMUSG00000004626	0.857616	0.787794	1.30541	0.579864	0.621813	0.576544	0.796264	0.683652	0.789808	0.996676
ENSMUSG00000004630	0	0	0.0306189	0.035338	0	0	0	0	0.0233369	0
ENSMUSG00000004631	1.00834	1.15899	1.31859	1.15455	1.26979	1.18489	1.17962	1.33967	1.67231	1.36256
ENSMUSG00000004633	0.364574	0.338242	0.375582	0.314913	0.312254	0.251566	0.296295	0.472906	0.411038	0.452035
ENSMUSG00000004637	0.440875	0.426126	0.407144	0.414862	0.45491	0.379431	0.436216	0.405268	0.314508	0.593029
ENSMUSG00000004642	1.22638	1.0536	1.65814	0.921409	0.970733	1.19355	0.981072	1.0997	1.09528	1.29078
ENSMUSG00000004651	0.00496836	0.00709155	0	0.00302935	0.0127661	0.00822793	0	0	0	0
ENSMUSG00000004654	0	0	0	0	0	0	0	0	0	0
ENSMUSG00000004655	112.559	104.478	109.088	118.155	103.504	91.5665	118.524	113.628	101.331	103.231
ENSMUSG00000004661	0.442767	0.562462	0.477188	0.472443	0.523331	0.447283	0.373683	0.433721	0.529504	0.656343
ENSMUSG00000004665	16.9685	17.0276	22.5705	13.8649	16.1563	16.7369	16.6122	15.2953	17.9657	19.9593
ENSMUSG00000004667	19.9854	20.2382	22.5981	21.0487	23.382	22.6051	22.3258	19.9848	21.266	25.168
ENSMUSG00000004668	0	0	0	0.00218196	0.00229876	0	0	0	0	0
ENSMUSG00000004677	5.77121	5.66874	7.13828	6.70165	6.24027	6.02318	6.81241	5.60747	5.98126	6.84352
ENSMUSG00000004698	1.61367	1.70536	1.48623	1.56292	1.26896	1.40318	1.16504	1.44037	1.4979	1.48993
ENSMUSG00000004707	0.309688	0.289606	0.304652	0.253938	0.192074	0.318329	0.22031	0.143297	0.361196	0.253045
ENSMUSG00000004709	0.0144853	0.0620263	0.0688736	0.0309123	0.0372195	0.0599714	0.027167	0.068031	0.0174979	0.0359205
ENSMUSG00000004730	3.65366	3.34696	5.68702	4.46213	4.20357	4.40708	3.72281	3.73195	4.03148	3.89459
ENSMUSG00000004748	57.5242	57.3964	52.3966	47.4263	54.2202	47.3122	58.116	51.5602	47.3726	59.5697
ENSMUSG00000004768	1.01022	0.778764	1.16199	0.839473	1.02953	0.832966	0.855396	0.943765	1.07615	0.960714
ENSMUSG00000004771	14.7776	12.9892	14.554	12.9757	13.0562	11.9236	12.3745	15.4741	13.6306	13.2363
ENSMUSG00000004788	12.1964	11.7125	13.1837	11.9715	12.8289	11.5727	12.579	11.8408	12.9451	13.5762
ENSMUSG00000004789	63.9544	63.8481	62.0316	58.4663	64.4272	53.2408	64.113	58.5031	56.8069	65.9827
ENSMUSG00000004791	1.31382	1.05918	1.40748	1.2832	0.95336	1.2692	1.30048	1.09371	1.14622	1.19326
ENSMUSG00000004798	12.6915	12.296	12.0052	13.0413	11.5761	11.1058	12.9984	12.2733	10.5918	12.3401
ENSMUSG00000004814	1.52714	1.75158	2.03139	1.79577	1.68169	1.89678	1.89238	1.93945	1.74593	1.60797
ENSMUSG00000004815	0.918615	0.813351	1.01992	0.736824	0.820444	0.789116	1.00423	1.00195	0.741756	0.931222
ENSMUSG00000004821	0	0	0	0	0	0	0	0	0	0
ENSMUSG00000004837	5.21947	4.86356	5.55655	4.16722	4.90903	5.64292	4.58055	4.17589	4.99642	5.48119
ENSMUSG00000004842	0	0	0	0	0.0116604	0.0300612	0	0	0	0.00500152
ENSMUSG00000004843	14.9283	14.3272	16.6927	13.6031	14.2371	13.529	13.707	14.7474	16.3293	16.4126
ENSMUSG00000004846	6.00177	4.71831	7.56771	5.93231	5.80309	6.5615	5.78936	6.39676	7.57097	7.07983
ENSMUSG00000004849	8.3548	8.6228	10.7206	7.37673	9.20622	9.07328	7.74429	9.61568	9.35489	8.96902
ENSMUSG00000004864	0.0672669	0.0320043	0.053306	0.0478503	0.100823	0.0371328	0.105132	0.0752198	0.0677141	0.0617807
ENSMUSG00000004865	2.28281	2.01203	2.6457	2.31055	2.30592	2.01783	1.78748	2.25532	2.44046	2.3933
ENSMUSG00000004872	0	0	0	0	0	0	0	0.00765936	0.0482656	0
ENSMUSG00000004880	3.15247	3.04918	3.06837	3.14781	2.82077	3.23069	2.76841	3.0159	3.2705	2.85312
ENSMUSG00000004885	0	0	0	0.0488637	0	0	0	0	0.0645384	0
ENSMUSG00000004891	8.04167	7.14933	12.3091	6.43696	5.38139	6.88209	8.17592	5.9014	6.78196	9.86999
ENSMUSG00000004892	0.0608282	0.0124032	0.0275449	0.042387	0.0446561	0	0.0162975	0.0816238	0.20994	0.0957723
ENSMUSG00000004894	0.0446838	0.0212597	0	0.00908166	0	0	0.0279347	0.0199867	0.0179924	0
ENSMUSG00000004895	15.4283	14.2407	16.7461	17.0291	17.8543	18.6402	15.304	15.6231	17.8444	18.6358
ENSMUSG00000004896	1.53132	1.37502	1.59741	1.63651	1.36641	1.41092	1.67097	1.53179	1.60092	1.7184
ENSMUSG00000004897	35.0201	35.4233	35.3206	34.9783	36.8744	34.0156	32.7362	30.8281	34.3595	38.7051
ENSMUSG00000004902	0.166319	0.158263	0.205023	0.14648	0.213676	0.122416	0.103977	0.148786	0.33485	0.173122
ENSMUSG00000004929	3.51825	3.44746	4.1157	3.51145	3.88327	3.26003	3.77054	3.06306	4.02229	3.65445
ENSMUSG00000004931	22.1178	20.9824	19.5609	19.4539	21.241	19.3463	22.2993	18.5946	22.3632	22.8077
ENSMUSG00000004933	0.215242	0.175557	0.219304	0.17811	0.355538	0.165497	0.144173	0.0825224	0.176434	0.271114
ENSMUSG00000004934	4.5016	4.26991	4.99879	4.34149	4.96068	4.78003	4.2841	4.19378	4.7913	4.87181
ENSMUSG00000004936	10.2998	10.3608	11.5211	9.6265	9.71366	9.20982	9.84416	10.0479	10.5046	10.8639
ENSMUSG00000004937	28.7703	29.7252	30.2821	28.5629	31.9929	28.327	27.9119	26.1823	29.9034	33.5017
ENSMUSG00000004939	7.61922	11.6365	8.72476	6.32971	7.90436	9.36881	4.03687	5.75103	7.24804	8.48135
ENSMUSG00000004945	26.5296	27.0281	26.5688	25.8696	26.8963	26.138	30.4305	28.8665	29.5856	29.7158
ENSMUSG00000004947	1.10485	1.08956	1.42475	1.22484	1.35492	1.29743	1.2527	1.17932	1.36497	1.20109
ENSMUSG00000004948	0.0533864	0	0.0846127	0.0162756	0	0	0	0	0.128979	0
ENSMUSG00000004951	216.446	233.113	214.656	237.13	181.922	179.65	249.836	223.705	218.968	229.794
ENSMUSG00000004952	1.17481	1.21219	1.24879	1.10468	1.49114	1.18765	0.814089	0.905351	1.46474	1.27659
ENSMUSG00000004961	0.192898	0.169434	0.0940694	0.0814259	0.11438	0.122866	0.0834873	0.0995556	0.143395	0.179891
ENSMUSG00000004980	42.2397	39.053	39.5217	38.7711	39.2789	35.2557	42.7639	42.6813	38.2151	43.9999
ENSMUSG00000004988	0.0541366	0	0.0286006	0.0220057	0	0	0.0338443	0.121074	0.0871944	0.00994426
ENSMUSG00000004994	1.99254	1.64654	1.91142	1.70247	2.25674	1.97552	1.81932	1.56554	2.40694	2.13102
ENSMUSG00000004996	2.51403	2.49492	2.27442	1.94076	2.99421	3.3057	2.52953	2.59167	3.10206	3.33565
ENSMUSG00000005034	6.62259	6.55655	5.85108	6.28403	5.83942	4.97368	5.57984	5.14293	5.53431	6.1542
ENSMUSG00000005043	1.64815	1.35895	2.02886	1.2342	1.80907	1.49721	1.47052	1.54598	1.99092	1.90906
ENSMUSG00000005045	0.0552777	0.0736402	0.0700882	0.10336	0.0710173	0.0427203	0.0829384	0.0791209	0.124645	0.0913849
ENSMUSG00000005054	15.5785	15.9663	15.5012	13.8909	14.5216	14.7423	12.1922	12.4169	15.0689	15.8786
ENSMUSG00000005057	0.189445	0.121215	0.362374	0.151358	0.209816	0.194731	0.208281	0.166552	0.142042	0.187193
ENSMUSG00000005069	5.97392	5.47149	6.31682	5.48282	6.02946	5.60664	5.62722	5.9491	6.48067	6.51494
ENSMUSG00000005078	5.28677	5.87953	6.42464	5.0632	5.39323	5.19231	5.51123	5.70352	5.65735	5.97129
ENSMUSG00000005087	1.51663	1.0117	1.56118	0.816689	0.843667	0.932155	1.13386	2.6086	1.7691	1.68301
ENSMUSG00000005089	0.0188233	0.0575726	0.0468807	0.0245937	0.0276376	0.0578918	0.0302596	0.0649503	0.0942006	0.0652007
ENSMUSG00000005102	1.31183	1.14238	1.45614	1.07995	1.25945	0.90977	1.18131	1.1693	1.28146	1.34924
ENSMUSG00000005103	12.2506	12.1499	15.1517	10.8788	11.7059	11.2052	11.9308	9.67046	10.7237	13.1453
ENSMUSG00000005107	0.305698	0.426419	0.308321	0.283826	0.473075	0.402704	0.130303	0.242396	0.461596	0.371377
ENSMUSG00000005124	0.469599	0.425717	0.643695	0.472054	0.383183	0.409862	0.357052	0.263979	0.329627	0.580506
ENSMUSG00000005125	3.72104	3.37777	3.61488	3.715	3.65936	3.51117	3.65508	3.94425	4.41086	4.12468
ENSMUSG00000005131	0.0898095	0.0854592	0.0790778	0.0182531	0.0128202	0.0661024	0.0374305	0.0937325	0.0964337	0.0494909
ENSMUSG00000005142	5.38571	4.67264	6.31124	5.58839	6.16171	5.83675	5.63634	4.94196	6.53239	6.40615
ENSMUSG00000005148	0.108641	0.0387669	0.0215233	0.0621014	0.0697874	0.146182	0.0382041	0.0911141	0.14764	0.0523847
ENSMUSG00000005150	7.69463	7.02975	8.58041	6.58663	7.92133	6.62045	7.70919	5.83527	7.64487	8.99843
ENSMUSG00000005161	63.9261	57.2653	70.4137	58.957	68.2938	68.0908	67.5362	66.8566	72.3679	74.698
ENSMUSG00000005198	8.72009	8.22399	8.41114	7.69349	8.4167	8.37497	7.03851	8.39541	8.33036	9.45095
ENSMUSG00000005202	0	0	0	0	0	0	0	0	0	0
ENSMUSG00000005204	7.38973	7.66093	8.12139	7.6123	7.07041	6.71472	5.94494	7.2805	7.17654	7.97834
ENSMUSG00000005220	44.9875	38.5611	43.9478	40.589	36.8678	32.4045	43.7017	57.7174	48.3795	47.099
ENSMUSG00000005225	1.16457	1.13694	1.54211	1.28489	1.14641	1.16885	1.18189	1.1771	1.23625	1.2585
ENSMUSG00000005232	0.0536704	0.0255353	0	0	0.0229841	0	0	0	0.0216109	0
ENSMUSG00000005233	0.166163	0.11068	0.158012	0.155348	0.142317	0.0550352	0.0623274	0.163511	0.214102	0.189237
ENSMUSG00000005237	0.056625	0.0505145	0.0523516	0.0460345	0.0575922	0.0547019	0.0177	0.0506558	0.0627016	0.0377049
ENSMUSG00000005251	0.147515	0.0280739	0.0623462	0.0719553	0.189518	0.146577	0.0184442	0.145161	0.166315	0.0704517
ENSMUSG00000005262	7.16727	7.00997	7.11259	6.67432	6.64444	6.44728	7.36264	7.55199	6.80826	8.02943
ENSMUSG00000005267	0.337789	0.376465	0.366688	0.330099	0.321018	0.22989	0.277707	0.341505	0.368914	0.385037
ENSMUSG00000005268	0.398299	0.345049	0.412332	0.508169	0.411142	0.350775	0.336801	0.401623	0.41439	0.458009
ENSMUSG00000005299	11.1325	11.335	11.5307	10.8846	12.337	9.29685	11.2425	9.49243	10.4506	11.9831
ENSMUSG00000005312	11.1572	10.9485	12.8813	13.332	11.8936	9.63674	11.2443	11.1534	11.3863	12.2481
ENSMUSG00000005320	0.0398815	0.0426934	0.0474065	0.0303961	0	0	0.0186994	0.040137	0.024088	0.0109887
ENSMUSG00000005338	0.331323	0.24341	0.40156	0.297084	0.319246	0.395381	0.24673	0.333445	0.647432	0.322201
ENSMUSG00000005339	0.0707718	0	0.112167	0	0.090923	0.117203	0.066366	0	0.256472	0.194999
ENSMUSG00000005354	42.9186	45.148	47.4586	43.2034	48.9394	41.5838	44.2604	42.1519	42.2746	48.6107
ENSMUSG00000005355	0	0	0	0	0	0	0	0	0	0
ENSMUSG00000005357	0	0	0.026009	0.0100059	0	0	0.0307775	0.0220207	0	0.00904318
ENSMUSG00000005360	0.248203	0.212562	0.301591	0.156381	0.223212	0.20552	0.24051	0.305302	0.279835	0.184647
ENSMUSG00000005362	3.79857	3.39318	3.31082	3.64531	3.08016	3.20817	3.78503	4.43206	3.20163	3.32525
ENSMUSG00000005364	0.00987835	0.0140998	0.0156563	0	0	0	0	0.0132555	0.0119328	0.00544361
ENSMUSG00000005370	2.22649	1.94853	2.62728	1.91742	2.12968	2.01855	1.98121	2.03903	2.60121	2.62405
ENSMUSG00000005371	6.67429	6.69491	7.24304	6.71884	6.49035	5.73269	6.40189	7.13467	7.08249	7.13907
ENSMUSG00000005373	4.87193	5.88897	6.46833	5.57951	6.23456	5.55483	5.86029	5.09995	5.81585	6.0688
ENSMUSG00000005374	1.40271	1.58504	1.65313	1.48576	1.36891	1.44442	1.46717	1.3755	1.27084	1.62278
ENSMUSG00000005378	2.88904	2.53076	2.87626	3.06519	2.96128	2.71176	2.6016	2.96703	3.08673	3.12087
ENSMUSG00000005397	17.8025	19.1811	20.0732	20.7418	20.1204	15.2128	16.1028	15.555	13.7141	16.7421
ENSMUSG00000005410	0.884425	0.795297	1.20549	0.657896	0.784014	0.644453	0.646906	0.771413	0.950846	1.07223
ENSMUSG00000005413	3.81185	3.85751	5.59393	4.03352	3.96442	4.57585	4.50129	3.8701	5.06753	4.92358
ENSMUSG00000005417	14.0391	12.8182	15.132	13.8628	14.0296	12.3884	12.9862	12.609	14.2221	14.8845
ENSMUSG00000005442	6.54911	6.03764	6.85097	6.73966	7.28996	6.30633	5.85508	6.24695	6.54776	7.10076
ENSMUSG00000005447	0.603391	0.62201	0.690676	0.449661	0.538331	0.74944	0.754436	0.449819	0.809869	0.572652
ENSMUSG00000005465	0.848775	0.966309	1.02494	0.788605	1.22027	0.937084	0.928592	1.03048	1.0131	1.00785
ENSMUSG00000005469	81.1481	80.2901	83.1471	75.944	82.6444	78.018	77.0148	73.0636	78.5813	87.6367
ENSMUSG00000005470	0.483355	0.582113	0.502736	0.405233	0.620983	0.475277	0.453264	0.445914	0.675113	0.574339
ENSMUSG00000005474	0	0	0	0	0	0	0	0	0	0
ENSMUSG00000005481	2.33607	2.15121	2.50812	2.03422	2.7372	2.12154	2.54397	2.40849	2.40815	2.54068
ENSMUSG00000005483	4.79465	5.64794	4.89137	4.77159	3.17197	3.1396	4.7339	3.8603	4.43375	5.13248
ENSMUSG00000005493	0	0	0	0	0	0	0	0.00687287	0	0
ENSMUSG00000005501	2.26688	2.31418	2.18303	1.95355	2.04857	1.89183	1.94722	2.14767	1.9693	2.41315
ENSMUSG00000005503	0	0	0	0	0	0	0	0	0	0
ENSMUSG00000005505	1.44006	1.70217	1.76526	1.75608	1.67664	1.47188	1.73021	1.55496	1.64442	1.79792
ENSMUSG00000005506	11.1598	10.6412	10.9742	9.60376	9.84658	8.2055	10.3436	10.2284	9.65226	11.0369
ENSMUSG00000005510	122.273	109.585	121.091	114.317	127.321	120.11	118.204	122.083	122.437	133.876
ENSMUSG00000005514	12.1289	11.3199	14.2677	11.8453	12.502	10.8794	12.5351	11.5378	13.8451	12.7142
ENSMUSG00000005533	1.43019	1.47098	1.55337	1.32599	1.62395	1.45244	1.36876	1.60868	1.66666	1.6342
ENSMUSG00000005534	8.25458	8.85583	8.46125	8.2725	6.58807	6.50107	8.7646	9.92862	7.09446	9.19389
ENSMUSG00000005540	0.148479	0.21193	0.235326	0.118388	0.0733676	0.208061	0.0642625	0.214566	0.179359	0.163643
ENSMUSG00000005547	0	0	0	0	0	0	0	0	0	0
ENSMUSG00000005553	0.00938982	0	0.014882	0	0	0	0	0	0	0.0051744
ENSMUSG00000005566	13.1816	12.4259	15.8706	14.1635	14.9489	13.9248	13.0619	13.9271	16.2514	15.7588
ENSMUSG00000005575	40.9937	40.6119	47.3749	39.9774	42.4062	41.1647	39.088	33.3348	43.2028	45.9317
ENSMUSG00000005580	4.88581	6.0135	5.02955	5.27854	4.81904	4.36633	4.58802	4.16712	4.30128	4.67706
ENSMUSG00000005583	3.27196	3.24604	3.18055	2.53212	2.7716	2.35574	2.43185	2.23146	2.63859	3.12068
ENSMUSG00000005609	2.65305	2.87318	3.22535	2.55969	2.60314	2.49288	3.01361	2.83738	2.90087	3.18186
ENSMUSG00000005610	72.5964	71.7723	69.7687	76.652	70.0909	61.6424	71.6995	74.8538	66.8223	69.4284
ENSMUSG00000005611	2.19329	2.05259	2.189	3.01526	2.8178	2.64708	2.16347	2.04769	3.06186	2.99596
ENSMUSG00000005615	12.7881	14.4107	13.0111	14.0927	12.4873	11.236	12.9124	11.4699	9.5484	12.2274
ENSMUSG00000005621	3.78785	3.84239	4.39494	4.50581	3.69722	3.45602	4.19096	3.53559	3.75835	3.87801
ENSMUSG00000005625	27.09	28.3987	29.959	27.4219	29.9239	28.9713	28.7294	29.8541	29.6705	31.222
ENSMUSG00000005628	10.5102	10.4806	9.42091	7.22352	7.29311	9.19668	9.21942	9.24586	9.29225	10.1555
ENSMUSG00000005640	0.0247218	0.00882162	0	0.0037684	0	0.0204705	0.0463656	0	0.0298634	0.0238408
ENSMUSG00000005649	0	0	0	0	0	0	0	0	0	0
ENSMUSG00000005656	6.80858	6.12009	6.85172	6.67956	5.70537	6.04739	7.02541	6.92333	6.65938	6.92622
ENSMUSG00000005667	0.627914	0.607136	1.13965	0.926267	0.715624	0.855374	0.664802	0.434881	0.880846	0.736691
ENSMUSG00000005672	0.49935	0.463848	0.621834	0.4712	0.371681	0.387225	0.51286	0.255263	0.421285	0.543796
ENSMUSG00000005674	3.50056	3.39644	3.24819	3.11982	3.40169	3.00678	3.39228	3.41455	3.49753	3.63068
ENSMUSG00000005677	0.0080007	0	0.0253608	0.019513	0.0822303	0.0264994	0.0150053	0.0214719	0	0.00440891
ENSMUSG00000005681	1.05222	0.938672	0.729607	0.641568	1.01387	0.653454	0.986715	0.79422	0.953293	1.01472
ENSMUSG00000005682	2.38435	2.25497	2.37838	2.37387	2.66697	2.17451	2.38446	2.38285	2.46734	2.6853
ENSMUSG00000005683	215.307	210.21	200.214	211.757	221.459	195.925	218.814	201.444	188.865	223.391
ENSMUSG00000005686	5.53544	5.66146	6.98274	5.54866	6.03919	4.88493	5.01428	5.1793	5.92098	6.12844
ENSMUSG00000005687	4.706	4.47804	5.99237	4.82154	5.19849	4.86257	4.5111	5.12745	4.78102	5.66539
ENSMUSG00000005696	0.0064151	0	0.0101674	0.00391147	0	0	0	0.00860826	0.0232479	0.00707027
ENSMUSG00000005698	7.90593	6.87647	7.24402	7.83327	6.55352	6.14925	6.74598	7.48855	7.45231	7.76835
ENSMUSG00000005699	3.23685	1.8799	2.79503	2.04165	2.49509	2.77263	2.21894	2.90561	3.58645	2.76783
ENSMUSG00000005705	0.244033	0.248799	0.331518	0.318844	0.223942	0.346401	0.130766	0.327462	0.421124	0.32659
ENSMUSG00000005716	0.305318	0.0968429	0.430135	0.289584	0.435836	0.0561807	0.445372	0.364176	0.819594	0.355195
ENSMUSG00000005718	1.41761	1.22992	0.837036	1.3728	1.62484	1.12779	1.09476	1.30547	1.30951	1.31731
ENSMUSG00000005732	3.94274	4.05432	4.83786	3.82572	4.19392	4.24764	3.61778	3.92533	4.48108	5.52522
ENSMUSG00000005763	0.185555	0.283768	0.19956	0.0727317	0.178792	0.16462	0.074573	0.142281	0.18412	0.248329
ENSMUSG00000005774	0.867298	0.861967	1.04876	0.728591	0.891399	0.500046	0.855477	1.11208	0.907987	1.06208
ENSMUSG00000005779	40.8359	36.3259	39.877	37.8669	42.5567	43.2261	42.9786	43.1135	41.4354	42.7622
ENSMUSG00000005800	0	0	0	0.0532766	0	0	0	0.0195416	0.0175917	0
ENSMUSG00000005802	2.20961	2.1884	2.48103	1.7754	1.76285	1.66427	1.88478	2.2994	1.85985	2.10513
ENSMUSG00000005803	9.50326	9.13344	8.81233	8.56243	9.6318	10.1101	9.8766	11.1045	10.3829	10.998
ENSMUSG00000005804	6.43081	5.85644	6.25891	4.65555	5.36441	4.51493	5.24906	5.37207	5.28462	5.05116
ENSMUSG00000005813	4.97943	4.63742	5.42922	4.77101	4.78335	4.37795	4.74041	4.73208	4.69259	4.90415
ENSMUSG00000005823	10.7229	10.0919	13.0639	11.4359	10.9067	10.7078	10.4372	10.895	12.8785	13.0759
ENSMUSG00000005824	0	0.0545823	0.121216	0.0349745	0	0.0949931	0	0.025657	0.0461937	0.105365
ENSMUSG00000005836	7.77063	8.15585	8.37677	8.89693	9.13267	8.2496	8.5692	8.0607	7.98398	8.27119
ENSMUSG00000005846	16.4846	14.9122	17.1285	15.4962	13.9045	15.1002	15.3703	17.4611	15.152	15.6084
ENSMUSG00000005864	0	0.032573	0	0.0347861	0.0293186	0	0	0	0	0.0188636
ENSMUSG00000005871	3.14453	3.34981	3.00764	3.77182	2.78428	2.63099	2.68369	2.86989	2.48823	3.01526
ENSMUSG00000005873	85.1665	81.313	90.0941	79.6317	86.2199	76.5435	86.181	85.1067	84.1013	95.5074
ENSMUSG00000005881	19.0145	17.4439	20.1349	16.487	18.6531	18.9156	17.7059	20.4657	22.044	22.0484
ENSMUSG00000005882	25.5924	24.2776	22.5867	21.7749	23.2032	21.0945	26.3662	22.6828	18.9795	23.9398
ENSMUSG00000005883	0.0360266	0.0257112	0	0.0329497	0.0578558	0.0149156	0.0337838	0.0120858	0.0217597	0.0148898
ENSMUSG00000005886	3.65072	3.6479	3.3421	3.67687	3.41976	2.79671	3.2943	3.2992	3.05454	3.31938
ENSMUSG00000005891	0	0	0	0	0	0	0	0	0	0
ENSMUSG00000005892	0	0.036421	0	0	0	0	0	0	0	0
ENSMUSG00000005893	0.938741	0.837018	0.779513	1.02941	0.938701	0.75577	0.802693	1.02487	0.80264	0.876947
ENSMUSG00000005897	1.66342	1.26919	1.4822	1.20586	1.27041	1.07904	1.17889	1.59436	1.42601	1.60942
ENSMUSG00000005899	2.60739	2.3323	2.61455	2.38589	2.6467	2.22051	2.59537	1.8884	2.4744	2.90169
ENSMUSG00000005907	0.842297	0.78365	0.87016	0.756844	0.836788	0.756747	0.722707	0.704695	0.922732	0.753556
ENSMUSG00000005917	0.0065133	0.0092967	0.030969	0	0	0.0107864	0	0	0	0.0071785
ENSMUSG00000005936	4.26707	3.64145	4.34402	4.17107	3.96797	3.89595	3.98026	4.29592	3.96544	4.28484
ENSMUSG00000005947	0.0925085	0.0550171	0.109963	0.0423038	0.0297122	0.0255333	0.0433747	0.155169	0.176935	0.127445
ENSMUSG00000005949	3.02017	2.55675	2.72346	3.56231	2.7027	2.19035	2.63683	2.57136	2.60413	3.25401
ENSMUSG00000005950	6.69439	6.54551	6.33329	6.42832	6.06204	6.17807	8.54533	6.88567	6.02047	7.23183
ENSMUSG00000005951	0.662528	0.793674	0.65628	0.555448	0.471185	0.705336	0.532528	0.698523	0.971816	0.775829
ENSMUSG00000005952	0.0575633	0.0136938	0.0456164	0.0292483	0.0493024	0.0158881	0.0179933	0.0128738	0.0231784	0.0475817
ENSMUSG00000005958	2.04733	2.34538	2.68015	1.66334	2.39799	1.41785	1.61569	0.777796	1.83718	1.96338
ENSMUSG00000005968	0.430534	0.51749	0.55666	0.428304	0.407564	0.300207	0.44623	0.395284	0.492703	0.505722
ENSMUSG00000005973	7.20446	8.73758	8.9491	6.61609	6.84249	6.4413	7.33622	7.90302	8.06213	8.40303
ENSMUSG00000005980	0.721652	0.588596	0.472025	0.544776	0.779967	0.550126	0.708951	0.568723	0.622671	0.618609
ENSMUSG00000005981	49.8502	45.176	47.1612	49.4338	52.2476	50.4604	52.6159	54.2951	47.1862	54.9868
ENSMUSG00000005982	6.33139	6.93511	7.64123	6.36542	6.77244	7.33187	6.43861	5.28636	6.37915	7.31917
ENSMUSG00000005983	0.415858	0.421748	0.450962	0.346977	0.688924	0.616194	0.431019	0.602085	0.568446	0.470391
ENSMUSG00000005986	0.315826	0.532754	0.432299	0.350124	0.258206	0.380384	0.107696	0.404536	0.312145	0.371814
ENSMUSG00000005994	0.037463	0.0178242	0.0197918	0.00761408	0	0	0	0.0837844	0.0452545	0.0481706
ENSMUSG00000006005	13.6301	13.0243	13.3689	14.0795	13.0544	11.64	12.81	13.5854	13.5426	14.8293
ENSMUSG00000006007	0	0	0	0	0	0	0	0	0	0
ENSMUSG00000006010	6.38256	5.82751	6.49813	6.6436	5.83178	6.3334	5.49251	7.28164	6.77356	6.5645
ENSMUSG00000006014	4.10909	4.8169	6.63024	4.8549	6.67838	4.76891	3.57474	4.03023	7.7645	8.50733
ENSMUSG00000006019	2.53568	2.67607	2.74011	2.45967	2.82332	2.3414	2.42106	2.06216	3.23012	3.06565
ENSMUSG00000006021	4.40778	4.4055	4.28873	3.91209	4.6715	4.76135	4.61908	4.04242	4.35409	4.63078
ENSMUSG00000006024	19.9615	20.4236	21.673	20.9525	22.2299	21.8427	19.821	19.8516	21.713	23.1773
ENSMUSG00000006050	9.37501	9.82035	12.157	9.82621	11.1087	11.1117	9.15466	10.8126	11.9238	11.5024
ENSMUSG00000006056	0	0	0	0	0	0	0	0	0	0
ENSMUSG00000006057	186.224	174.864	183.092	179.683	209.765	194.264	197.068	192.448	201.792	198.539
ENSMUSG00000006058	7.26882	5.74301	8.27965	6.01659	6.74542	6.96915	6.95239	6.8153	7.74475	8.31651
ENSMUSG00000006095	18.5392	16.6741	20.572	17.6502	18.2174	17.6831	17.8674	17.6803	19.4957	21.4988
ENSMUSG00000006127	5.23438	5.16563	4.95416	5.20647	5.48914	5.73814	4.75242	5.17898	5.28035	6.16987
ENSMUSG00000006134	5.82048	5.98842	5.67262	6.51274	5.77705	5.39371	5.77997	5.40428	5.81264	5.24928
ENSMUSG00000006143	0	0	0	0	0	0	0	0	0	0
ENSMUSG00000006154	1.32227	1.03553	0.778925	0.124858	1.46575	1.2596	0.153622	1.44458	2.48072	1.47988
ENSMUSG00000006169	7.95381	8.50743	8.78605	8.5757	7.79937	7.30947	7.13846	7.37813	8.06128	8.05499
ENSMUSG00000006179	0	0.0120504	0	0	0	0	0	0.0113288	0.0305952	0.00930477
ENSMUSG00000006191	0.778097	0.85068	0.87462	0.915208	0.84013	0.817927	0.760707	1.06262	0.959922	0.90622
ENSMUSG00000006200	0	0	0	0	0	0	0	0	0	0
ENSMUSG00000006204	0.341561	0.180767	0.431859	0.308879	0.448676	0.279646	0.244722	0.236891	0.412598	0.293965
ENSMUSG00000006205	26.6795	25.6148	34.3915	24.1653	30.557	22.7111	28.458	27.1262	30.7169	32.4664
ENSMUSG00000006215	6.16671	6.35772	7.59373	6.7758	6.67042	6.2904	5.48384	7.18711	7.38323	7.25832
ENSMUSG00000006216	0.441606	0.439316	0.699906	0.375332	0.601731	0.75349	0.552153	0.843978	0.856754	0.700564
ENSMUSG00000006218	0.345018	0.24623	0.390588	0.300525	0.538241	0.244874	0.27732	0.231486	0.595392	0.434577
ENSMUSG00000006219	49.4031	53.2567	54.4643	46.6548	53.0663	43.827	49.9313	39.3398	43.349	49.1261
ENSMUSG00000006221	848.455	916.095	867.181	592.695	643.479	620.641	848.068	752.311	788.214	870.393
ENSMUSG00000006235	1.82879	0.912339	1.51958	0.736158	1.57394	1.23496	0.699295	0.90536	1.37267	1.38937
ENSMUSG00000006241	1.53685	1.93961	2.4614	2.20949	2.45246	1.7146	1.88111	1.47614	2.16915	2.05931
ENSMUSG00000006262	1.34842	1.53571	1.51535	1.08859	1.14083	1.10487	1.60373	1.5068	1.23442	1.50426
ENSMUSG00000006269	0.0241829	0	0	0	0	0.0133495	0.0302366	0	0	0.0177685
ENSMUSG00000006270	0	0	0	0	0	0	0	0	0	0
ENSMUSG00000006273	12.1489	10.1669	12.6186	11.3163	11.1951	10.418	12.4351	11.0945	11.4349	11.5078
ENSMUSG00000006276	6.79157	7.04602	7.86538	7.13174	7.38559	6.5262	6.71276	5.70996	6.86204	7.74221
ENSMUSG00000006281	1.54651	1.76487	1.74325	1.82064	2.14334	1.97433	1.90365	1.72358	1.72548	1.75327
ENSMUSG00000006288	2.84085	2.66604	3.13935	2.60086	2.66754	2.46022	2.55809	2.97271	2.4557	2.54213
ENSMUSG00000006289	6.12806	5.91638	5.75257	5.70507	6.91641	7.43351	7.02209	6.78213	6.53778	6.84466
ENSMUSG00000006299	19.5469	19.6204	19.5851	17.0119	20.3498	19.9908	18.6365	18.843	20.4417	22.1679
ENSMUSG00000006301	4.21806	4.28451	5.01836	4.27284	4.13242	4.27808	4.23277	4.57077	4.77518	4.75647
ENSMUSG00000006304	43.3231	41.5056	48.0973	40.8304	44.1208	41.1661	39.779	41.1415	41.4848	48.8677
ENSMUSG00000006307	4.07397	4.00795	4.07711	3.965	4.18434	3.77258	3.63744	3.46673	3.84099	4.48802
ENSMUSG00000006310	0.344611	0.128316	0.213722	0.210119	0.115496	0.223316	0.0281006	0.26137	0.199091	0.297239
ENSMUSG00000006311	0	0	0	0	0	0	0	0	0	0
ENSMUSG00000006313	0.223671	0.532091	0.433275	0.24245	0.447001	0.370413	0.0932206	0.300138	0.390273	0.369771
ENSMUSG00000006315	47.7326	48.2309	52.6996	51.9339	55.938	53.1195	52.3552	45.4282	50.6778	50.8924
ENSMUSG00000006333	98.6359	92.2591	96.829	85.3962	95.2206	101.13	103.709	114.243	106.261	107.475
ENSMUSG00000006335	7.32178	6.75727	6.80417	5.21731	6.76214	6.91486	4.90821	6.78669	7.13958	7.68066
ENSMUSG00000006342	0.935568	0.777745	0.96137	0.720888	0.924582	0.62996	0.520611	0.62081	0.807246	0.951801
ENSMUSG00000006344	1.30002	1.3023	1.6729	1.37442	1.47098	1.47148	1.18553	1.60042	1.65683	1.68582
ENSMUSG00000006345	0.0310599	0.0443331	0	0	0.0399037	0	0	0.0277857	0.0125066	0
ENSMUSG00000006356	556.831	528.082	531.234	498.789	625.439	542.517	516.771	498.967	548.908	639.429
ENSMUSG00000006360	17.1619	15.6305	21.603	13.5051	18.188	19.0843	18.3884	19.0385	20.1325	19.0256
ENSMUSG00000006362	3.59773	3.67229	3.5897	4.31527	3.86893	3.70895	3.41726	3.33921	3.57664	3.82804
ENSMUSG00000006369	22.1932	23.1262	29.3311	25.9989	31.587	26.3901	23.3818	27.3395	34.8174	28.8038
ENSMUSG00000006373	9.43258	8.17039	10.0369	7.33987	8.94218	8.97575	7.52569	10.8455	10.1538	9.65186
ENSMUSG00000006378	0.518468	0.465163	0.399124	0.406446	0.589969	0.981277	0.472301	0.974008	0.662087	0.669377
ENSMUSG00000006386	10.8374	9.89521	10.9044	10.2362	9.93684	10.4383	7.98397	9.87595	9.86826	10.6804
ENSMUSG00000006389	0.0223868	0	0.0177405	0.00682492	0.0143805	0.018537	0.0419862	0	0	0.00616828
ENSMUSG00000006390	4.94878	5.30694	6.05706	4.6209	4.79337	4.93446	4.27625	4.88487	5.88412	5.8397
ENSMUSG00000006392	3.8363	3.69526	4.40161	3.93916	4.15758	3.52736	3.92853	3.72665	4.40672	4.26052
ENSMUSG00000006395	1.45481	1.2094	1.26689	1.20871	1.49934	1.29729	1.16935	1.07262	1.56426	1.82364
ENSMUSG00000006398	0.434822	0.269843	0.988786	0.43803	0.607208	0.407009	0.567308	0.659582	1.02767	1.03139
ENSMUSG00000006403	0.301023	0.345826	0.558549	0.326794	0.377302	0.133747	0.234088	0.197041	0.292677	0.291307
ENSMUSG00000006411	0.0848468	0.17493	0.149416	0.143704	0.193788	0.0780621	0.265216	0.126504	0.148045	0.119488
ENSMUSG00000006412	12.58	11.7885	13.6389	11.2054	12.0863	9.93354	12.4123	13.8471	12.6856	14.4475
ENSMUSG00000006418	19.1413	20.3069	20.3638	19.9478	19.6434	19.7445	21.4528	24.2167	21.0503	18.8057
ENSMUSG00000006423	1.80762	2.10481	1.89235	1.79825	1.70506	1.78824	1.63263	1.99154	1.87326	1.94767
ENSMUSG00000006435	0.426651	0.429052	0.476417	0.404993	0.398643	0.264961	0.254603	0.208187	0.251836	0.440836
ENSMUSG00000006442	5.05764	4.72858	6.37072	4.88827	4.34127	5.26686	4.84633	5.54199	5.73601	5.70805
ENSMUSG00000006445	1.85113	2.03827	2.23933	1.85658	1.49488	1.52654	1.57293	1.15582	1.72501	2.05685
ENSMUSG00000006456	2.2309	2.0369	2.27607	2.81411	2.00744	2.00431	2.45622	2.43608	1.56019	2.48861
ENSMUSG00000006457	0.42607	0.312761	0.482345	0.259787	0.40663	0.26208	0.479455	0.359375	0.382336	0.348834
ENSMUSG00000006462	0.153956	0.219748	0.178312	0.155249	0.2054	0.245155	0.177688	0.111241	0.250351	0.221888
ENSMUSG00000006463	1.04153	0.881599	1.17087	0.871347	0.995787	0.742082	1.20383	1.13758	1.21426	1.20797
ENSMUSG00000006464	0.713297	0.775084	0.590784	0.530319	0.756767	0.472506	0.578268	0.636045	0.661523	0.666956
ENSMUSG00000006469	0.0149767	0	0	0	0	0	0	0	0	0
ENSMUSG00000006471	0.568915	0.578792	0.489209	0.57937	0.622047	0.451034	0.431339	0.600985	0.628749	0.620348
ENSMUSG00000006476	4.18357	4.47854	4.4585	3.72951	4.03108	3.27301	3.59846	3.62963	4.67028	4.30875
ENSMUSG00000006488	0	0	0	0	0	0	0	0	0	0
ENSMUSG00000006490	0	0	0	0	0	0	0	0	0	0
ENSMUSG00000006494	16.4704	15.9923	16.7144	18.8282	17.1532	17.6903	18.1697	19.1649	17.0003	18.4377
ENSMUSG00000006498	6.72775	6.30616	7.59273	5.57849	6.33656	5.95946	7.19623	5.92856	6.56998	7.57909
ENSMUSG00000006517	2.77354	2.54881	3.04094	2.08492	3.51445	2.3595	3.34907	1.91185	3.12089	3.23476
ENSMUSG00000006519	14.9214	14.8455	17.6156	14.5071	18.9954	19.3634	17.148	20.0683	17.7784	18.9365
ENSMUSG00000006522	0.0873656	0.0554224	0.0769259	0.0591881	0.0748277	0.0643036	0.0364119	0.0781558	0.0820833	0.101638
ENSMUSG00000006526	2.4774	2.50762	2.84861	1.88571	2.3819	2.54745	2.09541	2.08587	2.87529	2.84196
ENSMUSG00000006527	1.17349	1.3248	1.50346	1.15678	1.44459	1.16467	1.2193	1.29486	1.23974	1.20772
ENSMUSG00000006529	0	0.0153072	0	0	0	0	0.06034	0	0	0
ENSMUSG00000006538	0.0579316	0.0165376	0.0550899	0.0847741	0.104197	0.0575631	0.0217301	0.0310948	0.0419881	0.0191545
ENSMUSG00000006542	0.920763	0.862472	1.26171	0.976629	0.948814	0.762422	1.20522	0.8237	0.845782	1.35307
ENSMUSG00000006546	0	0	0	0	0	0	0.0555182	0	0	0
ENSMUSG00000006567	0.0108578	0	0.0172087	0.019861	0	0.00899064	0	0.0145699	0.00655801	0.0149584
ENSMUSG00000006570	0	0	0	0	0	0	0	0	0	0
ENSMUSG00000006574	0.101086	0.010306	0.85828	0.259747	0.194803	0.263065	0.108335	0.106578	0.0523327	0.171094
ENSMUSG00000006575	0.348228	0.188532	0.41869	0.256254	0.262258	0.298287	0.247727	0.322261	0.232084	0.357324
ENSMUSG00000006576	31.1589	30.7399	30.6902	30.0265	36.575	30.6465	30.0164	28.9709	33.472	36.7537
ENSMUSG00000006585	0.42738	0.481593	0.891263	0.404594	0.476824	0.558765	0.295307	0.528215	0.584196	0.582588
ENSMUSG00000006586	0.328348	0.316665	0.351623	0.454514	0.478845	0.374757	0.249654	0.345336	0.401997	0.427901
ENSMUSG00000006587	2.84169	2.91046	1.34084	1.04489	3.51148	1.68842	1.46462	0.90236	1.72945	2.52227
ENSMUSG00000006589	7.78463	7.39715	7.79786	6.70644	8.87746	7.42368	6.43877	7.39436	8.63763	8.61583
ENSMUSG00000006599	5.62154	6.06435	6.18986	6.24908	5.86898	5.1154	6.10393	5.66946	6.44759	6.06523
ENSMUSG00000006611	12.7439	12.7005	15.3561	9.44614	11.2791	10.6915	11.7188	11.7277	12.5281	13.7948
ENSMUSG00000006638	0.182844	0.111849	0.0413989	0.0796325	0.268465	0.129772	0.0979781	0.105152	0.315532	0.115153
ENSMUSG00000006641	3.48638	2.95544	3.53414	3.39364	3.79698	3.39973	3.51828	3.22968	3.42049	3.545
ENSMUSG00000006642	0.411838	0.208191	0.407954	0.528376	0.40785	0.525732	0.466658	0.587175	0.42494	0.335696
ENSMUSG00000006649	0	0	0	0	0	0	0	0	0	0
ENSMUSG00000006651	1.19395	1.60393	1.79954	0.913548	1.26322	1.16309	1.14157	1.28799	1.8099	1.4707
ENSMUSG00000006673	4.55377	4.58359	4.90579	4.59043	4.37776	4.62377	4.52541	4.68019	4.68731	5.53007
ENSMUSG00000006675	4.01267	3.77078	4.43166	2.88393	3.27741	3.63834	4.51203	3.89828	4.83625	4.57757
ENSMUSG00000006676	18.8952	17.2719	19.1706	18.6089	18.7199	16.3055	17.1034	17.5286	19.2054	19.6459
ENSMUSG00000006678	0.512917	0.526202	0.45092	0.486213	0.514814	0.44462	0.405832	0.52158	0.474375	0.514512
ENSMUSG00000006699	31.4216	28.9082	38.3836	29.1409	30.1502	31.0758	29.6777	32.5137	31.9302	32.6623
ENSMUSG00000006705	1.60963	1.28689	1.52583	1.60881	1.21721	1.24847	1.35657	1.3397	1.48907	1.44841
ENSMUSG00000006711	0.0133871	0.00955396	0.0212173	0.00816248	0.0171988	0.0110849	0.0251074	0	0	0.00368857
ENSMUSG00000006715	21.2132	19.6466	15.4733	14.3159	15.5158	13.7328	17.6773	20.5404	14.9965	18.6108
ENSMUSG00000006717	238.187	231.708	249.764	236.685	220.938	207.917	226.831	242.802	241.969	248.153
ENSMUSG00000006720	0.140738	0.10044	0.159326	0.110329	0.116235	0.216423	0.113123	0.161873	0.255012	0.160651
ENSMUSG00000006724	0.0137199	0.0391661	0.0434897	0.0334617	0.0176265	0.0227211	0.0257316	0.0736417	0.0662935	0.0151212
ENSMUSG00000006728	9.8478	9.47938	11.3872	8.80127	10.0823	9.57634	8.88818	8.41586	10.5435	10.566
ENSMUSG00000006731	0.51122	0.496187	0.939877	0.361578	0.564833	0.677291	0.402692	0.589955	0.56814	0.816976
ENSMUSG00000006732	2.29603	2.7917	2.48376	2.45177	3.04343	2.87693	2.7113	2.64084	2.87628	3.21336
ENSMUSG00000006736	7.79412	7.37827	9.06056	7.90413	8.04795	6.96049	8.33578	8.90289	8.83155	8.89186
ENSMUSG00000006740	15.5093	14.1033	15.9056	15.589	13.3707	10.882	15.5687	16.097	14.0044	15.618
ENSMUSG00000006763	0.485146	0.386784	0.58188	0.37842	0.409907	0.513907	0.426253	0.498517	0.549087	0.447987
ENSMUSG00000006764	0	0	0	0.0074792	0	0	0	0	0	0.00675961
ENSMUSG00000006777	0.0225656	0	0	0.0137589	0	0	0	0.0605603	0	0
ENSMUSG00000006782	2.58143	2.24399	2.87624	2.01776	2.74293	2.57144	1.9839	2.2659	2.97763	2.63116
ENSMUSG00000006784	0.0804313	0.131203	0.145687	0.070059	0.0590474	0.0475713	0.0754242	0.077092	0.124919	0.0759821
ENSMUSG00000006800	13.9251	12.3978	15.7398	11.0616	12.2565	10.0213	11.4619	12.7532	17.9911	17.7638
ENSMUSG00000006818	49.7616	48.0999	48.1136	45.1415	47.261	40.4386	48.0734	44.8741	42.8133	49.0509
ENSMUSG00000006850	0.808583	0.884328	0.981953	0.870781	0.998341	0.834742	0.768093	1.00047	1.14166	0.943244
ENSMUSG00000006906	0.850191	0.937934	0.864318	0.898397	0.918203	0.886293	0.711502	0.804504	1.0311	0.931422
ENSMUSG00000006920	5.50612	4.79677	5.66484	6.2051	5.3847	5.7698	4.91408	6.08279	6.15243	5.58194
ENSMUSG00000006930	0.431358	0.588926	0.535042	0.383082	0.554181	0.465885	0.457266	0.402664	0.66833	0.713119
ENSMUSG00000006931	17.4792	16.8948	14.2884	13.1687	16.7692	15.8159	13.8062	21.9101	19.7826	17.799
ENSMUSG00000006932	52.2041	49.0864	54.5052	51.8948	48.9271	44.4713	50.0704	52.5271	50.1944	54.0348
ENSMUSG00000006941	24.4851	26.0771	24.6274	26.777	24.3993	23.2897	22.3721	24.9369	24.4962	30.1515
ENSMUSG00000006948	0.0282747	0	0	0	0	0.0468247	0	0	0	0.0155812
ENSMUSG00000006958	0.451456	0.459122	0.482974	0.430102	0.594501	0.532693	0.635026	0.575507	0.443096	0.525551
ENSMUSG00000006998	47.8127	45.6881	51.5357	48.1844	50.1683	46.7525	48.2889	47.4941	45.2905	51.6886
ENSMUSG00000007021	0.15347	0	0.21621	0.0415888	0.0219076	0	0	0.0228819	0.061796	0.112762
ENSMUSG00000007029	6.4736	6.36376	6.7968	6.61567	7.33793	7.16451	6.09421	6.04186	7.15055	7.48871
ENSMUSG00000007030	3.89752	3.84507	3.85427	3.47977	4.19728	3.28151	3.67024	3.5599	4.15422	4.84154
ENSMUSG00000007033	0.600014	0.367039	0.452842	0.470373	0.293661	0.473172	0.455487	0.632613	0.483202	0.708529
ENSMUSG00000007034	0	0	0.0359713	0.0207577	0	0	0	0	0	0.00625351
ENSMUSG00000007035	0.140596	0.136826	0.172188	0.0818286	0.106735	0.116418	0.095886	0.120058	0.169837	0.218346
ENSMUSG00000007036	17.2298	16.9066	16.2699	15.9622	17.486	18.3807	16.3732	17.0569	17.7529	18.0527
ENSMUSG00000007038	5.08015	5.53623	5.93749	5.52592	5.45711	5.56171	4.95019	4.5954	5.23392	5.69804
ENSMUSG00000007039	10.3529	9.52443	14.3705	8.50221	10.0254	11.6381	8.39869	9.66808	13.0417	12.2287
ENSMUSG00000007041	16.7644	15.8589	21.9343	14.016	15.712	18.1076	13.8799	18.4654	19.255	17.3407
ENSMUSG00000007050	1.85987	1.71114	2.02434	2.05626	2.25989	2.43065	1.49193	2.04468	2.12487	2.37705
ENSMUSG00000007080	0.253155	0.23487	0.270829	0.239251	0.333368	0.246304	0.23146	0.220806	0.263757	0.291216
ENSMUSG00000007097	110.737	115.51	117.613	127.17	135.287	113.545	126.077	110.849	126.198	127.746
ENSMUSG00000007107	1.15566	1.27838	1.03792	1.37405	1.26201	1.13236	1.31852	1.08553	1.31458	1.41698
ENSMUSG00000007122	6.26296	5.01225	6.34016	2.86954	3.13943	3.41732	4.24354	2.69611	4.1982	6.43378
ENSMUSG00000007207	0.622584	0.850826	1.00774	0.573449	0.510546	0.5923	0.571404	0.586579	0.720065	0.927058
ENSMUSG00000007209	0	0	0	0	0	0	0	0	0	0
ENSMUSG00000007216	2.75431	2.88615	2.69042	2.73978	3.31406	2.82499	2.37216	2.90316	3.15627	2.97141
ENSMUSG00000007279	3.23134	3.31352	3.84104	3.45828	3.62702	2.88689	3.34914	2.60163	2.66046	3.04121
ENSMUSG00000007338	17.4128	16.4171	17.0062	15.7707	16.0828	14.3093	17.0173	16.4445	14.8264	17.7596
ENSMUSG00000007379	0.308969	0.470404	0.424396	0.389333	0.383711	0.35817	0.424943	0.324768	0.385668	0.547675
ENSMUSG00000007411	3.91015	4.0949	4.54118	4.0135	4.25174	3.62963	4.2676	4.20145	4.244	4.36366
ENSMUSG00000007415	12.1756	11.9486	12.3679	12.7656	12.2679	11.2815	11.6321	11.6993	11.1972	12.065
ENSMUSG00000007440	0	0	0	0.00401803	0	0	0	0	0	0.00363145
ENSMUSG00000007457	0	0	0	0	0	0	0	0	0	0
ENSMUSG00000007458	9.51899	9.57365	11.7848	9.1604	8.51922	9.56503	8.75168	10.1027	10.7008	10.6778
ENSMUSG00000007476	1.92643	1.94232	2.93628	2.75406	2.05368	2.03635	2.56754	2.47502	2.33698	2.69237
ENSMUSG00000007480	0.00904588	0	0.0143369	0.0110311	0	0	0	0.0242769	0	0
ENSMUSG00000007564	50.5448	48.1457	51.3932	42.6802	51.4758	44.4932	48.8545	48.0136	50.0262	52.8372
ENSMUSG00000007570	3.06463	2.96882	4.80455	3.1368	3.70981	3.02314	2.51072	3.10282	3.35452	3.43858
ENSMUSG00000007589	1.58768	1.61285	1.66622	1.53929	1.70898	1.71733	1.4486	1.90974	2.24617	2.16364
ENSMUSG00000007591	0.0205679	0.11743	0.19559	0.075245	0.132122	0.272494	0.192875	0.0827987	0.0993823	0.147345
ENSMUSG00000007594	0.0449989	0.0256915	0.085583	0.0219497	0.0231246	0.0149042	0.016879	0	0.0761007	0.0347162
ENSMUSG00000007603	7.70119	7.63634	8.74552	7.39452	8.96931	8.7607	8.63912	7.71028	8.7957	9.39333
ENSMUSG00000007610	3.94458	3.70712	4.63618	4.05358	4.63499	4.3452	3.74058	3.52083	4.43303	4.71869
ENSMUSG00000007613	2.21598	2.13692	2.04731	2.50785	1.92342	1.74539	2.57472	2.39336	2.10231	2.25168
ENSMUSG00000007617	3.16114	2.74846	2.86026	3.50247	2.758	2.30987	3.58376	3.18535	2.45073	3.10536
ENSMUSG00000007646	0.233608	0.21846	0.255344	0.250494	0.23803	0.173425	0.135971	0.583708	0.418425	0.310736
ENSMUSG00000007653	0.00555269	0.0237768	0.00880052	0.0135425	0.0142675	0	0	0.022353	0.0134151	0
ENSMUSG00000007655	51.8345	47.1136	61.3181	42.6463	46.6484	46.7839	40.2323	46.2189	52.3463	58.2754
ENSMUSG00000007656	9.09772	8.01301	8.79597	8.89627	9.04299	8.80152	9.75394	9.29223	8.14126	10.0818
ENSMUSG00000007659	4.75129	4.3636	5.8217	5.51697	5.4413	4.83329	4.85267	5.98297	5.33016	5.03709
ENSMUSG00000007670	7.20366	6.36065	7.74967	7.36367	7.553	7.58303	6.93156	7.42811	8.35616	8.59273
ENSMUSG00000007682	0.364386	0.364073	1.18392	0.322156	0.319896	0.301724	0.261971	0.37487	0.667592	0.502001
ENSMUSG00000007721	21.5306	20.9235	25.4445	22.3452	25.6012	22.7247	26.4386	23.3869	24.9772	28.698
ENSMUSG00000007739	17.8131	15.8743	19.2922	19.2056	17.0855	18.1536	17.8945	20.8685	22.0154	20.2901
ENSMUSG00000007777	12.7035	10.3036	12.1701	11.6509	11.1381	9.37621	11.614	14.0551	13.2511	11.8755
ENSMUSG00000007783	0.579659	0.665494	0.908722	0.507102	0.607099	0.542582	0.366321	0.558009	0.654549	0.732606
ENSMUSG00000007805	0.111264	0.0317623	0.176343	0.122113	0.0714722	0.055278	0.0626023	0.0895812	0.174725	0.0919703
ENSMUSG00000007812	3.6274	4.21407	4.10936	3.99265	3.31485	3.9073	3.84527	3.61466	3.17015	3.831
ENSMUSG00000007815	17.9874	16.4457	17.3725	15.7889	15.9227	16.1077	15.9617	18.1991	16.5994	18.1002
ENSMUSG00000007817	5.99254	6.01355	6.03827	5.99055	5.99241	4.95501	5.09324	5.01395	5.23923	6.17255
ENSMUSG00000007827	0.579415	0.61158	0.601925	0.676884	0.619286	0.548314	0.59357	0.588027	0.62934	0.668106
ENSMUSG00000007833	2.62571	2.38495	2.91704	2.55082	3.22807	2.86075	2.02635	2.58774	3.44496	3.31964
ENSMUSG00000007836	20.4928	17.712	22.7396	17.9224	20.1948	19.1962	18.3267	20.279	23.2574	23.4069
ENSMUSG00000007837	1.55983	2.51936	2.73242	1.79369	2.0567	2.10733	2.05295	2.07474	2.13217	2.33742
ENSMUSG00000007850	16.0012	15.2204	16.4695	15.2077	13.7696	12.804	16.0991	17.2292	13.8451	15.6267
ENSMUSG00000007867	6.97318	7.9686	7.83124	6.80801	8.27168	8.21824	8.34434	6.54426	7.7258	9.06448
ENSMUSG00000007872	19.3237	18.4346	27.2512	19.2243	21.1527	28.3767	21.1902	21.9876	29.1307	25.1873
ENSMUSG00000007877	1166.93	1053.17	1092.68	580.29	809.06	776.765	1192.41	1403.81	1248.7	1250.26
ENSMUSG00000007880	5.16987	5.40699	5.89659	5.92166	5.55074	4.90765	5.16545	4.89328	4.8734	6.03702
ENSMUSG00000007888	0.279256	0.582559	2.79176	0.79896	0.82793	0.24902	0.725181	0.634152	0.856311	0.840466
ENSMUSG00000007891	238.403	234.259	286.165	222.791	239.03	231.499	246.255	249.601	280.691	275.863
ENSMUSG00000007892	733.832	713.775	821.735	715.064	836.309	818.426	757.767	911.492	862.687	856.008
ENSMUSG00000007907	0	0	0	0	0	0	0	0	0	0
ENSMUSG00000007908	0.0518482	0.0185013	0.0102718	0	0	0.021466	0.0364653	0.00869673	0.0626315	0.00357147
ENSMUSG00000007944	0.0172101	0	0.109106	0.0104935	0.0442208	0	0.0968322	0.0461876	0	0
ENSMUSG00000007946	0.138831	0.0990795	0.275043	0.074068	0.111476	0.114956	0.032547	0.163007	0.0209631	0.086068
ENSMUSG00000007950	4.62326	4.38695	5.63967	5.03607	6.60704	5.43405	5.21227	4.71677	6.53651	5.80631
ENSMUSG00000007987	1.82057	1.52282	1.73747	1.58153	2.07487	1.84789	2.07438	1.69432	2.19921	2.23844
ENSMUSG00000007989	0.16273	0.169282	0.118028	0.184988	0.177173	0.114191	0.129321	0.203559	0.183247	0.148951
ENSMUSG00000008028	0	0.0274322	0.0152303	0.0117184	0	0.0477421	0	0	0.0116081	0.0158865
ENSMUSG00000008035	27.8306	27.9274	24.6979	21.7148	22.3868	24.3775	32.3074	23.5161	20.3276	28.5146
ENSMUSG00000008036	20.8484	19.0395	20.9132	18.1681	22.6545	19.7066	19.528	16.8049	20.7793	23.2949
ENSMUSG00000008090	5.86469	6.21477	6.07596	5.7895	6.50714	5.69705	5.28533	4.92281	6.7624	7.2961
ENSMUSG00000008129	0.102746	0.167603	0.162843	0.107395	0.169715	0.0972304	0.0550567	0.137872	0.336882	0.218389
ENSMUSG00000008136	729.405	749.777	778.641	661.768	761.828	622.268	773.396	637.409	741.207	723.399
ENSMUSG00000008140	22.3731	21.8596	27.4196	21.1119	25.4772	22.3551	22.2064	21.8666	25.3005	28.3608
ENSMUSG00000008153	0.0601928	0.0859156	0.20988	0.0513817	0.115998	0.0797465	0.203204	0.129234	0.159965	0.106144
ENSMUSG00000008167	0.751607	0.6407	0.843788	0.65559	0.764446	0.760656	0.685239	0.44825	0.756604	0.822617
ENSMUSG00000008193	0.197016	0.0527267	0.0780632	0.0150158	0.126557	0.224311	0.0461877	0.132185	0.104121	0.162853
ENSMUSG00000008200	2.87006	2.94798	3.34144	2.52844	3.4805	2.59416	2.56562	2.5843	2.90318	3.15431
ENSMUSG00000008206	3.18193	3.02506	2.91631	3.30083	3.93256	3.98669	3.01355	2.65845	3.72891	3.34346
ENSMUSG00000008226	6.2049	5.64262	5.14959	4.88341	4.86214	3.8625	5.10333	6.23973	4.24384	5.30275
ENSMUSG00000008301	5.56018	4.85247	5.86654	6.17017	5.75551	5.84052	6.16747	5.84095	6.71658	6.60078
ENSMUSG00000008305	1.01757	0.856411	1.14371	1.00853	1.03127	1.04064	0.889598	1.02273	1.16554	1.1081
ENSMUSG00000008307	0.657401	0.378627	0.420425	0.302385	0.444519	0.324699	0.367722	0.680958	0.264709	0.451249
ENSMUSG00000008318	1.34585	1.38311	1.97947	0.853427	1.00977	0.855865	0.787529	0.751281	1.22257	1.21037
ENSMUSG00000008333	4.22743	3.66979	4.13369	3.57244	3.47783	3.56186	3.73243	5.29119	3.80758	3.93033
ENSMUSG00000008348	1931.7	2333.01	2276.13	3579.04	2751.78	2437.33	1965.02	1808.17	2397.02	2272
ENSMUSG00000008373	2.98675	2.81736	3.09751	2.55351	2.92794	3.06453	2.76428	2.69223	3.08243	3.33831
ENSMUSG00000008384	6.85807	8.70116	6.45502	4.87047	4.86113	6.13561	5.96296	4.72474	5.68163	6.66073
ENSMUSG00000008393	8.79789	8.34233	12.3967	8.70195	7.85809	8.04208	8.04161	7.44486	9.22456	8.54565
ENSMUSG00000008398	6.65166	5.98234	8.25423	6.51184	7.63821	6.99238	5.19676	5.47831	7.28499	7.78437
ENSMUSG00000008429	5.71602	5.91248	6.20204	6.42265	5.64711	5.02262	5.77859	5.45327	5.84871	6.12037
ENSMUSG00000008435	3.91974	3.92859	4.07373	4.07144	3.46729	3.50284	3.67572	3.73647	3.35069	4.02792
ENSMUSG00000008438	0.0485264	0.0173159	0	0.014794	0.0311718	0	0.0455055	0	0.0293094	0.0133706
ENSMUSG00000008450	20.3487	19.7265	23.3902	19.7753	20.7223	19.4084	18.854	20.2461	20.8895	23.0393
ENSMUSG00000008461	0	0	0	0	0.0325704	0	0.0237736	0	0.0153122	0
ENSMUSG00000008475	10.6287	9.54538	12.8862	8.75117	9.84756	9.6103	9.42863	10.0773	11.0023	11.4235
ENSMUSG00000008482	0.0295524	0	0	0	0.037967	0	0	0	0	0.0162853
ENSMUSG00000008489	0.04673	0.0121272	0.0471309	0.00259023	0.0218311	0.0211058	0.0239023	0.0228021	0.00513171	0.0187282
ENSMUSG00000008496	0.214213	0.275179	0.353088	0.214203	0.236678	0.25542	0.184807	0.143723	0.150083	0.264421
ENSMUSG00000008540	12.105	13.7222	16.9054	14.5369	15.4616	15.311	13.4901	15.6549	15.7246	14.0374
ENSMUSG00000008575	8.29458	7.72429	8.25892	7.29751	8.23265	8.41464	7.42616	8.30098	9.18968	9.21457
ENSMUSG00000008590	0.0146475	0.020907	0.023215	0	0	0	0	0	0	0
ENSMUSG00000008601	0.0422177	0.0301295	0	0	0.0271193	0.0349576	0	0.0283254	0	0.0697941
ENSMUSG00000008604	19.6886	18.4148	19.4084	20.8628	20.2291	18.2631	18.4789	15.5067	18.6399	19.2967
ENSMUSG00000008658	7.055	6.7018	5.34271	7.1596	6.45499	5.68891	6.35237	6.6667	6.41837	6.62998
ENSMUSG00000008668	66.5238	63.5894	72.5275	57.596	65.7142	67.9093	71.1244	86.6372	70.5254	73.4846
ENSMUSG00000008682	86.0429	79.5999	96.0209	88.2491	95.0505	99.3631	86.7839	110.796	102.733	94.7547
ENSMUSG00000008683	17.6519	16.6736	20.5942	16.8689	16.8747	18.8231	19.4791	23.7471	20.5067	18.9426
ENSMUSG00000008690	13.4598	12.7758	13.7862	12.859	14.0608	13.0259	12.827	15.2844	13.9625	15.757
ENSMUSG00000008730	5.51374	5.13119	5.46687	5.44136	4.25271	4.30298	5.29793	5.47525	4.72565	5.14607
ENSMUSG00000008734	3.47049	2.9286	4.75091	3.16711	3.28275	3.42315	3.64783	2.81465	3.96193	3.93842
ENSMUSG00000008763	3.13755	2.84008	2.81648	3.1722	2.56771	2.21636	2.81755	3.19927	2.59632	3.03306
ENSMUSG00000008789	0	0	0	0	0	0	0	0	0	0
ENSMUSG00000008813	0	0.0679336	0	0.0580394	0	0	0	0	0.0574931	0
ENSMUSG00000008822	4.939	4.5293	4.74539	4.72781	4.40555	4.28036	4.65552	5.35696	4.94607	4.55498
ENSMUSG00000008843	0	0	0	0	0	0	0	0	0	0
ENSMUSG00000008845	3.01352	2.42757	3.66924	4.4674	5.11779	2.93438	4.03876	5.21525	3.24968	3.52798
ENSMUSG00000008855	13.3095	15.1679	13.2406	14.0526	16.7478	13.5886	14.431	12.8564	16.1505	16.493
ENSMUSG00000008859	9.4531	9.47625	10.0397	10.4506	8.79553	9.56242	9.2987	8.97422	9.46199	9.32433
ENSMUSG00000008874	0.597548	0.682324	0.568237	0.291474	0.230307	1.58333	0.22414	0.400918	0.721825	1.74523
ENSMUSG00000008892	34.012	29.9371	33.1594	30.1298	33.0485	30.1484	33.4466	36.6692	34.1515	35.0907
ENSMUSG00000008932	0.357355	0.255034	0.299846	0.243524	0.297069	0.156654	0.0985614	0.211556	0.342803	0.202718
ENSMUSG00000008958	5.80336	6.24716	6.73686	6.35505	6.77005	5.49644	5.67869	6.13354	7.69027	7.0485
ENSMUSG00000008976	7.45796	6.24877	6.88938	7.04628	6.40629	4.90538	5.88145	7.41617	7.12623	6.54971
ENSMUSG00000008999	0.307546	0.225758	0.222827	0.364324	0.417694	0.392901	0.2472	0.271195	0.222906	0.271165
ENSMUSG00000009013	4.0853	3.6412	5.59713	5.3195	3.80226	4.48027	4.7504	4.26374	4.60595	5.10787
ENSMUSG00000009030	3.86009	3.06391	3.73043	3.08265	3.60449	2.83767	2.38376	3.30999	3.16168	3.35157
ENSMUSG00000009035	8.97523	9.14439	11.4395	10.2992	10.1124	8.545	9.50817	8.36504	10.3338	10.1526
ENSMUSG00000009047	0	0	0	0	0	0	0	0	0	0
ENSMUSG00000009070	0	0	0	0	0	0	0	0	0	0
ENSMUSG00000009073	15.875	15.5393	15.3849	16.2007	17.9687	15.6643	15.9154	15.9559	15.8138	18.6454
ENSMUSG00000009075	0.026876	0	0.0212981	0.0327742	0.0172643	0	0.0252029	0.0540964	0.0486985	0.0296209
ENSMUSG00000009076	5.17842	5.33148	5.38186	5.34865	6.07122	4.87367	4.93565	4.25281	6.0845	5.75407
ENSMUSG00000009079	15.5441	15.4198	16.5441	14.0051	15.5844	14.3265	13.9373	14.5366	15.1877	17.1514
ENSMUSG00000009090	15.474	15.365	18.6759	16.6501	16.6764	15.0664	16.261	11.7587	13.8298	15.9904
ENSMUSG00000009092	0.0354391	0.0758756	0.112336	0.129649	0.0910598	0.205413	0.199398	0.0951098	0.278263	0.0781171
ENSMUSG00000009093	0	0.0509674	0	0.0435442	0.0458752	0.0591346	0	0.0479155	0	0.0196774
ENSMUSG00000009097	0.170701	0.229317	0.143231	0.097959	0.154804	0.232806	0.225988	0.0538965	0.194074	0.221335
ENSMUSG00000009108	0.0235827	0.0336606	0.0186882	0.0215686	0.0151488	0.0195272	0.0221146	0.0632901	0.0142437	0.0194934
ENSMUSG00000009112	9.0959	9.15074	9.42811	8.67322	9.14	7.64431	8.54787	9.44224	8.38272	9.00568
ENSMUSG00000009114	0.414253	0.443461	0.787866	0.13892	0.319324	0.240111	0.310772	0.694846	0.52543	1.08433
ENSMUSG00000009115	0	0	0	0	0.034062	0	0	0	0	0
ENSMUSG00000009145	0.278885	0.221147	0.425637	0.484941	0.557345	0.444746	0.271209	0.582134	0.573956	0.421207
ENSMUSG00000009185	2.21151	1.67694	3.39552	4.46665	2.93	4.57801	4.14768	2.7821	2.33753	2.89438
ENSMUSG00000009207	0.945183	1.20593	1.07614	1.07498	0.758324	0.798614	0.889959	0.854173	0.76894	0.826994
ENSMUSG00000009210	1.90505	1.40344	1.81809	1.42385	2.39485	2.40857	1.42148	1.62176	3.2663	2.28022
ENSMUSG00000009214	0	0	0	0	0	0	0	0	0	0.0128795
ENSMUSG00000009216	0.286435	0.374771	0.47289	0.240141	0.229996	0.197648	0.134302	0.12812	0.216255	0.322266
ENSMUSG00000009246	0.00551971	0.00787851	0.0262447	0.00336552	0	0.027423	0.0103522	0	0.00666769	0.0182503
ENSMUSG00000009248	0	0	0.0344863	0	0	0.0360346	0.0408091	0.0583961	0	0.0239814
ENSMUSG00000009281	5.95677	5.25703	7.41788	5.53719	7.24289	6.738	6.13455	7.44013	7.17958	6.0449
ENSMUSG00000009291	26.607	25.1969	26.9823	24.2707	26.1785	25.2219	25.3863	25.4727	26.8151	28.3355
ENSMUSG00000009292	0.0566901	0.0445039	0.0584017	0.0535766	0.0218495	0.0563295	0.0478449	0.0570533	0.0547843	0.0562319
ENSMUSG00000009293	21.8195	20.1129	20.8597	19.1499	19.2046	18.0192	20.0253	20.9749	19.7067	20.2695
ENSMUSG00000009350	0.010314	0	0	0	0	0	0	0	0	0
ENSMUSG00000009356	0	0	0	0	0	0.0186552	0	0	0	0
ENSMUSG00000009376	0.344919	0.361033	0.430044	0.18507	0.242244	0.144706	0.267382	0.240676	0.34999	0.248362
ENSMUSG00000009378	0.787603	0.713188	0.84561	0.568007	0.707215	0.560999	0.73063	0.602299	0.695653	0.812039
ENSMUSG00000009394	0.632869	0.523352	0.915474	0.517567	0.561405	0.440856	0.461588	0.444836	0.72202	0.733487
ENSMUSG00000009406	1.33884	1.48944	1.21699	1.2405	1.15513	1.06513	2.2525	1.79655	1.22882	2.22059
ENSMUSG00000009418	2.51151	2.3711	2.87086	2.43092	2.7395	2.01123	1.95031	2.03518	2.41711	2.62941
ENSMUSG00000009470	4.87268	5.08473	4.7974	5.92089	4.46341	3.58875	5.15712	4.95356	4.01411	4.54239
ENSMUSG00000009471	0.0569292	0.0270858	0	0.0115705	0.0243797	0	0	0	0.0229231	0
ENSMUSG00000009487	0.00682483	0.00974137	0.00540838	0.00624194	0.00438405	0.0169536	0.0191999	0.0137371	0.0164885	0.0112828
ENSMUSG00000009535	1.27999	1.20883	1.37278	1.21174	1.24261	1.1794	1.06493	1.34307	1.24393	1.27813
ENSMUSG00000009545	8.82662	9.24882	9.85959	9.85881	10.4974	9.37346	8.43086	7.57197	10.6207	10.4318
ENSMUSG00000009549	32.2417	29.4426	34.0043	27.8933	30.2977	29.2665	31.7033	34.659	31.4148	33.7431
ENSMUSG00000009551	0.419537	0.457923	0.195567	0.361134	0.380466	0.367825	0.185138	0.0662313	0.357735	0.462384
ENSMUSG00000009555	4.28897	4.07758	4.24853	3.85262	4.51639	4.5661	3.70596	4.38839	5.14398	4.82408
ENSMUSG00000009563	2.67469	2.41291	2.77104	2.26622	2.60323	2.12844	1.82413	2.20628	3.09109	2.96699
ENSMUSG00000009566	2.24783	1.89589	2.44378	1.76135	2.30313	2.2766	1.74206	1.60787	2.3675	2.30337
ENSMUSG00000009569	3.99505	4.665	3.61728	3.77959	4.05761	3.08359	4.76673	4.63342	3.86739	5.4443
ENSMUSG00000009575	6.40738	5.9944	6.94825	5.94861	5.45595	5.2211	5.94231	6.38266	5.5184	6.37461
ENSMUSG00000009580	0	0	0	0	0	0	0	0	0	0
ENSMUSG00000009585	0.903983	0.826427	1.13079	0.769836	0.801447	0.878437	0.546456	0.676692	0.771614	0.841921
ENSMUSG00000009588	0	0	0	0	0	0	0	0	0	0.00813584
ENSMUSG00000009596	0	0	0	0	0	0	0	0	0	0
ENSMUSG00000009614	1.37828	1.3177	1.46317	1.31606	1.66214	1.46426	1.08519	1.16028	1.51571	1.51546
ENSMUSG00000009621	2.78844	2.52945	2.59014	2.76826	3.04439	2.5119	2.71063	2.00107	2.56638	2.15576
ENSMUSG00000009628	0.00734049	0.0104774	0	0.0134271	0.00471529	0	0.00688352	0.014775	0	0.00202255
ENSMUSG00000009630	18.5831	17.7401	19.127	20.0815	18.5312	16.4822	18.3054	19.2909	18.7599	18.1626
ENSMUSG00000009633	47.8031	38.7744	55.65	31.3966	44.485	39.4818	56.1195	50.0544	50.1535	52.7076
ENSMUSG00000009640	4.68903	5.04832	5.18095	4.01899	5.42175	5.01419	5.3268	5.08761	5.47004	5.41894
ENSMUSG00000009646	0.0298774	0	0	0.0728684	0	0	0	0	0.0721825	0
ENSMUSG00000009647	2.60179	2.08574	2.2353	2.22591	2.46608	1.70326	2.39685	2.17949	2.35564	2.39333
ENSMUSG00000009654	0.0253336	0.0180799	0	0.0154466	0.0650941	0	0.0237565	0	0.0153012	0.0139605
ENSMUSG00000009670	0	0.0139091	0.0154446	0.0297084	0.0500779	0.048414	0.0731051	0.091534	0	0.0375901
ENSMUSG00000009681	1.87117	1.68002	2.02265	1.92692	2.0273	1.71361	1.79511	1.80505	2.24471	2.03851
ENSMUSG00000009687	2.91484	2.83778	3.69849	3.21037	3.06295	3.22276	2.68598	3.58353	3.91795	3.74177
ENSMUSG00000009731	0.100194	0.171614	0.254078	0.171055	0.0772338	0.0774331	0.0876929	0.170301	0.201721	0.136193
ENSMUSG00000009733	1.31397	1.23782	1.43	1.22044	1.15916	1.21132	1.37182	1.12844	1.34387	1.29852
ENSMUSG00000009734	0.0303351	0.0144328	0.0400654	0.00924808	0.00649543	0	0.0189644	0.020353	0.0305368	0.0195027
ENSMUSG00000009739	2.41397	2.56785	2.23112	2.3085	2.66386	2.14613	1.81095	1.80034	2.43718	2.70252
ENSMUSG00000009741	6.94127	6.49555	7.20085	7.04325	7.3726	6.01192	6.23765	6.06676	6.5465	7.44563
ENSMUSG00000009772	0.77477	1.10586	1.2565	0.994236	0.72917	0.850407	0.963085	0.604445	0.772666	0.794323
ENSMUSG00000009828	1.37289	1.22036	1.47165	1.6312	1.29135	1.39055	1.37938	1.27477	1.51035	1.57559
ENSMUSG00000009863	287.852	262.435	276.182	271.346	290.521	289.678	292.799	285.939	287.892	296.199
ENSMUSG00000009876	7.52911	7.16441	11.2227	6.55816	9.09714	8.60933	6.47203	5.41239	10.0153	9.03896
ENSMUSG00000009894	12.7486	11.7888	15.835	11.9481	13.7943	12.3101	12.9169	11.7622	14.8529	14.3296
ENSMUSG00000009900	0	0	0	0	0	0	0	0	0	0
ENSMUSG00000009905	0.728236	0.742458	0.769459	0.750615	0.640434	0.710682	0.642252	0.698001	0.733077	0.69273
ENSMUSG00000009907	2.70862	2.60383	2.91642	2.44705	2.30292	2.187	2.20901	2.35213	2.36174	2.70115
ENSMUSG00000009927	54.6197	53.6285	57.2193	49.6987	50.0745	53.116	52.9915	67.7104	52.6947	51.903
ENSMUSG00000009941	0.013752	0.0196288	0.0217957	0.00838498	0.0353353	0.0227742	0.0257918	0.0184535	0.0664484	0.0151565
ENSMUSG00000009995	8.38108	7.32984	7.8677	6.9407	8.20459	8.07918	7.58151	7.56236	8.04048	8.68921
ENSMUSG00000010021	0.138899	0.12391	0.192625	0.0741044	0.11153	0.115013	0.0814076	0.104842	0.251681	0.177004
ENSMUSG00000010025	4.65714	4.55715	4.47252	4.55255	4.49749	4.34025	4.42026	4.88306	4.96522	5.35097
ENSMUSG00000010044	0.0331753	0.118381	0.0525799	0.0809117	0.0213107	0.0274702	0.03111	0.0222586	0	0.0182818
ENSMUSG00000010045	10.044	8.22498	9.74523	9.51989	9.88474	9.56964	10.264	10.4972	11.4136	11.3093
ENSMUSG00000010047	8.20409	7.07194	9.04243	7.0424	7.49517	7.47701	8.52806	8.37537	8.75739	8.0314
ENSMUSG00000010048	10.2048	9.65316	10.6976	9.4884	10.0996	10.3573	10.1472	10.2612	10.1271	11.188
ENSMUSG00000010051	0.832154	1.00093	1.05215	0.838045	0.82885	0.944541	0.929405	1.09155	0.858393	1.08202
ENSMUSG00000010054	9.14038	9.91191	10.3476	10.0606	10.5483	11.0415	9.09084	10.752	9.89422	9.19079
ENSMUSG00000010057	7.66652	6.81104	7.75757	6.68549	7.30256	7.67005	7.76505	7.01528	8.20138	8.20781
ENSMUSG00000010064	14.4955	15.3694	17.851	19.3332	18.3735	16.1366	17.9107	15.7423	16.4188	16.6655
ENSMUSG00000010066	1.8753	1.30029	2.23265	1.53088	1.76983	1.23636	1.42518	1.01968	2.32436	2.31905
ENSMUSG00000010067	1.08755	0.888262	0.928865	1.08676	0.706368	0.710414	1.18982	0.802645	0.89042	0.93226
ENSMUSG00000010080	3.6991	3.60668	4.70671	5.37918	5.89025	4.77421	3.58282	2.20222	3.06287	2.71314
ENSMUSG00000010086	0.0540124	0.012849	0.0570699	0.0548881	0.127218	0.029816	0.0675332	0.0483186	0.0434972	0.0297643
ENSMUSG00000010095	9.79697	10.0842	11.5781	9.44531	9.50095	8.86625	10.1161	10.3935	11.2664	11.2222
ENSMUSG00000010097	7.98519	7.61737	8.43299	9.13932	9.42871	7.78115	7.6751	8.89537	9.44357	8.93699
ENSMUSG00000010110	4.6272	4.31338	4.63536	4.52674	4.44488	4.38027	4.45888	5.49928	5.06072	4.84848
ENSMUSG00000010122	15.481	16.1367	16.0154	16.046	16.0668	16.2331	14.3117	14.2319	16.1787	16.2107
ENSMUSG00000010136	0	0	0	0	0.0402578	0	0	0	0	0.0172679
ENSMUSG00000010142	0.224144	0.302156	0.473664	0.205	0.367956	0.288709	0.21019	0.183806	0.120338	0.274484
ENSMUSG00000010154	0.0562791	0.100412	0	0.0600511	0.108456	0.0233004	0.0263877	0.0188799	0.152964	0.0697802
ENSMUSG00000010175	8.53624	9.066	6.91135	7.4915	8.45223	7.58411	5.86547	6.3034	6.87439	8.51502
ENSMUSG00000010205	0	0	0	0	0	0	0	0	0	0
ENSMUSG00000010277	47.8468	48.2639	47.1538	51.9568	50.8524	41.2274	46.3587	40.9572	41.3264	51.8375
ENSMUSG00000010290	6.87307	6.02023	6.29637	6.44484	6.32406	5.31059	6.20577	5.74198	5.14435	5.3239
ENSMUSG00000010307	9.97507	10.2309	11.7756	9.26576	11.6853	12.1493	9.16103	8.11154	11.3714	11.9117
ENSMUSG00000010311	0.0274292	0.137028	0.108682	0.0585353	0.0704785	0.136274	0.128608	0.0736131	0.0994016	0.120922
ENSMUSG00000010342	0.0281732	0.0201064	0	0.017178	0	0.0583208	0.0132097	0.00945123	0.0425408	0.0465758
ENSMUSG00000010358	5.66432	5.48724	7.1301	5.49849	5.3068	6.56972	5.40758	6.66786	6.54596	6.88513
ENSMUSG00000010362	15.5386	13.1858	14.6058	13.2614	15.498	15.5958	16.3165	20.7607	17.3348	16.5449
ENSMUSG00000010376	36.4353	33.7377	37.3734	34.4249	38.6423	36.8714	38.9731	40.3986	40.0549	40.5269
ENSMUSG00000010392	4.84975	4.40721	5.78113	4.32259	4.99298	3.84531	3.65989	4.94988	4.44602	5.0955
ENSMUSG00000010406	15.8902	16.4538	17.6141	13.5137	16.6918	18.0357	15.4684	17.0069	17.6179	16.6006
ENSMUSG00000010435	0	0	0	0	0.0463438	0	0	0	0	0
ENSMUSG00000010453	11.1361	11.3942	11.8219	11.1623	11.844	10.3575	11.0716	12.7503	11.8893	13.7398
ENSMUSG00000010461	0.0674954	0.064226	0.106974	0.0502992	0.067444	0.0931473	0.0632936	0.065412	0.11777	0.0867869
ENSMUSG00000010476	0.753991	0.732036	1.11008	0.793442	0.737573	0.830326	0.631681	0.585487	0.813714	0.824669
ENSMUSG00000010492	1.5123	1.37909	1.26501	0.631806	1.02542	0.927583	0.630292	0.732811	0.981076	1.4044
ENSMUSG00000010505	0	0	0	0.00299438	0	0	0	0	0	0.00541258
ENSMUSG00000010517	10.7408	9.63992	11.7152	11.7493	11.5631	10.5301	11.3271	11.6773	12.3381	11.6124
ENSMUSG00000010529	0.14533	0.165948	0.368535	0.177223	0.074684	0.19254	0.218052	0.195014	0.35111	0.272293
ENSMUSG00000010538	1.30209	0.951925	1.25835	1.02628	1.55043	1.47262	0.774309	1.15062	1.30435	1.80259
ENSMUSG00000010554	1.22173	1.21119	1.3449	1.28881	1.1066	1.16824	1.17923	1.24842	1.13928	1.30284
ENSMUSG00000010592	0.0369792	0.0263909	0	0.0450945	0.0356313	0.0306199	0.0520156	0.0496214	0.04467	0.0254724
ENSMUSG00000010601	0.058295	0.0332827	0.0554354	0.0142176	0.0149787	0	0.0437327	0.0469348	0.0563353	0.0192746
ENSMUSG00000010607	19.0892	16.932	18.6571	15.1033	18.919	20.0969	17.1337	18.7236	18.6122	18.8598
ENSMUSG00000010608	3.41648	3.31577	3.12455	3.05591	3.2691	3.06624	2.96555	3.44177	3.33894	3.69372
ENSMUSG00000010609	3.05706	3.1766	3.86321	2.83324	3.83325	3.55063	2.69092	2.88794	3.12169	3.60288
ENSMUSG00000010651	5.92185	5.21537	6.87517	5.24597	7.05302	7.36268	7.39301	6.32812	7.00126	8.17319
ENSMUSG00000010660	7.18177	6.95883	7.52799	6.24467	7.59843	5.88055	6.98094	6.72601	6.97895	7.36784
ENSMUSG00000010663	3.98506	4.27389	4.82712	4.11232	4.62003	4.67921	3.67504	3.56497	4.73408	4.77626
ENSMUSG00000010721	2.11287	2.10243	2.41107	1.92873	2.1328	1.98946	1.74358	2.13856	1.91058	2.15567
ENSMUSG00000010751	0.678331	0.537895	0.730003	0.536145	0.656297	0.485403	0.408362	0.303412	0.789061	0.673772
ENSMUSG00000010755	2.18875	1.8913	2.55072	2.67236	2.32263	2.14107	2.08268	2.13079	2.42364	2.43003
ENSMUSG00000010760	0	0	0	0	0	0	0	0	0.114166	0
ENSMUSG00000010796	0	0	0	0	0	0	0	0	0	0
ENSMUSG00000010797	0.156608	0.357653	0.421957	0.181428	0.22132	0.285288	0.234974	0.420297	0.472948	0.362465
ENSMUSG00000010803	0	0.00688052	0	0.00881762	0.00619309	0	0.0361634	0.0129371	0.0116462	0.00796926
ENSMUSG00000010825	0	0	0	0	0.00669874	0	0	0	0	0.00287331
ENSMUSG00000010830	3.75426	4.0011	6.42619	3.08263	3.95505	4.18632	3.52055	3.12341	4.95834	3.51703
ENSMUSG00000010841	0.0442545	0	0.210418	0.161899	0.113711	0	0	0	0.160375	0.121936
ENSMUSG00000010911	29.0643	30.6473	29.6088	30.8993	27.9029	31.2305	31.3945	34.2145	33.9999	30.1839
ENSMUSG00000010914	33.1854	31.5395	36.2318	32.9783	31.6439	25.6854	34.0267	24.7553	25.2269	32.014
ENSMUSG00000010936	3.01904	3.0273	3.94855	3.05664	3.07033	3.25192	3.03569	2.40347	2.81335	3.32178
ENSMUSG00000011008	0.0429624	0	0.0340458	0.0458419	0.0413965	0.0355743	0.0201439	0.0432377	0.0648721	0.0414314
ENSMUSG00000011034	0.0946555	0.0245647	0.0272765	0.178389	0.110552	0.057002	0.0484161	0.0461876	0.0727629	0.0237097
ENSMUSG00000011096	15.3469	15.227	14.7581	15.827	17.2355	13.8976	14.2945	14.8089	17.4	17.6301
ENSMUSG00000011114	5.57655	5.27197	6.16961	5.76264	4.60568	5.14228	4.92377	5.57583	6.30986	5.83179
ENSMUSG00000011118	0	0	0	0	0	0	0	0	0	0
ENSMUSG00000011148	63.1955	63.1652	60.3097	54.1406	60.5447	51.0687	55.6803	51.5831	57.5398	70.8601
ENSMUSG00000011154	0	0	0	0	0	0	0	0	0	0.0122089
ENSMUSG00000011158	2.82049	2.71839	2.81725	2.92797	3.07597	2.53071	2.78098	2.78684	2.87576	3.15353
ENSMUSG00000011171	0.253212	0.192004	0.2132	0.207462	0.376139	0.275188	0.103884	0.32916	0.391901	0.213665
ENSMUSG00000011179	17.5694	16.1953	18.427	13.9314	14.7105	15.2522	18.7904	17.0765	16.4375	17.792
ENSMUSG00000011254	1.8741	1.65515	1.67079	1.29267	1.58007	1.35784	1.49382	1.28884	1.52811	1.39422
ENSMUSG00000011256	5.01807	7.40338	5.9236	11.4548	6.70834	7.32387	4.21696	3.39012	6.49941	6.00102
ENSMUSG00000011257	79.6453	85.605	94.4715	86.9325	90.8876	88.8226	86.595	85.5864	97.7671	98.0053
ENSMUSG00000011263	0.413299	0.677779	0.543546	0.418213	0.587467	0.42232	0.725663	0.412997	0.499256	0.591193
ENSMUSG00000011267	0.208042	0.173219	0.164864	0.243127	0.155913	0.0574218	0.227606	0.0930554	0.41885	0.286612
ENSMUSG00000011305	61.6111	54.1987	55.2204	45.3145	65.1971	52.6273	54.11	73.7053	64.9199	59.3805
ENSMUSG00000011306	3.77488	3.49852	4.09546	3.15464	3.86938	3.79108	2.949	3.44418	3.98038	4.2082
ENSMUSG00000011349	0	0	0	0	0	0	0	0	0	0
ENSMUSG00000011350	0	0	0	0	0	0	0	0	0	0
ENSMUSG00000011382	2.84123	2.72855	2.20621	2.63054	3.07452	3.06315	2.67329	2.917	2.88507	3.18657
ENSMUSG00000011427	2.56802	2.53549	2.44817	2.33692	2.24496	2.43018	2.62543	2.68163	2.39073	2.48449
ENSMUSG00000011463	0	0	0	0	0	0.0178088	0	0	0	0
ENSMUSG00000011486	0	0	0	0	0	0	0	0	0	0
ENSMUSG00000011589	0.127491	0	0.0224514	0.0172745	0.0727967	0.0469187	0.0265677	0	0.154007	0.0234187
ENSMUSG00000011632	0	0	0	0	0	0.0693762	0	0	0	0
ENSMUSG00000011658	1.44705	1.57175	1.55507	1.34713	1.43285	1.47292	1.21796	1.43027	1.79064	1.68042
ENSMUSG00000011751	0.0701649	0.0579812	0.0819406	0.0855631	0.11861	0.0978506	0.110816	0.0891972	0.115984	0.126171
ENSMUSG00000011752	29.5777	28.4587	39.6769	29.8328	27.2178	27.2355	38.8978	33.3536	30.1116	36.1333
ENSMUSG00000011831	1.59926	1.98875	2.04163	2.02503	1.60992	1.72695	2.01329	2.27535	1.57725	1.80605
ENSMUSG00000011832	2.65982	2.87396	2.98111	2.76357	2.66666	2.43569	2.33883	2.22377	2.86768	2.94517
ENSMUSG00000011837	7.78569	8.20641	8.35298	4.50371	5.79635	5.52111	6.02801	6.4024	7.16223	8.70186
ENSMUSG00000011877	16.5115	16.6182	18.7304	17.5893	18.5965	16.1502	15.7164	12.7923	18.4025	17.6991
ENSMUSG00000011884	9.1194	8.32483	11.8169	9.2143	10.8148	9.92437	8.26976	8.87525	12.1782	11.8621
ENSMUSG00000011958	19.7478	17.522	19.2133	17.6811	17.2421	15.2854	18.461	19.0651	17.101	19.7764
ENSMUSG00000011960	2.02087	1.76701	2.21269	2.19394	1.69452	1.88411	2.06866	1.99759	2.18028	1.96586
ENSMUSG00000012017	2.9069	2.83612	4.21352	2.50718	3.04913	2.92497	2.5534	2.62926	3.5448	3.63467
ENSMUSG00000012042	0.0148445	0.0211882	0.0470545	0	0	0	0	0.0199195	0.0179318	0
ENSMUSG00000012076	4.02725	3.95375	4.74663	3.8204	3.95269	3.2162	4.31331	4.51253	3.67949	4.49488
ENSMUSG00000012114	2.11126	1.99601	2.97597	2.41738	2.3188	1.95918	2.24722	2.12886	2.33783	2.81667
ENSMUSG00000012117	8.45547	7.4198	7.78037	8.00076	8.30914	8.00602	8.40168	7.26356	8.39894	8.40872
ENSMUSG00000012123	0	0.0193847	0	0.00276024	0.00581599	0	0	0	0	0.00249467
ENSMUSG00000012126	0.163841	0.191337	0.283279	0.136225	0.229627	0.295997	0.251413	0.189874	0.377839	0.225717
ENSMUSG00000012187	0	0	0.0718502	0.0138207	0	0	0	0.0304162	0.109525	0.0249819
ENSMUSG00000012211	0	0	0	0.0339096	0	0	0	0	0	0
ENSMUSG00000012282	0	0	0	0	0	0	0.0379343	0	0	0
ENSMUSG00000012296	4.83038	5.43633	6.53653	5.64767	5.37575	4.97631	5.63567	5.13098	5.50831	6.47456
ENSMUSG00000012350	0.0190002	0	0.0200758	0.011585	0.0244103	0	0	0	0.00765062	0.00349012
ENSMUSG00000012396	0.0157516	0	0	0.11525	0	0	0	0.0211367	0	0.00868016
ENSMUSG00000012405	73.7433	69.1181	81.207	61.5504	63.7353	68.3458	71.4826	82.5897	77.5916	70.7455
ENSMUSG00000012422	1.01629	0.960839	1.35176	1.0321	0.806065	0.936222	0.956082	1.11378	0.963173	0.954408
ENSMUSG00000012428	8.67487	8.5316	11.3717	11.1519	10.4259	9.24994	6.71779	7.08949	9.91115	9.76439
ENSMUSG00000012429	0.768572	0.570895	0.54691	0.616857	0.634765	0.792256	0.706017	0.705092	0.833682	0.596404
ENSMUSG00000012443	0.203532	0.236461	0.412602	0.161617	0.103377	0.086225	0.106527	0.215951	0.102919	0.255619
ENSMUSG00000012483	3.69938	3.77163	4.72997	4.05632	4.07376	2.98598	4.25618	4.29667	3.56751	3.90589
ENSMUSG00000012519	0.950732	1.09437	1.55543	0.953681	1.08353	1.19355	0.977824	0.720189	1.16699	1.40274
ENSMUSG00000012520	0.0193773	0	0.0460669	0	0	0	0	0	0.0117037	0.0213563
ENSMUSG00000012535	3.80379	3.49769	3.9949	3.72465	3.60886	2.97331	3.65041	3.50892	3.63423	3.80305
ENSMUSG00000012609	0.68072	0.650921	0.835603	0.824682	0.700207	0.755228	0.67172	0.740305	0.792735	0.853216
ENSMUSG00000012640	3.67708	3.32828	3.73944	3.42402	2.87167	2.76483	3.6099	3.53631	3.55846	3.46715
ENSMUSG00000012705	0.156558	0.223462	0.957077	0.0818212	0.287337	0.148155	0.125839	1.92075	0.648408	0.147898
ENSMUSG00000012777	0	0.0288203	0	0	0	0	0	0	0	0
ENSMUSG00000012819	0.698421	0.520761	0.773203	0.659746	0.591941	0.535158	0.523954	0.425234	0.62961	0.783538
ENSMUSG00000012848	120.446	111.773	128.405	114.766	129.57	125.434	124.98	150.856	143.799	135.115
ENSMUSG00000012889	0.0398029	0.0284061	0.047313	0.0485379	0.140624	0.0329581	0.037325	0.0801157	0.0601013	0.0932194
ENSMUSG00000013033	2.89529	2.86462	3.02442	2.56024	3.3234	2.39058	2.7459	2.29023	3.36331	3.43348
ENSMUSG00000013076	9.83938	9.8269	10.6948	11.0616	10.743	8.93765	9.07548	8.48981	9.76209	10.4285
ENSMUSG00000013083	0	0	0	0	0	0	0	0	0	0.0631848
ENSMUSG00000013089	3.0125	3.1819	4.31073	2.55054	2.51014	2.77953	4.06794	3.62661	2.78646	2.78894
ENSMUSG00000013091	0.162182	0.115744	0.064261	0.197774	0.156271	0.0671459	0	0.054407	0	0.156402
ENSMUSG00000013150	0.980975	0.787605	1.14178	0.920557	1.05353	0.95189	0.718677	0.98726	0.860974	0.895338
ENSMUSG00000013155	0.299199	0.275522	0.351828	0.323666	0.520788	0.159836	0.181015	0.42739	0.489673	0.356349
ENSMUSG00000013158	0	0.0338983	0.0376404	0	0.0305115	0.0393303	0	0.0956055	0.0286885	0.0130874
ENSMUSG00000013160	15.9341	16.8678	18.9797	18.2541	17.8901	17.418	16.2166	16.4128	18.2726	17.4964
ENSMUSG00000013236	5.35734	5.86453	6.08254	5.01183	5.663	4.19416	5.03266	4.31523	5.95929	5.89021
ENSMUSG00000013275	19.2824	16.9117	18.4824	16.8114	22.0202	16.8951	16.1673	15.6386	19.3498	19.6749
ENSMUSG00000013338	0	0	0	0	0	0	0	0	0	0.00564412
ENSMUSG00000013353	0	0	0	0	0.00805442	0	0	0	0	0
ENSMUSG00000013367	0.242438	0.153796	0.320202	0.139609	0.103823	0.289967	0.0757817	0.10844	0.22778	0.163288
ENSMUSG00000013415	0	0.0104125	0.0231239	0.00222398	0.00937215	0	0	0.00489449	0	0.00201001
ENSMUSG00000013418	0.0410164	0.0878166	0.0650073	0.187566	0.184433	0.101889	0.038463	0.137597	0.148641	0.101712
ENSMUSG00000013419	19.0001	19.6617	20.6831	19.3376	21.3973	18.1505	17.3296	16.438	20.0465	21.1114
ENSMUSG00000013465	10.1459	8.50393	10.0298	9.41111	9.62406	8.86123	8.68443	9.80356	11.0876	10.2805
ENSMUSG00000013483	0.0690198	0.0985147	0.158008	0.0794907	0.0985245	0.0762008	0.0143829	0.030872	0.0648467	0.114103
ENSMUSG00000013495	1.39997	1.53057	1.55791	1.37666	1.64552	1.60812	1.27372	1.42293	1.71992	1.60533
ENSMUSG00000013523	0.028065	0.0934694	0.118615	0.02852	0.0120187	0.154925	0.0350905	0.0125532	0.090405	0.0463969
ENSMUSG00000013539	14.6261	14.574	15.2064	15.7616	16.8462	15.5933	16.0852	14.3483	15.7157	15.0816
ENSMUSG00000013562	0	0	0	0.0470487	0.0660897	0	0.0482398	0	0	0.0566961
ENSMUSG00000013584	2.96372	3.6959	3.60946	3.12908	3.88776	3.61651	3.18879	4.89792	3.65548	3.37816
ENSMUSG00000013593	343.563	327.524	325.326	334.514	348.292	324.254	348.347	348.622	339.711	374.436
ENSMUSG00000013611	0.0120324	0	0	0	0	0	0	0	0	0.00663064
ENSMUSG00000013622	11.8396	10.8464	11.8556	10.063	11.2446	12.8654	11.4524	10.0149	12.212	11.4036
ENSMUSG00000013629	2.32614	2.0143	2.29822	2.33667	2.88868	2.31564	1.97494	2.05004	3.02367	2.51853
ENSMUSG00000013643	0.027504	0.0785151	0.217957	0	0	0.0455484	0.0515835	0.147628	0.0664484	0.030313
ENSMUSG00000013646	4.39771	4.22172	4.3265	4.25093	3.91421	4.3458	5.44297	5.32673	4.21092	5.11033
ENSMUSG00000013653	0	0	0	0	0.0489963	0	0.143052	0	0	0
ENSMUSG00000013662	9.65496	9.9384	10.1206	9.36013	8.3173	8.58482	10.341	11.5171	9.42858	9.22893
ENSMUSG00000013663	5.43215	4.94999	5.46726	6.64111	4.84184	4.4675	5.1688	4.9707	4.68232	4.8369
ENSMUSG00000013668	0	0	0	0	0	0	0	0	0	0
ENSMUSG00000013698	17.7627	18.4994	22.9916	19.4134	17.4267	18.0103	15.7649	14.8388	18.7721	20.0406
ENSMUSG00000013701	84.8274	84.6415	89.5666	80.9462	87.2608	77.2802	90.672	83.4207	82.0952	94.003
ENSMUSG00000013707	1.25901	1.30285	2.19495	1.89994	2.02186	1.668	1.53482	1.98508	1.63491	2.04669
ENSMUSG00000013736	4.10529	3.92928	4.54061	4.10842	3.82457	3.75051	3.84222	4.31683	4.13742	4.10121
ENSMUSG00000013766	0	0	0	0	0	0.0459419	0	0	0	0
ENSMUSG00000013787	10.5386	10.074	12.267	10.2701	11.4315	9.82371	9.49637	9.09955	12.2252	11.629
ENSMUSG00000013822	6.93023	7.31519	7.9912	7.54021	8.02382	7.80017	7.74407	8.77049	9.37414	8.06108
ENSMUSG00000013833	10.9588	10.5505	10.5149	9.16626	10.8878	10.41	9.77235	8.61793	9.81644	12.1991
ENSMUSG00000013846	4.5207	4.34832	5.52278	5.75167	5.21851	4.71219	4.95952	4.3923	5.13089	4.72107
ENSMUSG00000013858	24.6214	26.0411	26.3832	24.1001	28.2946	25.4606	23.5786	22.7135	26.0003	28.2628
ENSMUSG00000013878	2.10634	1.98814	1.84866	2.17501	2.07321	2.10982	1.68849	1.88429	1.92883	1.92831
ENSMUSG00000013921	1.42696	1.15289	1.86334	1.32971	1.51043	1.27818	1.1614	1.58965	1.8972	1.64194
ENSMUSG00000013928	0.029042	0	0	0.0177077	0	0	0	0	0.0175411	0.0320081
ENSMUSG00000013936	2863.35	2729.92	2709.27	2536.8	2976.77	2865.18	2959.84	3053.49	2918.24	2952.03
ENSMUSG00000013973	0.500112	0.378416	0.792632	0.650277	0.588323	0.498926	0.497229	0.50938	0.46583	0.697286
ENSMUSG00000013974	0	0.0337394	0.0749281	0.0720637	0.0911055	0.117438	0.0443328	0	0.0571083	0.0651303
ENSMUSG00000013997	3.94538	3.85307	4.76641	3.85946	4.04766	4.22148	3.77363	4.04512	4.22101	4.49432
ENSMUSG00000014030	0.0319124	0.0341625	0.0695453	0.0218902	0.0563737	0.0858797	0.0149629	0.085645	0.0433682	0.0703433
ENSMUSG00000014039	0.451202	0.4708	0.581956	0.546426	0.383785	0.484404	0.513572	0.51777	0.492417	0.438981
ENSMUSG00000014074	3.35581	2.79033	3.38688	2.89064	2.64373	2.33307	2.95392	3.46227	3.28888	3.0574
ENSMUSG00000014075	1.6584	1.47944	1.57236	1.21883	1.82624	1.93721	1.47185	1.80811	1.53826	1.92569
ENSMUSG00000014077	20.8923	21.1048	22.235	21.6065	22.5102	18.8038	20.7842	21.3174	19.3975	22.4643
ENSMUSG00000014104	0	0	0	0	0	0	0	0	0	0
ENSMUSG00000014158	1.36894	1.31087	1.88127	1.61125	1.39139	1.37745	1.67371	1.51141	1.41293	1.43713
ENSMUSG00000014164	1.34084	1.23917	1.15428	1.19397	1.46237	1.2061	1.05836	0.847841	1.32256	1.42993
ENSMUSG00000014177	5.24591	4.57833	5.38426	5.19288	4.75021	4.71013	4.56372	6.93335	5.61163	4.54524
ENSMUSG00000014195	6.37825	6.18675	7.43419	6.89212	6.8425	6.27333	6.64913	6.25619	6.33591	7.59614
ENSMUSG00000014198	0.113883	0.16255	0.252692	0.0833252	0.146309	0.075439	0.0427173	0.137535	0.247623	0.200822
ENSMUSG00000014226	15.8696	14.9744	14.9179	15.0548	14.7881	10.7669	14.5491	17.3493	14.5472	14.2333
ENSMUSG00000014232	2.13843	1.94638	2.45596	1.80462	2.56814	2.36092	1.94718	2.18332	2.41471	2.31413
ENSMUSG00000014243	8.05686	10.8113	9.55794	10.0897	10.4749	11.1056	10.8579	9.51654	8.50866	11.2193
ENSMUSG00000014245	1.24568	0.933458	1.08586	1.2912	0.940219	0.747813	0.817694	1.54618	1.09095	0.986775
ENSMUSG00000014294	281.163	255.735	271.93	238.063	261.436	250.909	279.754	298.746	272.143	314.777
ENSMUSG00000014301	8.03473	6.8106	8.18307	7.3485	8.23564	7.20543	9.27537	9.03008	8.44438	8.7754
ENSMUSG00000014303	2.54385	2.45521	3.571	2.5457	2.59379	2.72828	2.98375	2.93672	3.09243	2.88376
ENSMUSG00000014313	127.697	108.614	116.054	111.315	122.095	126.97	132.931	152.262	131.95	123.029
ENSMUSG00000014329	3.71138	3.80032	3.94153	3.00953	3.46331	3.21462	2.99968	2.87222	3.21053	3.86812
ENSMUSG00000014349	12.7495	11.5518	13.5552	11.4262	11.669	11.0033	12.4778	10.7771	12.466	13.1411
ENSMUSG00000014351	0	0	0	0	0	0	0	0	0	0
ENSMUSG00000014353	2.58711	2.37773	2.22685	2.39565	2.10774	2.29199	2.37477	2.3031	1.92592	2.29961
ENSMUSG00000014355	3.26233	3.26917	3.4057	3.44749	3.36601	2.99524	3.2336	3.33143	3.08068	3.40223
ENSMUSG00000014361	2.06874	1.9879	2.24608	2.2645	2.17645	1.87484	1.8483	1.58472	1.889	2.23065
ENSMUSG00000014402	12.9618	12.4263	14.0646	12.0835	13.0295	13.4749	12.0093	13.0535	13.3449	13.7866
ENSMUSG00000014418	1.36434	1.16377	1.45593	1.57758	1.25001	1.39526	1.41703	1.45878	1.59556	1.45575
ENSMUSG00000014426	5.3245	5.37685	5.29421	6.20112	6.05624	4.65874	5.19145	4.44049	5.07427	5.91034
ENSMUSG00000014444	3.51551	3.40949	4.0732	3.11882	3.50726	3.30242	3.17999	2.51848	3.46947	3.74136
ENSMUSG00000014453	2.14666	2.61562	2.71766	1.06147	1.42939	1.90756	1.54659	1.19437	1.26493	1.99081
ENSMUSG00000014470	18.1824	19.5786	17.5386	15.5772	21.7139	14.5253	16.3164	13.0826	18.5253	20.0198
ENSMUSG00000014496	2.89265	2.8679	2.72238	2.79345	2.74456	2.51951	2.41478	2.09186	2.24581	2.64877
ENSMUSG00000014498	7.62127	7.92011	7.69514	8.13272	7.57706	5.92429	7.50554	6.24438	6.35252	7.59349
ENSMUSG00000014503	2.97538	2.81388	3.35596	2.93087	2.59528	2.3176	2.96703	2.96382	3.18259	3.22896
ENSMUSG00000014504	5.21457	4.76295	5.27333	4.17602	4.28708	4.5595	4.99942	5.10438	4.51278	5.0073
ENSMUSG00000014529	0	0	0	0	0	0	0	0	0	0
ENSMUSG00000014542	0.0428755	0.142795	0.0226513	0.10457	0.257057	0.118341	0.107217	0.0383557	0.0345284	0.0630058
ENSMUSG00000014543	0	0	0	0	0	0	0	0.0397554	0	0
ENSMUSG00000014547	1.40338	1.37198	1.40766	1.44879	1.3337	1.2671	1.23308	1.49621	1.22151	1.31788
ENSMUSG00000014550	2.54922	2.40469	2.53633	2.59382	2.31424	2.15745	2.2774	2.55746	2.33141	2.62566
ENSMUSG00000014551	3.39403	3.29606	3.61737	3.10088	3.44971	2.92598	3.50504	3.2212	2.99709	3.42105
ENSMUSG00000014554	3.66095	3.08278	3.59304	3.24554	4.03425	3.61483	2.91593	3.34011	3.75622	3.9251
ENSMUSG00000014592	5.56995	6.34149	5.39737	5.58932	5.47436	4.88505	5.85507	5.93901	4.62027	5.61789
ENSMUSG00000014599	8.62649	9.95535	12.1354	9.88763	8.38509	6.58929	7.46237	5.57247	8.68384	9.01371
ENSMUSG00000014601	5.80922	5.3337	6.13806	5.57566	5.88245	5.36256	5.19857	4.71886	5.82046	6.19552
ENSMUSG00000014602	0.378511	0.307951	0.665896	0.253868	0.418207	0.288346	0.20587	0.279353	0.48924	0.53189
ENSMUSG00000014603	0	0	0	0	0	0	0	0	0	0
ENSMUSG00000014606	205.444	201.817	194.342	182.621	210.759	188.556	203.761	191.499	182.733	212.253
ENSMUSG00000014609	0	0	0.0331191	0	0	0	0	0	0.0252425	0
ENSMUSG00000014633	12.515	13.1753	13.6983	11.9731	12.392	10.3914	12.3519	10.4612	12.2154	12.6787
ENSMUSG00000014668	2.65838	2.66973	3.10321	2.34398	2.6075	2.22759	2.1197	2.63803	2.36519	2.60532
ENSMUSG00000014686	0	0	0.0342332	0	0	0	0	0.0869513	0.0260917	0.0119027
ENSMUSG00000014704	0.0198958	0.0851944	0.0945994	0	0.102244	0.0658976	0.111943	0.0533955	0.120169	0.0877112
ENSMUSG00000014725	0.00384529	0	0	0	0	0	0	0	0	0.00635701
ENSMUSG00000014747	0	0.14493	0	0.0371466	0.0521801	0.0672618	0.038087	0	0.0735938	0.0559544
ENSMUSG00000014748	18.3314	17.6941	18.3604	17.4241	19.3557	17.1532	17.2388	17.2143	18.8046	20.1226
ENSMUSG00000014763	2.77189	2.7242	2.8036	2.59062	2.79998	2.57905	2.56361	2.85637	2.87296	2.76114
ENSMUSG00000014767	0.447422	0.445551	0.445264	0.529751	0.538057	0.409251	0.419568	0.509628	0.51848	0.500284
ENSMUSG00000014769	16.4087	15.4127	17.711	14.555	13.9222	15.6933	17.8448	17.2228	15.7271	16.204
ENSMUSG00000014771	0	0	0	0	0	0	0	0	0	0
ENSMUSG00000014773	1.34765	1.27839	1.30012	1.29124	1.1184	1.17828	1.13031	0.898572	1.8706	1.39303
ENSMUSG00000014776	13.4656	14.903	14.2748	13.3359	15.3854	14.3264	13.9724	14.2046	15.7154	17.9107
ENSMUSG00000014778	3.82971	3.69462	3.67064	3.93642	4.55067	3.7477	3.77583	3.0773	4.46164	4.4127
ENSMUSG00000014782	0.0515737	0.0460083	0.0204349	0.0275152	0.00828232	0.0320285	0.0120908	0.0346027	0.0467249	0.0426307
ENSMUSG00000014786	0.390892	0.413643	0.726345	0.443802	0.510852	0.51341	0.404478	0.443136	0.521037	0.54966
ENSMUSG00000014791	0.810677	0.838907	1.33303	0.605508	0.98943	0.839083	0.684188	0.81587	1.16289	0.915808
ENSMUSG00000014813	0.336575	0.420356	0.360073	0.333481	0.183774	0.390173	0.347184	0.169365	0.284602	0.259664
ENSMUSG00000014837	0.672253	0.760151	0.816392	0.654762	0.830018	0.650627	0.704086	0.55062	0.653872	0.822699
ENSMUSG00000014846	12.8419	9.43762	13.5991	12.852	11.981	14.7476	9.35437	17.0527	16.6438	14.4693
ENSMUSG00000014850	1.03554	0.882364	0.939984	0.732805	0.83049	0.675576	0.682695	0.926378	1.10687	1.04619
ENSMUSG00000014852	0.0501941	0.0102349	0	0.00874421	0	0.0237499	0.0134484	0.019244	0.0086619	0.0118544
ENSMUSG00000014856	5.93649	5.23749	6.59357	5.0447	5.82521	5.72842	6.13676	6.492	5.56188	6.14352
ENSMUSG00000014859	10.5859	11.1627	11.0482	10.5555	11.6202	9.27827	9.91337	8.92882	10.2474	11.0003
ENSMUSG00000014867	34.3464	33.1845	37.9226	34.422	38.0969	30.9265	33.4295	33.5085	35.7558	40.2861
ENSMUSG00000014873	3.57503	3.0173	3.46536	3.3929	3.10192	2.86586	3.05124	3.11473	3.83038	3.65463
ENSMUSG00000014905	9.35178	9.6898	9.33221	12.95	9.80744	9.33818	9.12039	12.3258	9.43906	9.92515
ENSMUSG00000014907	2.15726	2.1668	2.36983	2.01129	2.05297	2.09817	1.47708	2.15959	2.12334	2.26436
ENSMUSG00000014932	1.72154	1.6113	1.61771	1.28484	1.3778	1.1918	1.53497	1.68523	1.44889	1.63557
ENSMUSG00000014956	20.2966	19.1687	19.0794	19.0129	17.0955	17.0099	18.9602	22.3459	17.2703	18.6727
ENSMUSG00000014959	12.6777	12.477	16.204	13.3923	15.357	12.3741	13.8219	12.2215	14.5013	13.9396
ENSMUSG00000014980	1.80153	1.87448	2.14812	1.84785	2.41183	2.16091	1.95779	1.71706	2.44061	1.96233
ENSMUSG00000015001	0	0	0	0	0	0	0	0	0	0
ENSMUSG00000015002	4.99412	4.70062	4.87091	4.9246	4.61706	3.75562	4.54958	4.46904	4.76785	4.4986
ENSMUSG00000015013	10.178	9.20246	8.12301	8.76764	9.72559	10.977	9.00093	9.89082	10.3478	10.0698
ENSMUSG00000015016	8.18081	6.87425	8.26051	7.29822	9.38409	7.41392	7.60082	6.89264	7.29783	9.14097
ENSMUSG00000015023	8.56305	8.09712	9.14242	8.27225	8.22408	7.35749	7.25721	7.21164	8.07897	8.96374
ENSMUSG00000015027	2.17221	2.05431	2.55567	1.73886	2.15724	1.8097	1.74956	1.96707	2.5274	2.94484
ENSMUSG00000015053	2.34867	1.90496	2.72702	2.17799	2.42906	2.26439	1.85276	2.30007	2.76602	2.53446
ENSMUSG00000015083	1.5848	1.48553	1.76199	1.77395	1.97528	1.21434	1.28651	1.30136	1.77154	1.62935
ENSMUSG00000015085	6.12372	5.96922	7.52246	5.54505	6.90792	5.24928	4.82432	5.92356	7.57774	6.79486
ENSMUSG00000015087	13.6355	12.1295	13.644	12.3883	14.4383	11.6345	12.0339	10.4821	12.5124	14.3021
ENSMUSG00000015090	54.1184	54.1054	50.846	134.092	131.379	97.2134	38.1172	28.2779	64.158	24.335
ENSMUSG00000015092	64.3287	60.6258	78.6658	64.5161	73.6539	68.2981	73.4248	66.0992	75.2783	83.3997
ENSMUSG00000015093	1.29117	1.14561	1.49331	2.10645	2.0623	1.32918	1.04717	1.96671	1.85478	1.69225
ENSMUSG00000015094	4.44829	4.47802	5.54554	4.76849	5.78457	5.04586	4.61225	4.7437	6.8697	6.34747
ENSMUSG00000015095	24.7738	25.2034	25.3448	24.0937	28.483	23.819	23.6764	21.6136	24.6846	29.2296
ENSMUSG00000015112	29.327	29.5698	29.4594	25.2008	23.6051	22.559	24.9203	24.2557	20.948	25.5892
ENSMUSG00000015120	7.10947	6.90629	7.8732	6.46293	7.18602	6.78433	7.00567	6.93426	7.98022	8.40794
ENSMUSG00000015126	3.37745	2.45268	2.8643	3.45028	3.46369	3.28728	3.83397	3.69725	3.39991	4.08157
ENSMUSG00000015127	1.41933	1.71488	1.41088	1.75358	1.36759	1.49483	1.48275	1.30312	1.37612	1.52655
ENSMUSG00000015133	2.13803	1.81928	2.40024	2.04316	1.8488	1.70226	1.70933	1.89885	2.35091	2.2903
ENSMUSG00000015134	0.351851	0.240188	0.351563	0.200542	0.245671	0.506685	0.28691	0.328445	0.563624	0.417291
ENSMUSG00000015143	4.25722	4.09048	5.7256	4.69725	4.6576	5.0102	4.28547	4.52216	5.57439	5.71201
ENSMUSG00000015149	14.61	14.5163	16.4412	15.8875	17.1029	14.8795	14.2727	14.513	16.5471	17.4781
ENSMUSG00000015165	24.2039	21.9307	21.0327	17.713	24.7621	22.144	19.5818	24.5659	24.8449	24.5574
ENSMUSG00000015176	5.35374	5.4456	7.0616	5.49838	5.36997	5.18419	5.50415	5.90715	5.51108	6.88067
ENSMUSG00000015189	6.25472	6.63016	5.86472	5.82986	5.74297	5.30225	5.05322	6.35055	5.53722	5.75102
ENSMUSG00000015202	6.27701	6.48968	4.52205	14.1194	7.80416	8.21551	7.37076	6.52101	6.1038	6.43626
ENSMUSG00000015214	3.48389	3.665	3.34357	3.77804	3.05878	2.7051	3.14266	3.65584	2.97068	3.38133
ENSMUSG00000015217	19.7442	19.021	19.0914	14.429	16.9784	16.3358	17.848	18.0942	17.8163	21.5516
ENSMUSG00000015222	0.15666	0.13784	0.129248	0.129541	0.13234	0.0995111	0.112696	0.118068	0.137395	0.16793
ENSMUSG00000015224	0.507979	0.543794	0.469642	0.438783	0.50306	0.490727	0.357266	0.553836	0.767034	0.68816
ENSMUSG00000015242	0	0	0	0	0	0	0	0	0	0
ENSMUSG00000015243	2.98524	2.97197	3.08941	3.67361	3.12598	2.33079	2.88248	3.26959	2.37937	2.71548
ENSMUSG00000015247	1.67469	1.73301	2.2561	1.6593	1.23713	1.94138	2.08083	1.26407	1.97242	1.75344
ENSMUSG00000015289	4.63063	4.06546	4.95738	3.8356	5.09605	5.5272	4.52261	4.57237	4.98156	5.05541
ENSMUSG00000015290	22.041	22.6846	21.7864	21.1077	20.6926	19.5816	21.8178	21.1152	22.2396	22.4959
ENSMUSG00000015291	13.5473	12.1323	14.084	13.3777	13.1486	12.5381	12.8273	13.965	13.1872	15.7599
ENSMUSG00000015305	4.51331	4.51237	4.40297	4.91822	4.72875	3.71328	3.76466	4.03753	4.51095	4.33374
ENSMUSG00000015312	3.17814	1.90334	1.58509	2.04621	4.08306	3.45973	2.37589	2.23671	2.81893	2.20451
ENSMUSG00000015314	0.00326026	0.018614	0.0103344	0.00397574	0.00837713	0.0053992	0	0.00437486	0.00787664	0.00898307
ENSMUSG00000015316	0.0516303	0.0818822	0.0545529	0.0419739	0.0221104	0.028501	0.0322774	0.0461876	0.0277192	0.0569033
ENSMUSG00000015335	1.36512	0.931889	1.50511	1.0133	1.7284	1.47439	1.18737	1.27431	1.88803	1.54815
ENSMUSG00000015337	17.7406	19.4893	16.3228	16.59	19.036	19.4213	18.7547	16.9404	18.6211	19.1497
ENSMUSG00000015340	1.54443	1.52748	1.7732	1.52374	1.68733	1.45002	1.16319	1.38706	1.8436	1.70216
ENSMUSG00000015341	3.40235	3.22255	3.73641	3.47032	3.23786	3.26071	2.93451	3.30437	3.23469	3.35922
ENSMUSG00000015342	1.57234	1.53921	1.56578	1.91316	1.80553	1.41717	1.5397	1.37236	1.35308	1.31886
ENSMUSG00000015354	3.23754	2.87727	4.39299	3.15191	3.35497	3.4395	2.87846	3.88329	4.38128	3.74491
ENSMUSG00000015355	1.75239	1.4414	2.68323	1.93775	1.45003	1.13132	1.28121	1.63408	1.57867	1.70222
ENSMUSG00000015357	22.782	23.1692	22.9075	23.554	23.3995	22.4295	22.0461	28.2785	25.9695	27.9382
ENSMUSG00000015363	9.24724	9.196	8.99986	7.62172	8.56125	8.452	10.2827	11.3407	9.44606	11.7371
ENSMUSG00000015365	12.3514	12.7011	11.6813	9.89378	11.0525	9.96872	12.3346	13.6626	12.5542	12.166
ENSMUSG00000015377	3.30031	2.85547	3.60738	2.76097	3.22426	3.28328	2.86456	2.49159	3.02439	3.2875
ENSMUSG00000015396	1.19456	2.46938	1.6539	1.59067	1.11133	1.75088	1.64811	1.58453	2.2889	1.46789
ENSMUSG00000015401	0	0	0	0	0	0	0	0	0	0
ENSMUSG00000015405	0.262845	0.281377	0.312439	0.423555	0.301506	0.419742	0.246482	0.226739	0.204114	0.212094
ENSMUSG00000015437	0.0245927	0	0.0389772	0.0599794	0	0.0814542	0.0461234	0.0330003	0.148537	0.0813131
ENSMUSG00000015441	0	0	0	0	0	0	0	0	0	0
ENSMUSG00000015443	0	0	0	0	0	0	0	0	0	0
ENSMUSG00000015451	1.00721	0.974671	1.71359	1.42602	1.0893	0.895261	1.15262	1.30574	1.45728	1.40798
ENSMUSG00000015452	0.329894	0.306066	0.156856	0.170974	0.211913	0.136581	0.0309356	0.0885352	0.119551	0.199972
ENSMUSG00000015461	7.63431	7.8252	9.62292	8.13038	8.04723	7.19119	7.44733	7.09882	9.57797	8.49165
ENSMUSG00000015467	0.280756	0.257615	0.317838	0.256777	0.360697	0.365318	0.150445	0.2691	0.290698	0.20997
ENSMUSG00000015468	4.14003	3.52678	4.97152	5.39851	5.08808	3.40268	4.38761	3.84469	4.54594	4.92257
ENSMUSG00000015474	5.76876	5.57289	6.40223	5.86504	6.50878	5.59335	5.32096	6.50821	7.27862	6.87907
ENSMUSG00000015476	0.980124	1.07109	1.16506	1.39131	1.43628	1.47098	1.09144	1.1919	1.27647	1.18994
ENSMUSG00000015478	8.64422	8.05556	8.6429	9.06025	8.68863	7.57178	8.17308	8.30816	7.91063	9.78951
ENSMUSG00000015484	0.0181943	0	0.0432545	0.0221871	0.0116874	0.0150655	0	0	0.0549457	0.0401049
ENSMUSG00000015488	8.18727	8.93637	8.64675	8.17625	8.59459	8.37445	8.75018	8.96675	8.76286	9.02758
ENSMUSG00000015501	2.18789	1.91781	1.69301	2.17366	1.83532	1.3598	2.45719	1.73735	1.71013	1.83687
ENSMUSG00000015519	0	0	0	0	0	0	0	0	0.0229601	0
ENSMUSG00000015522	5.447	5.01108	5.41049	5.32466	4.94673	4.48473	4.8308	4.79981	4.58193	5.59985
ENSMUSG00000015533	0.0841661	0.113067	0.133396	0.0815058	0.0699672	0.0655927	0.0371419	0.0996533	0.131574	0.117317
ENSMUSG00000015536	2.08287	1.74815	2.06477	1.56964	1.8491	1.67946	1.89468	1.8947	1.91767	2.41596
ENSMUSG00000015542	7.0767	6.14835	7.55856	6.67032	6.71994	7.04866	7.56585	6.74357	8.07358	8.14797
ENSMUSG00000015568	297.94	278.002	322.564	333.384	333.225	335.605	299.725	346.404	339.492	336.305
ENSMUSG00000015575	5.95562	5.39102	6.64961	5.51657	5.31686	5.29382	6.15584	6.68954	5.4589	5.58872
ENSMUSG00000015579	34.8221	34.1323	32.886	34.9733	35.1035	32.6613	33.7138	28.615	32.6339	35.8652
ENSMUSG00000015597	1.1231	1.08087	1.2002	1.30718	1.14051	1.07613	0.926037	1.03675	1.06928	1.16027
ENSMUSG00000015599	0.0425876	0.035757	0.0436748	0.019857	0.0450584	0.0373382	0.0281903	0.016808	0.0574972	0.0345125
ENSMUSG00000015605	32.776	35.614	37.6882	33.4935	35.2551	31.2939	33.0136	28.6821	33.5911	39.1237
ENSMUSG00000015619	0.0798984	0.126714	0.0140702	0.108259	0.205297	0.161721	0.116549	0.214427	0.235927	0.278852
ENSMUSG00000015627	0.25864	0.199966	0.341601	0.177412	0.373819	0.267703	0.202115	0.332601	0.312431	0.403828
ENSMUSG00000015647	17.087	18.4488	17.0253	23.5709	24.1992	17.9746	14.2377	10.1368	17.4565	16.9591
ENSMUSG00000015652	0.0256464	0	0.0406473	0	0	0	0	0.0344143	0	0.0423985
ENSMUSG00000015653	0.095965	0.0871658	0.124442	0.0975209	0.0934012	0.0529747	0.119988	0.120969	0.105385	0.0865357
ENSMUSG00000015656	329.495	336.017	335.307	428.91	305.273	288.083	441.812	481.002	385.437	385.237
ENSMUSG00000015659	2.39241	2.35731	2.2139	2.7951	2.18128	1.81485	2.05531	1.82263	1.94841	2.2625
ENSMUSG00000015665	0	0	0	0	0	0	0	0	0.0306906	0
ENSMUSG00000015668	5.01418	4.59751	5.0261	4.25186	4.54345	3.76696	4.88887	5.59215	5.35505	5.20605
ENSMUSG00000015671	15.076	14.8215	16.3815	14.2925	14.5512	14.6489	15.0571	15.4822	14.7852	15.8527
ENSMUSG00000015672	4.4516	4.51252	4.39277	3.65648	3.31491	3.19303	4.108	4.6228	4.01595	3.93359
ENSMUSG00000015697	2.15405	2.16985	2.40122	2.81844	2.04575	2.13352	2.26158	2.29578	2.34682	2.27749
ENSMUSG00000015702	0.613287	0.340422	0.567003	0.124646	0.415842	0.451397	0.479256	0.640076	0.432155	0.553881
ENSMUSG00000015709	0.0826729	0.0590012	0.12375	0.050408	0.112113	0.0608496	0.0602982	0.0739578	0.171993	0.113895
ENSMUSG00000015711	8.49202	8.94447	9.90095	7.90363	9.17945	8.34102	7.2311	8.88043	8.59565	9.57447
ENSMUSG00000015714	7.53184	7.99432	9.77518	8.722	9.3802	8.76625	7.87375	7.24492	9.67855	9.62987
ENSMUSG00000015721	0	0	0	0	0	0	0	0.0195537	0.00880129	0.0240903
ENSMUSG00000015733	16.5303	15.4387	16.3353	14.1772	14.0117	12.6699	14.2025	18.3841	15.0939	16.0511
ENSMUSG00000015745	23.9824	25.7835	29.7895	21.0766	21.0142	20.2756	24.3648	23.3233	24.2171	27.2023
ENSMUSG00000015747	1.56622	1.84399	2.17378	1.86677	1.77344	1.37748	1.49361	2.19666	1.81713	1.70179
ENSMUSG00000015748	2.18965	2.1103	2.29382	2.73104	1.9796	2.16952	2.33998	2.59502	2.49433	2.63329
ENSMUSG00000015749	17.9051	17.5561	16.9986	13.7251	14.2117	13.1696	16.3633	18.1129	15.3126	17.8783
ENSMUSG00000015750	20.2269	18.9646	22.8914	17.7566	19.0819	22.1392	19.6396	17.8428	19.673	22.5577
ENSMUSG00000015755	10.2981	10.5661	9.37873	11.0102	10.2648	9.00855	9.11179	8.79023	9.30382	9.72253
ENSMUSG00000015757	2.50765	2.2429	3.01117	2.30349	2.24391	1.9132	2.25912	2.57881	1.96434	2.30212
ENSMUSG00000015759	13.5777	13.448	19.3813	14.1826	14.0612	12.7562	13.0589	16.2925	16.4804	15.2762
ENSMUSG00000015766	1.10047	1.22804	1.5267	1.35766	1.43952	1.13134	1.13114	1.40765	1.45365	1.29319
ENSMUSG00000015776	5.38423	5.09088	5.69935	4.15876	5.13463	4.43405	4.5084	4.35334	4.60358	5.69719
ENSMUSG00000015787	0	0	0	0	0	0	0	0	0	0
ENSMUSG00000015790	12.4499	13.4284	13.2824	12.1482	13.1996	14.1456	13.564	13.2731	13.5548	13.8547
ENSMUSG00000015804	4.11575	4.0438	4.24448	3.9619	4.37317	4.37668	3.9124	4.34071	4.45243	4.2254
ENSMUSG00000015806	10.9224	9.92347	10.612	9.51385	12.4084	11.8407	10.298	12.2977	11.4762	13.3767
ENSMUSG00000015812	0.495072	0.314061	0.435914	0.436019	0.636036	0.27329	0.619002	1.55009	0.930278	1.15189
ENSMUSG00000015829	0.0274463	0.0313401	0.00434999	0.0217552	0.0105784	0	0.0205901	0.0147318	0.0165772	0.0136122
ENSMUSG00000015837	93.1178	97.464	110.275	109.254	90.9169	96.8926	96.9421	107.274	101.934	105.382
ENSMUSG00000015839	12.2245	12.2431	13.4325	14.2662	10.7211	11.4935	13.0861	14.9056	12.3956	13.355
ENSMUSG00000015843	31.2255	28.133	27.7542	26.8666	33.2033	27.3961	28.0561	26.2421	29.7709	28.1789
ENSMUSG00000015846	13.1108	12.2918	12.9472	14.3858	13.1368	12.35	10.3191	9.9318	12.1218	13.4927
ENSMUSG00000015850	11.7605	11.0948	12.4662	11.7922	12.2018	12.0228	11.8646	11.3561	12.1842	13.3232
ENSMUSG00000015852	3.46494	3.75783	5.32375	3.49651	4.15994	3.5331	3.34855	3.08614	4.05762	3.01002
ENSMUSG00000015854	0.0173453	0.0247577	0.0824724	0	0	0	0	0.0465506	0	0
ENSMUSG00000015869	4.40532	3.97987	4.82993	4.68952	4.64759	4.51462	4.35464	4.11711	5.03354	5.00946
ENSMUSG00000015879	0.0287515	0	0.0065098	0.00500875	0	0.00680206	0	0.0110231	0	0.0113171
ENSMUSG00000015880	0.044981	0.0356685	0.0396061	0.0213315	0.0321048	0.0165537	0.0562411	0.0402393	0.00603734	0.0908874
ENSMUSG00000015882	0.215393	0.180223	0.14126	0.176618	0.200385	0.141452	0.114922	0.171923	0.183927	0.129951
ENSMUSG00000015889	3.8776	3.67601	4.71472	4.53448	4.53557	4.428	3.66877	4.38005	5.07556	4.77115
ENSMUSG00000015890	0	0.0208206	0	0	0	0.024157	0	0	0	0.0160768
ENSMUSG00000015932	47.1238	45.0785	60.5111	49.4428	45.513	41.6213	49.5623	58.7954	54.2457	59.4317
ENSMUSG00000015937	2.65032	2.45038	3.62511	3.02956	2.79193	2.49947	3.08356	2.79779	3.03237	3.18394
ENSMUSG00000015942	1.19046	1.17887	1.2097	1.34058	1.50747	1.16968	1.33535	1.29936	1.22475	1.23043
ENSMUSG00000015943	8.55135	11.8796	9.98379	8.37822	9.43473	9.99959	8.26385	9.50397	9.975	10.1621
ENSMUSG00000015944	5.29727	4.91399	5.3306	4.84769	4.57907	4.45593	4.18776	5.51612	5.57513	5.50363
ENSMUSG00000015947	0.900269	0.739844	1.5998	1.23923	0.823645	1.0617	0.767477	0.622328	0.8733	0.864429
ENSMUSG00000015950	0.925539	0.990795	1.08489	1.28149	0.953735	0.75041	0.976411	0.87972	1.02486	0.961624
ENSMUSG00000015957	1.24632	1.54741	1.75883	1.22835	1.55732	1.45609	1.08868	1.29439	1.45396	1.34067
ENSMUSG00000015961	1.90176	1.69098	1.71706	1.40193	1.59212	1.39402	1.62258	1.53743	1.77946	1.90701
ENSMUSG00000015962	0	0	0	0	0	0	0	0	0.0555467	0.0253397
ENSMUSG00000015966	0.0571596	0.0407931	0.0905929	0.121981	0.0367175	0.14199	0.0536012	0.140619	0.0920634	0.0682471
ENSMUSG00000015968	0.186077	0.225756	0.294916	0.20564	0.233083	0.231117	0.170131	0.209117	0.19106	0.224308
ENSMUSG00000015970	0.0340825	0.0324315	0.0270088	0.0692701	0.109467	0.0282214	0.0426143	0.0914688	0.0823417	0.0375633
ENSMUSG00000015971	3.33198	3.44102	3.51646	3.51587	3.17277	3.21341	3.0878	3.14029	3.40938	3.70036
ENSMUSG00000015980	1.48562	1.42752	1.67745	1.02424	1.12272	1.09346	0.491696	1.28993	1.61866	1.39656
ENSMUSG00000015981	0.705689	0.547423	0.826683	0.645417	0.748949	0.762173	0.719301	0.617573	0.704203	0.735491
ENSMUSG00000015994	15.336	15.6308	15.1635	14.4623	15.0934	15.3006	15.5248	15.0882	15.3389	15.0092
ENSMUSG00000016018	4.85831	4.62822	5.17411	4.18279	4.0808	3.7443	4.77822	5.91246	4.73628	4.65859
ENSMUSG00000016024	1.36699	1.66944	2.0507	1.16778	1.54021	1.22271	1.7686	1.46158	1.81024	1.66773
ENSMUSG00000016028	1.17504	1.04445	0.981699	0.849753	1.09613	0.754244	0.68904	0.839311	0.93895	0.96376
ENSMUSG00000016087	4.66005	4.33793	5.00948	4.54619	3.83945	3.50636	3.30596	3.16739	4.67472	4.35442
ENSMUSG00000016128	3.17236	3.26699	2.73539	4.12663	3.17816	2.55196	3.79951	3.60073	2.77483	3.53938
ENSMUSG00000016150	0.00198992	0	0.00630769	0.00121331	0	0	0.00373208	0.00534045	0.00240378	0.00219315
ENSMUSG00000016179	0.371199	0.310589	0.50717	0.210722	0.279558	0.105988	0.336087	0.274815	0.572097	0.521968
ENSMUSG00000016181	1.32405	1.0766	1.18685	1.25067	1.12938	1.15926	1.22126	0.983012	1.26511	1.16921
ENSMUSG00000016194	2.16825	2.33595	3.01516	2.17808	2.19862	2.83409	2.64871	1.12591	1.11391	2.36223
ENSMUSG00000016200	0.0029597	0	0	0.00360922	0.0190121	0	0	0.00794309	0	0.00326197
ENSMUSG00000016206	3.56098	3.18985	4.20369	2.32097	2.90271	2.1962	1.88843	2.93294	3.17427	3.09913
ENSMUSG00000016239	0.129699	0.185124	0.220244	0.259837	0.285649	0.153421	0.260624	0.149177	0.156673	0.178681
ENSMUSG00000016252	147.656	119.415	133.777	127.81	151.795	171.822	157.247	176.6	162.695	173.774
ENSMUSG00000016253	10.6693	10.2282	10.4643	8.34268	10.6384	9.3112	9.67194	10.2239	10.3135	12.0222
ENSMUSG00000016255	0.150705	0.215107	0.199044	0.153148	0.0322692	0.166384	0.0471076	0.134818	0.0303413	0.124572
ENSMUSG00000016256	17.4492	17.5252	25.8299	15.4061	19.1432	18.223	16.7307	18.4818	25.2525	21.9054
ENSMUSG00000016257	24.7965	27.6424	25.6686	24.4152	25.1733	20.438	27.5972	23.0063	22.9354	24.8807
ENSMUSG00000016262	1.55937	1.33545	1.84633	1.50449	1.61448	1.32159	1.10102	1.63706	1.96125	1.70346
ENSMUSG00000016283	0	0.064999	0	0	0.0292525	0	0.0427036	0.0916605	0.220038	0.075284
ENSMUSG00000016308	10.5075	10.8712	11.2583	10.1692	10.2044	8.52035	11.4859	9.80307	10.2519	11.0667
ENSMUSG00000016319	118.797	113.675	141.084	117.972	120.648	110.466	135.444	123.106	129.923	125.125
ENSMUSG00000016327	0.0504381	0	0.0532933	0.0205024	0	0	0.0157661	0.0112803	0.0710829	0.0138974
ENSMUSG00000016344	17.4197	16.8274	17.8052	17.0037	17.829	18.8673	16.3104	18.1608	19.8292	18.1499
ENSMUSG00000016346	0.00434033	0	0.00343952	0.00529285	0.00278809	0.00718787	0	0.00291209	0.00262151	0.00837132
ENSMUSG00000016349	641.722	632.503	671.118	630.935	705.682	644.784	628.421	586.648	697.952	768.819
ENSMUSG00000016356	0.467022	0.40192	0.511601	0.364321	0.458823	0.432205	0.476591	0.38707	0.530967	0.556351
ENSMUSG00000016382	9.0246	7.99276	11.3052	8.35799	7.39761	8.11436	8.73628	8.48699	9.6634	9.48249
ENSMUSG00000016386	4.44403	4.29745	4.05281	3.97332	3.82835	4.08108	3.05543	3.97095	4.59606	4.43766
ENSMUSG00000016409	2.10617	2.08571	1.83725	1.87154	1.91928	1.91973	1.99037	2.45377	2.12017	2.01987
ENSMUSG00000016427	322.387	303.282	330.217	353.978	346.722	335.411	342.864	397.882	367.852	431.299
ENSMUSG00000016458	0.68977	0.789258	0.849282	0.764677	0.717726	0.689159	0.641484	0.818493	0.716163	0.763358
ENSMUSG00000016477	1.8604	1.86623	2.17534	1.70151	1.67977	1.35734	1.34199	1.43152	1.78372	1.78873
ENSMUSG00000016481	3.78778	3.46793	4.02383	3.95739	3.53355	3.30029	3.71198	4.45082	4.03968	4.03548
ENSMUSG00000016487	6.28282	5.52731	6.28326	5.98891	5.83889	4.94239	5.01433	5.2687	6.09536	6.23938
ENSMUSG00000016493	0.283338	0.179006	0.228214	0.155767	0.179024	0.176922	0.0871146	0.230616	0.168328	0.227808
ENSMUSG00000016494	11.3599	11.1116	14.7952	10.3439	11.6756	10.2608	9.37623	12.0519	13.588	11.8981
ENSMUSG00000016495	3.52314	3.60901	4.36102	3.28175	3.33203	3.61773	3.69609	3.61744	4.31203	4.25179
ENSMUSG00000016496	2.26204	2.08752	2.39524	2.85952	1.34032	2.03451	1.28005	1.37377	1.40158	2.29426
ENSMUSG00000016498	0.0180087	0.0257046	0	0	0.0462729	0	0	0	0	0.0496199
ENSMUSG00000016503	1.05335	1.52328	1.20817	1.20001	1.35328	1.23946	1.14374	0.967112	1.32266	1.3977
ENSMUSG00000016510	2.28684	2.3006	2.46723	1.99913	1.84066	2.20157	1.87318	2.22754	2.621	2.48243
ENSMUSG00000016520	3.1386	3.13037	3.20573	3.43048	3.2756	2.68229	4.04056	2.72455	3.44499	3.28833
ENSMUSG00000016524	0	0.0438701	0.0487131	0	0	0.0509	0	0	0	0
ENSMUSG00000016526	0.0222247	0.0793057	0.0176121	0.0271021	0.0428293	0.0184028	0.0208412	0.0745571	0.134235	0.0551127
ENSMUSG00000016528	95.3659	92.8405	97.3838	95.0239	95.2319	88.6589	100.406	96.195	99.376	98.9941
ENSMUSG00000016529	0	0.0769568	0.0427262	0.0164371	0.069268	0	0.101119	0.108523	0.0651296	0.044567
ENSMUSG00000016534	14.2414	13.351	14.4499	12.8267	11.5326	11.4188	13.5143	16.5502	13.2017	13.6931
ENSMUSG00000016541	31.4682	30.3429	34.5306	29.0918	32.1365	31.1895	31.5608	29.26	33.7843	32.7731
ENSMUSG00000016552	0.130819	0.22916	0.207336	0.159528	0.190986	0.147712	0.200741	0.191501	0.222673	0.144179
ENSMUSG00000016554	5.38115	4.7586	6.18523	5.4395	5.69872	5.40342	5.53277	5.57062	6.174	6.02866
ENSMUSG00000016559	29.1919	28.7095	32.3302	21.2866	27.8535	28.456	23.1015	29.4586	30.4468	30.3554
ENSMUSG00000016619	3.13174	2.49253	3.55682	2.57388	3.01296	2.76049	3.34279	2.90489	2.44941	3.29651
ENSMUSG00000016624	0.604597	0.638359	0.721956	0.419139	0.329852	0.342895	0.512593	0.333409	0.780364	0.593321
ENSMUSG00000016626	0	0	0	0	0	0	0	0	0	0
ENSMUSG00000016637	1.81261	1.86561	2.42334	1.86456	1.94853	2.36877	2.01197	1.83663	2.32365	1.95696
ENSMUSG00000016664	48.0798	46.0418	55.0476	48.093	48.9573	42.1591	48.1635	43.0146	45.0849	53.3431
ENSMUSG00000016756	0.225275	0.40193	0.430548	0.327231	0.327724	0.279802	0.422501	0.2445	0.296138	0.270189
ENSMUSG00000016757	2.66678	2.79552	3.51986	2.52698	3.06664	3.02629	2.42697	2.69853	3.47489	3.21859
ENSMUSG00000016758	3.26293	4.81573	3.65871	2.89628	3.59314	3.93325	2.66432	2.74025	3.61979	3.15583
ENSMUSG00000016763	0.204798	0.256418	0.335976	0.184021	0.230799	0.243956	0.215634	0.241065	0.42968	0.372231
ENSMUSG00000016831	4.58334	4.78682	4.7032	4.72478	4.50441	3.73625	4.40284	4.63657	4.25985	4.47181
ENSMUSG00000016833	7.05646	6.74588	7.80269	6.02353	7.33687	7.66381	7.44816	8.94039	6.42277	7.25263
ENSMUSG00000016918	2.80169	2.62433	3.33528	2.53953	2.60316	2.47524	3.11989	3.33993	3.32017	2.84832
ENSMUSG00000016921	17.452	15.7298	19.0954	16.1562	17.2333	14.9432	17.3501	19.5662	18.5539	17.4137
ENSMUSG00000016933	8.74675	8.48773	9.78091	8.57249	9.3432	8.3889	7.30867	6.20628	9.18678	9.14715
ENSMUSG00000016940	7.9104	7.32062	7.62653	8.58729	9.04697	8.86299	7.68209	8.89813	8.84671	8.97052
ENSMUSG00000016942	0.0420543	0.0450194	0.0666523	0.0384626	0.0270143	0.0870558	0	0.0141079	0.0254003	0.0115873
ENSMUSG00000016946	2.0924	1.59464	2.13081	1.83576	1.92186	2.06968	2.16634	1.71513	2.36745	2.07131
ENSMUSG00000016982	0	0.0142634	0	0	0	0	0	0	0	0
ENSMUSG00000016984	0.793219	0.590186	0.682088	0.68431	0.758886	0.754634	0.712185	0.894549	0.652385	0.771927
ENSMUSG00000016995	0.122859	0.0681962	0.0973602	0.0873956	0.0350758	0.169552	0.0640058	0.0732717	0.131921	0.127884
ENSMUSG00000016998	0	0	0	0	0	0	0	0	0	0
ENSMUSG00000017000	0	0	0	0	0	0	0	0	0	0
ENSMUSG00000017002	0	0	0.0948666	0.237224	0.0768992	0.396502	0.224519	0.401597	0.0361524	0.148431
ENSMUSG00000017003	0	0	0	0	0	0	0	0	0	0
ENSMUSG00000017004	0	0	0	0	0	0	0	0	0	0
ENSMUSG00000017007	0	0	0	0.00375656	0	0	0	0	0	0.00679027
ENSMUSG00000017009	6.65538	8.15374	7.69138	5.25	4.39989	5.64864	5.85099	6.47475	6.23065	5.36379
ENSMUSG00000017049	0	0	0	0	0	0	0	0	0	0
ENSMUSG00000017057	10.1702	10.8228	11.3541	9.3045	6.90581	7.12145	9.51032	9.57472	8.58484	8.46173
ENSMUSG00000017064	0	0	0	0	0	0	0	0	0	0
ENSMUSG00000017119	18.0764	16.565	17.6687	16.672	15.5901	14.6146	17.4476	18.6768	16.6827	17.94
ENSMUSG00000017132	14.5963	13.5666	13.4159	14.2209	14.7207	12.6553	13.0262	11.9048	14.7261	14.4973
ENSMUSG00000017144	3.05182	2.70686	4.05388	2.62842	2.10883	2.04536	2.88425	3.10078	2.39673	2.66973
ENSMUSG00000017146	0.0620798	0.0649799	0.11151	0.0454221	0.0478536	0.0411232	0.0620961	0.0666426	0.0449946	0.0866653
ENSMUSG00000017165	0	0	0	0	0	0	0	0	0	0
ENSMUSG00000017167	0.955762	0.883726	1.37189	1.07388	1.00394	1.00543	0.93572	0.758215	1.12549	0.990437
ENSMUSG00000017176	5.40053	5.36492	5.30254	4.79762	5.39936	4.97628	5.38387	5.23767	5.33872	5.07008
ENSMUSG00000017188	41.7723	44.6037	45.2319	40.9023	45.0121	39.0114	39.6203	39.5795	40.7821	43.0513
ENSMUSG00000017195	0	0	0	0	0	0.0347499	0	0	0	0.0231265
ENSMUSG00000017204	0.0906844	0.0369822	0.123194	0.0236969	0.0166436	0.0214542	0.0242969	0.0347678	0.0782463	0.085668
ENSMUSG00000017210	7.91993	7.41275	8.37683	8.00876	8.40273	7.203	7.10221	6.22119	7.71119	8.222
ENSMUSG00000017211	0	0	0	0	0	0	0	0	0	0
ENSMUSG00000017221	20.4553	19.1905	22.0865	18.8882	21.9682	20.6525	21.1354	18.9859	21.7207	24.1116
ENSMUSG00000017264	11.585	10.4067	12.6924	12.0005	12.7881	10.8864	10.3386	12.6053	13.1517	13.862
ENSMUSG00000017286	4.11078	3.68502	4.19435	3.33836	3.53596	3.2529	3.73906	4.1746	3.80067	4.17737
ENSMUSG00000017288	3.61771	3.70082	4.27073	4.07228	3.85427	4.24889	4.00989	4.06213	4.32912	4.56694
ENSMUSG00000017291	4.11976	4.52082	4.34847	4.79851	3.70022	3.48428	3.95128	4.40273	3.46541	4.00781
ENSMUSG00000017299	4.97607	4.34704	6.04026	4.57644	5.28112	5.31924	5.431	4.84604	5.18673	5.20914
ENSMUSG00000017300	0	0	0	0	0.0567132	0	0	0.0592356	0	0
ENSMUSG00000017307	2.82945	2.8775	3.83979	3.33179	3.11255	3.01646	2.98497	2.80012	3.69562	3.51797
ENSMUSG00000017309	30.6314	25.9492	29.0388	26.2058	34.5128	33.8041	23.7394	25.9191	34.6641	37.1656
ENSMUSG00000017310	0	0	0	0	0	0	0	0	0	0
ENSMUSG00000017311	0	0	0	0	0	0	0	0	0	0
ENSMUSG00000017314	1.35177	0.922777	1.3856	1.06162	1.27419	0.936816	0.688925	0.916814	1.29568	1.3036
ENSMUSG00000017316	0	0	0	0	0	0	0	0	0	0
ENSMUSG00000017344	9.7247	8.93912	12.2144	9.5677	11.3985	11.9273	9.88604	7.82026	11.1168	12.5873
ENSMUSG00000017376	3.1639	2.66516	2.78469	2.80276	2.41554	2.28697	1.99417	2.32288	2.46702	2.57955
ENSMUSG00000017386	1.50186	1.5465	2.39731	1.55673	2.08109	1.75879	1.20717	1.94333	2.12522	1.9922
ENSMUSG00000017390	0.0865832	0.0463439	0.0343066	0.013198	0.0695228	0.0179234	0.0202983	0.0435689	0.0915167	0.0178924
ENSMUSG00000017400	0.213758	0.0481746	0.0713237	0.0480179	0.101177	0.111789	0.0633003	0.04529	0.108722	0.0557975
ENSMUSG00000017404	173.016	170.209	193.983	154.5	176.155	177.856	175.693	191.826	189.214	182.613
ENSMUSG00000017405	0.872395	0.781874	0.728849	0.643257	0.781951	0.604776	0.634175	0.825804	1.12736	0.823605
ENSMUSG00000017412	0.0985025	0.129349	0.0749365	0.0912908	0.0708678	0.0522005	0.0665066	0.0634455	0.0761528	0.0738225
ENSMUSG00000017417	0.993146	1.25079	1.65507	1.30905	1.66997	1.63262	1.23263	1.20529	1.40259	1.5815
ENSMUSG00000017418	1.21578	1.49364	1.36332	1.43097	1.13992	0.992682	1.35287	1.21789	1.15772	1.05255
ENSMUSG00000017421	7.48948	7.2983	8.26371	8.39895	6.56231	7.0448	7.47089	8.84708	7.40685	7.76332
ENSMUSG00000017428	10.0529	9.50802	11.3819	9.51308	9.04852	9.37322	10.0548	10.2528	10.1988	10.4729
ENSMUSG00000017446	3.21457	3.07495	3.66468	3.24605	2.60834	2.6711	2.36925	3.01191	3.7605	3.30046
ENSMUSG00000017453	0.157274	0.0816303	0.113302	0.1482	0.220424	0.118389	0.16089	0.115114	0.397238	0.323036
ENSMUSG00000017466	28.0998	28.3861	34.2063	28.4412	30.9535	27.4107	26.9455	30.1043	34.371	32.7329
ENSMUSG00000017478	4.09256	3.59264	4.07452	4.06285	3.84588	3.64014	3.88463	3.78489	4.27527	4.82394
ENSMUSG00000017485	4.33313	4.0117	4.02558	3.79285	3.73508	3.24578	3.81182	4.41034	3.86225	4.21367
ENSMUSG00000017491	1.35492	1.47438	1.33948	2.03261	1.50804	1.32186	1.66055	1.53011	1.5881	1.63376
ENSMUSG00000017493	22.1999	24.781	28.8855	24.5753	30.5553	23.8519	21.5078	25.2288	28.2081	25.4367
ENSMUSG00000017499	0.0472759	0.115678	0.203376	0.0658868	0.0780905	0.12303	0.0633326	0.0996889	0.0571083	0.096765
ENSMUSG00000017548	3.96358	3.89391	4.00684	4.15847	3.30301	3.5599	3.58959	4.52323	3.70093	3.99057
ENSMUSG00000017550	0.168792	0.180693	0.200641	0.160094	0.174687	0.16306	0.0967294	0.188749	0.220889	0.186031
ENSMUSG00000017561	1.9311	2.24766	2.32502	1.703	2.06569	1.71568	1.88083	1.97962	1.81212	2.26077
ENSMUSG00000017588	0	0	0	0	0	0	0	0	0	0
ENSMUSG00000017607	0.0615127	0.0780441	0.140822	0.100016	0.158055	0.135825	0.128185	0.0641996	0.0908184	0.0979261
ENSMUSG00000017615	16.7095	15.9979	21.2131	16.447	15.9955	15.7772	14.7321	13.724	15.9199	17.2014
ENSMUSG00000017631	3.35001	3.01779	3.45294	3.2709	3.57209	3.06437	2.69785	3.00118	3.77463	3.94042
ENSMUSG00000017639	0.0284379	0.00676509	0.0225358	0.0231192	0.0365351	0.0392458	0	0.0318001	0.0343523	0.0261185
ENSMUSG00000017652	0.497688	0.443982	0.62446	0.366674	0.51951	0.257564	0.447259	0.445223	0.576146	0.479952
ENSMUSG00000017664	4.89936	4.64916	5.74871	4.41765	5.54091	5.02061	4.06131	4.31024	5.35156	5.05169
ENSMUSG00000017667	0.581053	0.706493	0.573015	0.637712	0.58061	0.527462	0.500483	0.525576	0.670704	0.742385
ENSMUSG00000017670	3.23846	3.14474	3.74432	3.05574	3.82635	3.10356	2.52905	2.89232	3.64263	3.57213
ENSMUSG00000017677	3.72903	4.3744	3.98692	3.29443	3.58458	3.3738	2.90715	2.86446	3.71281	3.6413
ENSMUSG00000017679	2.18383	2.1091	2.73696	2.31211	1.62392	1.74931	2.37064	1.86337	2.10038	1.92941
ENSMUSG00000017686	7.88803	7.32917	7.76079	7.6006	6.99468	6.07402	7.65604	6.83918	7.07162	7.45731
ENSMUSG00000017688	0	0	0	0	0	0	0	0	0	0
ENSMUSG00000017692	2.9765	2.64066	2.41194	3.03385	3.19146	2.34727	2.98008	2.67273	2.94672	3.25993
ENSMUSG00000017697	0.546837	0.55392	0.950562	0.311911	0.498578	0.20449	0.661671	0.260376	0.383555	0.39855
ENSMUSG00000017707	77.6656	75.3738	81.9892	81.5155	78.3587	66.3886	74.7194	79.0055	74.4326	80.1648
ENSMUSG00000017713	3.38588	2.96204	3.03899	3.1596	3.35212	3.49699	3.70997	3.02895	3.43038	3.55112
ENSMUSG00000017715	3.27789	3.0813	3.34799	3.32296	3.50509	3.4325	3.30359	2.97677	3.41567	3.52873
ENSMUSG00000017716	0.176472	0.162985	0.312597	0.132917	0.120028	0.137529	0.116813	0.0835775	0.200634	0.343226
ENSMUSG00000017718	0.748413	0.498512	0.743332	0.401569	0.589727	0.446191	0.505311	0.495443	0.77147	0.533402
ENSMUSG00000017720	0	0	0	0.0461084	0	0	0	0	0	0.0208361
ENSMUSG00000017721	10.3308	10.5624	12.3526	9.40377	11.7427	10.6473	9.73917	8.83618	11.8045	12.4306
ENSMUSG00000017723	0.247825	0.265298	0.687367	0.283324	0.437786	0.461717	0.290497	0.124706	0.41163	0.307278
ENSMUSG00000017724	0.12515	0.113675	0.072128	0.0485594	0.073084	0.150732	0.170704	0.0916014	0.0962046	0.112853
ENSMUSG00000017733	0	0	0	0	0	0	0	0	0	0
ENSMUSG00000017734	0.836813	0.677602	0.828921	0.814403	0.537541	0.626282	0.633811	0.615435	0.728979	0.842464
ENSMUSG00000017737	0.548836	0.598215	0.648438	0.571932	0.641008	0.694075	0.580172	0.803421	1.20542	0.786355
ENSMUSG00000017740	0.407829	0.31813	0.405861	0.329625	0.261976	0.306282	0.284606	0.216357	0.464006	0.420734
ENSMUSG00000017747	4.5259	4.19432	4.63655	4.79125	4.88762	4.27985	3.54294	4.084	5.22948	5.19054
ENSMUSG00000017754	10.0487	9.38486	12.4089	11.321	14.0256	12.4182	11.4784	9.11886	13.5706	13.2702
ENSMUSG00000017756	22.4451	21.342	22.4433	18.7163	22.1929	16.8726	20.8021	17.4121	20.9141	23.2812
ENSMUSG00000017760	22.5597	23.6051	28.1103	22.9849	25.9906	23.6665	22.3493	21.9404	27.6769	26.2052
ENSMUSG00000017764	1.57464	1.48628	1.8315	1.64921	1.64776	1.53518	1.50043	1.49953	1.74873	2.09235
ENSMUSG00000017765	12.3962	11.6033	13.9961	9.65672	10.6773	11.1118	12.3675	11.3072	11.7541	12.6526
ENSMUSG00000017767	0.0310326	0.0885882	0	0.0189215	0.0398687	0.154176	0.0582014	0.0416419	0	0.102606
ENSMUSG00000017774	20.4114	19.9713	23.6635	21.4411	20.7595	19.326	20.1868	19.3728	21.1129	23.4033
ENSMUSG00000017776	14.4247	13.9924	15.6554	15.6828	12.9109	12.0183	15.123	15.8997	12.5184	13.7625
ENSMUSG00000017778	300.756	287.198	270.8	280	292.522	291.593	308.737	341.691	305.107	302.548
ENSMUSG00000017781	15.8572	14.9181	16.1719	16.0413	15.7792	13.5693	15.1587	16.3891	16.2312	17.8914
ENSMUSG00000017801	5.37058	5.09362	6.21592	5.10578	5.22022	5.29546	5.26818	5.64205	5.6766	5.65623
ENSMUSG00000017802	9.9579	10.042	10.2149	10.4693	10.3914	10.6246	9.0058	9.92926	9.68732	9.92838
ENSMUSG00000017817	146.166	144.148	146.236	128.477	143.842	131.579	159.053	142.544	135.84	161.029
ENSMUSG00000017830	0.658381	0.616219	1.04347	0.612021	0.748781	0.714965	0.526303	0.724151	0.977839	0.672092
ENSMUSG00000017831	6.70116	6.71452	7.71066	6.80709	6.13837	5.71524	6.52278	6.94192	6.81587	6.72824
ENSMUSG00000017832	0.194574	0	0.0770955	0.0296593	0.124988	0	0	0.0652734	0	0.0536114
ENSMUSG00000017837	12.5745	13.7921	13.109	11.9158	13.213	12.7658	11.8287	11.2048	12.2447	13.342
ENSMUSG00000017843	13.012	12.4344	13.1248	12.3099	12.0736	10.8625	11.0708	11.6098	11.6612	12.9716
ENSMUSG00000017858	6.51603	6.06248	5.59313	5.9403	6.26638	5.99034	5.22396	5.41196	6.74458	6.57032
ENSMUSG00000017861	0.0686174	0.0870582	0.157087	0.097622	0.127335	0.126261	0	0.092076	0.0920982	0.134445
ENSMUSG00000017868	0.0207005	0	0	0	0	0.0514221	0	0	0	0.0114073
ENSMUSG00000017897	0.798553	0.884627	0.812273	0.864793	1.08718	0.750049	0.849431	0.559769	0.446323	0.74875
ENSMUSG00000017922	0	0	0	0	0	0	0	0	0	0
ENSMUSG00000017929	2.81176	3.03049	3.39102	2.914	3.00153	2.8509	3.18252	2.76103	3.63421	3.13959
ENSMUSG00000017943	0.0410641	0.039075	0.108472	0.0250379	0.0175855	0	0	0.0183676	0.0165348	0.052801
ENSMUSG00000017950	0	0	0	0	0	0	0	0	0	0
ENSMUSG00000017969	5.72306	6.73529	8.30739	4.52965	5.6912	6.67543	7.86955	7.43964	8.55856	7.53571
ENSMUSG00000017978	0.162436	0.137003	0.204787	0.114799	0.21343	0.140616	0.110781	0.188246	0.245274	0.246161
ENSMUSG00000017999	2.47066	2.54283	2.9746	2.96817	3.00461	2.18541	2.48873	2.62668	2.69226	2.53311
ENSMUSG00000018001	4.16881	3.80307	4.97615	3.59143	3.90388	3.66881	3.98649	3.89171	3.99159	4.52033
ENSMUSG00000018008	1.4777	1.68868	2.22344	1.51971	1.53798	1.45591	1.43833	1.34284	1.49694	1.74973
ENSMUSG00000018012	0.737438	0.54578	0.995622	0.749395	0.771966	0.904626	0.665918	0.6597	0.824824	1.05357
ENSMUSG00000018040	3.94203	3.57719	4.36516	3.75259	3.92412	3.7505	4.18624	3.66952	4.4623	4.33384
ENSMUSG00000018042	15.9321	14.8593	17.9712	15.4155	17.46	16.492	14.6243	14.0247	19.1562	20.1039
ENSMUSG00000018068	0.436071	0.494137	0.50648	0.495236	0.624385	0.407939	0.549394	0.527084	0.47449	0.47327
ENSMUSG00000018076	2.13351	2.26106	1.9991	2.39236	2.14986	1.78557	2.30123	2.0366	1.90251	2.13822
ENSMUSG00000018102	42.4026	40.1597	46.4814	39.7497	39.2479	39.3604	42.4557	39.3947	46.8668	48.0968
ENSMUSG00000018126	0.1424	0.0554326	0.102587	0.0710387	0.166314	0.107192	0.024279	0.104227	0.406582	0.192612
ENSMUSG00000018143	9.65032	13.6451	10.4309	11.1389	6.9783	8.8903	11.7491	9.96117	8.82505	9.84271
ENSMUSG00000018160	4.24443	4.23271	4.66161	4.28783	3.77354	3.47444	3.94236	3.70315	3.54808	4.12653
ENSMUSG00000018166	2.18958	2.62256	2.37245	2.22986	2.45858	1.92484	2.13585	2.27647	2.73006	2.5329
ENSMUSG00000018167	5.44073	5.07326	5.77494	5.27268	5.80366	5.47518	4.59927	5.34236	6.96806	5.56417
ENSMUSG00000018168	0.0201708	0.0518232	0.0447566	0.0418157	0.0570112	0.0467659	0.0378303	0.0541335	0.053605	0.0689158
ENSMUSG00000018169	3.32129	2.53898	3.72616	2.98832	3.16427	3.09004	3.00954	2.01973	3.38093	3.18065
ENSMUSG00000018171	8.95222	8.60125	10.1595	8.09006	7.29547	7.19315	9.15809	9.14148	8.62697	8.54124
ENSMUSG00000018189	3.42149	3.15797	3.37246	3.60474	3.82101	4.1045	3.5146	3.81249	3.82639	3.82423
ENSMUSG00000018196	2.00892	1.78711	1.79297	1.73793	1.85682	1.86013	1.89518	2.15009	1.89664	2.13422
ENSMUSG00000018199	1.59901	1.69061	1.61326	1.51435	1.39331	1.13401	1.49946	1.93209	1.60964	1.57466
ENSMUSG00000018209	3.15787	3.21708	2.76991	3.26296	2.69436	2.6747	2.46397	3.02445	2.73722	2.73981
ENSMUSG00000018211	0	0	0	0	0	0	0	0	0	0
ENSMUSG00000018217	15.3172	15.4603	20.7099	14.6356	15.8816	15.0061	15.9252	16.2457	17.4518	16.7906
ENSMUSG00000018238	0.278209	0.074456	0.192909	0.15903	0.201051	0.287957	0.163056	0.233326	0.168035	0.210803
ENSMUSG00000018239	2.51344	2.24674	2.45453	1.96595	2.28321	1.93405	2.47601	2.28255	3.03618	2.51831
ENSMUSG00000018259	0	0	0	0	0	0	0	0	0	0
ENSMUSG00000018263	9.42743	7.77395	10.3801	7.0931	9.33614	8.09395	6.55957	8.94045	11.9083	11.4976
ENSMUSG00000018286	44.6155	39.3399	45.985	40.5922	45.0312	44.1755	45.04	43.8951	45.6907	46.2613
ENSMUSG00000018287	39.9443	41.5855	39.2555	36.9255	42.7035	37.3034	41.4405	41.2728	37.558	45.6411
ENSMUSG00000018293	47.5322	44.1818	54.0164	41.3373	45.3328	46.0091	42.9346	42.2457	46.4913	56.8372
ENSMUSG00000018322	5.58769	5.47178	6.20471	5.42565	5.88026	5.67527	5.42502	5.93915	7.42338	6.39522
ENSMUSG00000018326	19.6833	19.2863	22.4249	20.1829	20.9145	19.7483	20.2107	21.9007	21.4182	21.4864
ENSMUSG00000018334	1.63574	1.52576	1.69419	1.54909	1.44997	1.56441	1.13761	1.45441	1.69366	1.51238
ENSMUSG00000018339	170.303	163.898	285.599	200.385	214.966	211.001	183.027	204.479	324.549	267.526
ENSMUSG00000018340	66.713	64.4105	74.5584	63.4367	75.8912	64.1129	63.9049	60.5537	75.9579	77.4585
ENSMUSG00000018341	0.0372326	0.0398577	0.0590103	0.00567544	0.047834	0.0154149	0.0174574	0.0249807	0.0449761	0.0205176
ENSMUSG00000018347	2.27887	1.95589	2.1246	1.91623	2.12405	2.68864	1.42467	2.21852	2.48294	2.39671
ENSMUSG00000018362	12.8206	12.3868	13.8711	11.5645	9.36468	10.0357	15.2615	13.4594	9.88913	12.9514
ENSMUSG00000018363	6.25264	5.61983	6.29473	6.98884	5.61057	4.99231	6.24497	6.75989	5.49691	5.93745
ENSMUSG00000018372	1.5391	1.56058	2.01278	2.17941	1.39386	1.43459	1.70355	2.00885	2.00143	1.90948
ENSMUSG00000018377	11.6515	10.9446	10.6687	12.4534	10.4921	10.6265	10.2063	12.3698	10.2269	11.7079
ENSMUSG00000018378	11.3419	11.2432	11.9323	10.5223	12.2553	12.0632	10.4868	10.98	12.4385	13.3522
ENSMUSG00000018379	10.3471	9.13677	11.1354	9.37103	8.97876	8.57289	9.24481	12.233	9.07736	10.8381
ENSMUSG00000018381	0.399665	0.291298	0.539093	0.30072	0.371442	0.380224	0.318966	0.422194	0.267074	0.388937
ENSMUSG00000018387	0.184253	0.0876638	0.170347	0.121706	0.1874	0.203423	0.0863912	0.133924	0.204025	0.232685
ENSMUSG00000018395	3.18092	3.71092	3.85525	3.42264	2.9859	3.37596	2.56732	3.30371	3.75921	3.63603
ENSMUSG00000018398	8.09921	7.75934	8.78143	8.23524	8.17669	6.87935	6.84421	7.1001	7.40783	8.466
ENSMUSG00000018401	3.15233	3.04541	3.13942	4.25131	3.10468	3.06479	2.91893	4.09333	3.26786	3.25908
ENSMUSG00000018405	7.44967	7.22356	6.44021	5.98379	7.07135	6.81091	5.75037	6.90669	7.55621	8.47514
ENSMUSG00000018411	10.2086	10.9702	12.9616	13.301	12.8081	12.3476	11.8817	10.2882	11.0799	12.365
ENSMUSG00000018412	5.30189	4.4291	4.71449	6.04881	5.02944	4.67941	4.5286	4.95669	5.00822	5.03651
ENSMUSG00000018415	10.7528	10.7881	11.864	12.9001	12.1075	11.1341	10.7166	10.2591	11.7701	11.695
ENSMUSG00000018417	2.20556	1.91968	2.44797	1.93339	1.6438	1.70163	1.68161	1.5237	1.88159	1.93311
ENSMUSG00000018425	3.80432	3.34616	4.48246	4.09491	4.29804	3.49551	3.16067	4.2541	4.33351	4.00896
ENSMUSG00000018427	3.97085	4.7838	3.1525	9.36915	4.24033	4.5489	4.63236	4.38004	4.38304	4.78995
ENSMUSG00000018428	41.4289	42.1396	40.1489	45.1744	48.4607	38.6475	36.5565	31.1533	41.4938	41.7678
ENSMUSG00000018433	3.13795	3.21805	3.71958	3.04278	3.43857	3.64639	3.27642	2.83959	2.9146	3.09152
ENSMUSG00000018442	2.06652	1.92884	2.41993	2.405	2.10816	1.86736	1.75272	2.33734	2.15711	2.17361
ENSMUSG00000018446	28.442	30.1263	30.6792	28.4816	32.4305	31.1046	30.4917	30.8209	28.5758	32.0768
ENSMUSG00000018449	2.03789	1.82684	2.02852	1.87141	1.69222	1.39934	1.70128	1.83418	1.92135	2.06798
ENSMUSG00000018451	0.202057	0.12818	0.533738	0.232711	0.25959	0.22308	0.378957	0.301262	0.461041	0.395899
ENSMUSG00000018459	0.081262	0.0483286	0.150259	0.107353	0.1305	0.100931	0.0381016	0.0908695	0.106343	0.100756
ENSMUSG00000018470	0.13559	0.211128	0.136754	0.0751575	0.0791807	0.0612399	0.0462361	0.0496214	0.10423	0.115475
ENSMUSG00000018474	4.01127	3.77319	5.36312	4.82016	4.77189	4.27392	3.53014	3.76616	4.80511	4.78052
ENSMUSG00000018476	4.0881	5.29147	4.41879	4.72207	5.0042	4.33963	4.24792	3.48224	4.06109	4.3601
ENSMUSG00000018479	0.0354926	0	0	0	0	0	0	0	0	0
ENSMUSG00000018481	3.19109	3.2679	3.47277	3.15176	3.0467	3.15812	2.94119	2.92558	2.84487	3.30321
ENSMUSG00000018486	0.164147	0.145039	0.260159	0.224	0.170717	0.297728	0.161258	0.0839105	0.179402	0.180912
ENSMUSG00000018500	0.19141	0.245886	0.364041	0.268428	0.147547	0.285288	0.251291	0.179794	0.184975	0.232054
ENSMUSG00000018501	10.1802	10.0451	9.83899	10.5755	9.86671	8.73769	8.7632	8.87401	9.05411	9.81325
ENSMUSG00000018507	0.787405	0.573187	1.14813	0.801772	0.910446	1.01711	0.900831	0.760751	1.15091	1.00667
ENSMUSG00000018509	5.26509	4.89872	5.68676	5.50503	6.46361	5.7483	5.74192	5.78291	6.313	6.40459
ENSMUSG00000018537	1.61252	1.45816	2.30171	1.48396	1.84004	2.00697	1.4276	1.43805	2.17776	2.48367
ENSMUSG00000018541	1.49563	1.6759	1.87199	1.60653	1.39173	1.63195	1.52049	1.6412	1.5112	1.65994
ENSMUSG00000018543	0	0	0.179395	0.0345074	0.0727092	0.187449	0	0	0.0683652	0.0623748
ENSMUSG00000018547	6.77936	7.09026	7.00179	6.881	7.11421	5.63039	6.80914	5.55476	6.52522	6.53684
ENSMUSG00000018548	1.59589	1.19484	1.60605	1.34616	1.42766	1.46737	1.12011	1.50429	1.50202	1.70762
ENSMUSG00000018554	10.6788	10.2418	9.88777	10.5207	13.7435	9.86628	9.48699	7.66763	10.2746	9.61173
ENSMUSG00000018559	28.0967	27.86	33.7829	29.6641	32.0006	33.1821	28.7759	24.2372	31.6137	32.3843
ENSMUSG00000018565	11.4689	11.9095	11.7359	9.88398	11.4316	11.0136	10.3941	9.99826	10.4511	11.4611
ENSMUSG00000018566	108.027	107.495	108.917	96.6306	105.899	94.0151	110.738	94.1229	94.2369	103.616
ENSMUSG00000018567	70.8983	70.8264	79.7682	76.31	77.627	83.2859	66.7002	82.9041	82.6593	80.8409
ENSMUSG00000018569	0.0362578	0.0776284	0.0287327	0.0221074	0.0465817	0.0300226	0.0340006	0.0243267	0.065698	0.129873
ENSMUSG00000018570	0.104394	0.106433	0.118183	0.136397	0.0383197	0.370465	0.11188	0.0600361	0.108091	0.139711
ENSMUSG00000018572	4.75831	4.40462	5.74591	4.09205	4.26952	4.00258	4.24961	4.30014	4.61399	5.54158
ENSMUSG00000018574	157.564	145.815	133.364	153.574	174.27	163.455	172.192	177.345	163.318	165.896
ENSMUSG00000018581	0	0.00348642	0	0	0	0	0	0	0.00295061	0.00134603
ENSMUSG00000018583	13.1732	12.1593	12.6855	12.0313	12.2868	11.7564	12.339	12.6991	13.141	13.1383
ENSMUSG00000018585	31.6596	34.94	47.798	32.677	43.7771	37.512	34.1572	36.264	39.1115	41.0802
ENSMUSG00000018589	0	0	0	0	0	0	0	0	0	0
ENSMUSG00000018593	69.5301	66.0823	97.4474	59.4023	69.541	65.8486	55.987	53.1181	73.9678	76.5953
ENSMUSG00000018595	0.0351394	0	0	0.0214255	0.0451448	0.0290966	0	0	0.0212238	0.0193641
ENSMUSG00000018599	14.823	13.1585	13.1067	8.76844	12.1779	12.4892	11.1689	14.2898	11.9215	13.3346
ENSMUSG00000018604	1.2742	1.06536	1.66461	1.76838	1.79455	1.59807	1.49985	1.38073	2.0351	1.63643
ENSMUSG00000018620	0	0	0	0	0	0	0	0	0	0.00592057
ENSMUSG00000018623	0	0	0	0	0	0	0	0	0	0
ENSMUSG00000018634	0	0	0	0	0	0	0	0	0	0
ENSMUSG00000018648	0.127098	0.103664	0.172662	0.132849	0.139961	0.0902068	0.0340531	0.121821	0.328996	0.140079
ENSMUSG00000018651	2.16118	2.01695	2.12668	1.99832	2.05952	2.26149	1.53668	2.02365	2.33812	2.15287
ENSMUSG00000018654	0.330105	0.357742	0.387546	0.432367	0.337707	0.263214	0.20637	0.459365	0.280608	0.353712
ENSMUSG00000018656	0	0	0	0	0.0245778	0	0	0	0	0
ENSMUSG00000018659	4.18952	4.68739	4.86041	3.99734	4.43623	4.21885	3.62301	4.03409	4.46288	4.65732
ENSMUSG00000018661	4.16388	3.90154	4.81486	4.53364	4.72174	3.94038	4.17029	3.69643	4.50807	4.49158
ENSMUSG00000018666	4.98362	4.4709	4.68938	4.33877	4.35336	4.22925	4.49512	5.22349	4.6823	4.90508
ENSMUSG00000018669	4.78032	4.21819	5.15371	4.62059	5.60586	5.70726	4.51748	4.7115	6.19978	5.47275
ENSMUSG00000018672	9.3246	8.37829	10.596	9.28399	10.6234	10.4095	8.09917	8.64925	10.7809	11.2112
ENSMUSG00000018677	37.801	37.6221	44.0906	37.6821	43.9219	40.4253	39.9418	36.573	44.409	44.3802
ENSMUSG00000018678	3.25842	3.15965	4.13145	3.75276	4.5849	3.34048	3.51149	3.66449	4.31097	4.39495
ENSMUSG00000018697	3.16347	3.14493	3.49211	2.64936	3.95352	2.81311	2.7703	2.90707	3.6727	3.43907
ENSMUSG00000018698	0	0	0	0	0	0	0	0	0	0
ENSMUSG00000018707	19.6716	19.457	21.437	24.5842	22.3115	18.0853	21.979	18.1679	21.1964	22.404
ENSMUSG00000018727	0.204406	0.201986	0.299045	0.0862839	0.242407	0.234353	0.206426	0.189891	0.170943	0.251276
ENSMUSG00000018733	2.09733	2.35212	1.8045	2.1557	2.09146	1.85244	2.04169	2.13087	2.02683	1.99783
ENSMUSG00000018736	11.7247	12.1949	13.8337	13.4438	12.0365	11.1287	12.6032	14.1306	11.8944	13.963
ENSMUSG00000018740	1.48867	1.30232	1.76575	1.30004	1.55472	1.24062	1.5491	1.08258	1.20659	1.42371
ENSMUSG00000018750	7.4311	7.67558	8.03333	7.14394	7.23291	7.10427	7.18064	7.13425	7.71525	8.08215
ENSMUSG00000018752	0.0316019	0.157873	0.0500862	0.173417	0.0812001	0.183172	0.207442	0.0848116	0.0572616	0.139318
ENSMUSG00000018761	4.07145	3.39516	4.71824	3.01635	4.49956	3.89088	3.25692	3.68142	4.38938	4.08519
ENSMUSG00000018765	24.7187	24.1995	25.9198	28.491	27.7934	26.0896	25.9586	26.0473	27.9	26.6128
ENSMUSG00000018770	371.983	329.781	369.421	357.505	400.347	382.01	385.434	397.989	407.724	466.678
ENSMUSG00000018774	6.4056	6.65673	8.90554	6.25251	7.65199	5.86237	6.05952	4.63706	7.70389	7.04433
ENSMUSG00000018776	0	0.0623074	0.0345929	0.0266163	0.112165	0.0361459	0.0409352	0.0878649	0.0527316	0.0601388
ENSMUSG00000018796	86.6724	87.1046	73.5588	78.9351	86.0842	71.9628	79.5835	91.1967	80.4201	85.559
ENSMUSG00000018800	0.719456	0.639064	0.518751	0.542222	0.503809	0.465336	0.486455	0.679523	0.589338	0.607463
ENSMUSG00000018809	1.88445	1.54865	1.42223	1.42258	1.64546	1.76979	1.49939	1.77337	1.7738	1.82516
ENSMUSG00000018819	6.64803	6.74168	8.40543	5.81805	7.47992	6.57861	6.27257	6.68604	9.05306	7.42479
ENSMUSG00000018820	2.5269	2.42008	2.76514	2.21744	2.5466	2.50946	2.27357	2.34112	2.54782	2.77368
[truncated: 53,415 more rows]

## Sheet: DEG
Gene ID	Name	Description	Cnull_rep1	Cnull_rep2	Cnull_rep3	CypD_rep1	CypD_rep2	CypD_rep3	log2FoldChange	padj	Change	CypD_rep1	CypD_rep2	CypD_rep3	DKO_rep1	DKO_rep2	DKO_rep3	DKO_rep4	log2FoldChange	padj	Change	Cnull_rep1	Cnull_rep2	Cnull_rep3	DKO_rep1	DKO_rep2	DKO_rep3	DKO_rep4	log2FoldChange	padj	Change
ENSMUSG00000021696	Elovl7	ELOVL family member 7, elongation of long chain fatty acids (yeast) [Source:MGI Symbol;Acc:MGI:1921809]	4.22101	7.49818	3.75674	74.8259	71.8083	78.2151	-3.88756	1.5311e-12	DOWN	74.8259	71.8083	78.2151	1.68224	4.60365	6.90727	5.62826	3.86912	7.53234e-18	UP	4.22101	7.49818	3.75674	1.68224	4.60365	6.90727	5.62826	-0.0184404	0.999532	NORMAL
ENSMUSG00000021747	Cfap20dc	CFAP20 domain containing [Source:MGI Symbol;Acc:MGI:1926154]	65.0036	81.2303	48.8377	195.409	233.921	105.29	-1.46773	8.91588e-06	DOWN	195.409	233.921	105.29	159.812	231.333	216.099	221.234	-0.21059	0.949833	NORMAL	65.0036	81.2303	48.8377	159.812	231.333	216.099	221.234	-1.67832	1.45885e-08	DOWN
ENSMUSG00000021750	Fam107a	family with sequence similarity 107, member A [Source:MGI Symbol;Acc:MGI:3041256]	54.0289	54.9866	36.3152	185.181	119.681	85.7358	-1.44233	0.000854626	DOWN	185.181	119.681	85.7358	151.401	197.957	97.6885	117.328	-0.0844862	0.987044	NORMAL	54.0289	54.9866	36.3152	151.401	197.957	97.6885	117.328	-1.52682	0.000129256	DOWN
ENSMUSG00000025279	Dnase1l3	deoxyribonuclease 1-like 3 [Source:MGI Symbol;Acc:MGI:1314633]	6.75362	2.49939	1.25225	27.9924	19.5841	13.5372	-2.46786	0.0274957	DOWN	27.9924	19.5841	13.5372	8.41118	43.7346	24.6688	35.5014	-0.457426	0.949235	NORMAL	6.75362	2.49939	1.25225	8.41118	43.7346	24.6688	35.5014	-2.92528	0.00277757	DOWN
ENSMUSG00000027861	Casq2	calsequestrin 2 [Source:MGI Symbol;Acc:MGI:1309469]	7.59782	14.9964	12.5225	18726.4	18786.6	16506.4	-10.6538	0	DOWN	18726.4	18786.6	16506.4	8.41118	14.9619	10.8543	11.2565	10.6135	0	UP	7.59782	14.9964	12.5225	8.41118	14.9619	10.8543	11.2565	-0.0403444	0.999532	NORMAL
ENSMUSG00000027875	Hmgcs2	3-hydroxy-3-methylglutaryl-Coenzyme A synthase 2 [Source:MGI Symbol;Acc:MGI:101939]	544.51	633.596	493.386	1108.93	1069.51	1347.71	-1.07524	1.14807e-08	DOWN	1108.93	1069.51	1347.71	696.446	1043.88	962.084	737.302	0.448476	0.137922	NORMAL	544.51	633.596	493.386	696.446	1043.88	962.084	737.302	-0.626764	0.00997128	NORMAL
ENSMUSG00000027894	Slc6a17	solute carrier family 6 (neurotransmitter transporter), member 17 [Source:MGI Symbol;Acc:MGI:2442535]	2.53261	3.74909	5.00899	191.641	189.313	168.463	-5.66924	5.36858e-26	DOWN	191.641	189.313	168.463	1.68224	3.45274	6.90727	5.62826	5.21689	6.90709e-43	UP	2.53261	3.74909	5.00899	1.68224	3.45274	6.90727	5.62826	-0.452347	0.999532	NORMAL
ENSMUSG00000029469	Ift81	intraflagellar transport 81 [Source:MGI Symbol;Acc:MGI:1098597]	628.93	623.598	592.313	1583.73	1795.21	1789.92	-1.48594	0.000102175	DOWN	1583.73	1795.21	1789.92	1209.53	1743.63	1019.32	717.387	0.55671	0.575635	NORMAL	628.93	623.598	592.313	1209.53	1743.63	1019.32	717.387	-0.929229	0.092218	NORMAL
ENSMUSG00000038354	Ankrd35	ankyrin repeat domain 35 [Source:MGI Symbol;Acc:MGI:2442590]	37.9891	24.9939	27.5494	101.203	93.5684	90.2482	-1.6425	0.00205597	DOWN	101.203	93.5684	90.2482	21.8691	33.3764	27.6291	70.5698	1.23964	0.0286443	UP	37.9891	24.9939	27.5494	21.8691	33.3764	27.6291	70.5698	-0.402861	0.999532	NORMAL
ENSMUSG00000039639	Kcne1	potassium voltage-gated channel, Isk-related subfamily, member 1 [Source:MGI Symbol;Acc:MGI:96673]	39.6775	49.9878	48.8377	108.74	154.497	124.843	-1.48993	8.66402e-07	DOWN	108.74	154.497	124.843	65.6072	66.7529	69.0727	47.6238	1.07425	0.000304083	UP	39.6775	49.9878	48.8377	65.6072	66.7529	69.0727	47.6238	-0.415681	0.887172	NORMAL
ENSMUSG00000050064	Zfp697	zinc finger protein 697 [Source:MGI Symbol;Acc:MGI:2139736]	42.2101	36.2412	32.5584	221.248	227.393	201.554	-2.54681	0.000151877	DOWN	221.248	227.393	201.554	40.3737	33.3764	47.3641	126.852	1.77737	0.0176273	UP	42.2101	36.2412	32.5584	40.3737	33.3764	47.3641	126.852	-0.769436	0.919069	NORMAL
ENSMUSG00000050195	Scd4	stearoyl-coenzyme A desaturase 4 [Source:MGI Symbol;Acc:MGI:2670997]	208.518	203.7	284.26	428.5	486.338	603.159	-1.12209	0.000612433	DOWN	428.5	486.338	603.159	218.691	269.313	494.363	331.202	0.612586	0.215657	NORMAL	208.518	203.7	284.26	218.691	269.313	494.363	331.202	-0.509505	0.618653	NORMAL
ENSMUSG00000051811	Cox6b2	cytochrome c oxidase subunit 6B2 [Source:MGI Symbol;Acc:MGI:3044182]	28.7029	22.4945	30.0539	59.2148	42.4322	85.7358	-1.17982	0.0294405	DOWN	59.2148	42.4322	85.7358	26.9158	34.5274	37.4966	27.7084	0.962736	0.086916	NORMAL	28.7029	22.4945	30.0539	26.9158	34.5274	37.4966	27.7084	-0.217081	0.999532	NORMAL
ENSMUSG00000053930	Shisa6	shisa family member 6 [Source:MGI Symbol;Acc:MGI:2685725]	8.44202	8.74787	18.7837	43.6036	41.3442	39.1075	-1.82933	0.00132889	DOWN	43.6036	41.3442	39.1075	18.5046	28.7728	21.7086	19.4824	0.917836	0.229665	NORMAL	8.44202	8.74787	18.7837	18.5046	28.7728	21.7086	19.4824	-0.911495	0.61642	NORMAL
ENSMUSG00000053963	Stum	mechanosensory transduction mediator [Source:MGI Symbol;Acc:MGI:2138735]	81.8876	114.972	90.1618	239.551	184.961	230.133	-1.19813	0.000321747	DOWN	239.551	184.961	230.133	55.5138	57.5456	108.543	100.443	1.40417	5.28131e-07	UP	81.8876	114.972	90.1618	55.5138	57.5456	108.543	100.443	0.206042	0.999532	NORMAL
ENSMUSG00000059565	Gm5292	predicted gene 5292 [Source:MGI Symbol;Acc:MGI:3645663]	0	0	0	15.6112	8.70404	6.01655	-5.72781	0.00224668	DOWN	15.6112	8.70404	6.01655	10.0934	14.9619	17.7615	14.2871	-0.433687	0.967468	NORMAL	0	0	0	10.0934	14.9619	17.7615	14.2871	-6.16149	0.000969479	DOWN
ENSMUSG00000072324	Gm8420	predicted gene 8420 [Source:MGI Symbol;Acc:MGI:3645594]	0	1.2497	1.25225	483.408	464.578	255.703	-9.12076	1.26047e-14	DOWN	483.408	464.578	255.703	232.149	641.058	550.608	456.755	-0.226923	0.95838	NORMAL	0	1.2497	1.25225	232.149	641.058	550.608	456.755	-9.34768	2.06357e-15	DOWN
ENSMUSG00000074479	Rtraf-ps	RNA transcription, translation and transport factor, pseudogene [Source:MGI Symbol;Acc:MGI:3642446]	51.4963	48.7382	50.0899	301.457	287.233	212.083	-2.42033	2.90374e-22	DOWN	301.457	287.233	212.083	183.364	339.519	317.734	280.547	-0.0693915	0.984871	NORMAL	51.4963	48.7382	50.0899	183.364	339.519	317.734	280.547	-2.48973	4.09109e-26	DOWN
ENSMUSG00000075270	Pde11a	phosphodiesterase 11A [Source:MGI Symbol;Acc:MGI:3036251]	0.844202	1.2497	2.50449	40.912	28.2881	34.5951	-4.5932	6.82009e-06	DOWN	40.912	28.2881	34.5951	31.9625	29.9237	19.7351	45.892	0.102752	0.990876	NORMAL	0.844202	1.2497	2.50449	31.9625	29.9237	19.7351	45.892	-4.49044	2.00684e-05	DOWN
ENSMUSG00000079364	Gm3558	predicted gene 3558 [Source:MGI Symbol;Acc:MGI:3781735]	8.44202	12.497	20.036	51.6783	51.1362	45.1241	-1.8956	0.00195387	DOWN	51.6783	51.1362	45.1241	21.8691	43.7346	59.2052	73.1674	-0.0463255	0.995028	NORMAL	8.44202	12.497	20.036	21.8691	43.7346	59.2052	73.1674	-1.94193	0.0010226	DOWN
ENSMUSG00000079391	Gm2974	predicted gene 2974 [Source:MGI Symbol;Acc:MGI:3781152]	9.28622	17.4957	13.7747	41.4503	58.7523	27.0745	-1.69384	0.0110125	DOWN	41.4503	58.7523	27.0745	26.9158	47.1874	71.0462	64.9415	-0.327051	0.948972	NORMAL	9.28622	17.4957	13.7747	26.9158	47.1874	71.0462	64.9415	-2.02089	0.000423858	DOWN
ENSMUSG00000079396	Gm3411	predicted gene 3411 [Source:MGI Symbol;Acc:MGI:3781589]	11.8188	19.9951	23.7927	53.2933	70.7203	39.1075	-1.59897	0.00257229	DOWN	53.2933	70.7203	39.1075	48.7849	54.0929	80.9137	91.351	-0.358796	0.901589	NORMAL	11.8188	19.9951	23.7927	48.7849	54.0929	80.9137	91.351	-1.95776	1.66622e-05	DOWN
ENSMUSG00000079402	Gm3020	predicted gene 3020 [Source:MGI Symbol;Acc:MGI:3781198]	11.8188	8.74787	26.2972	53.2933	60.9283	37.6034	-1.72763	0.0103527	DOWN	53.2933	60.9283	37.6034	25.2336	62.1492	82.8872	77.0639	-0.306323	0.95802	NORMAL	11.8188	8.74787	26.2972	25.2336	62.1492	82.8872	77.0639	-2.03395	0.000461173	DOWN
ENSMUSG00000079495	Nat8f6	N-acetyltransferase 8 (GCN5-related) family member 6 [Source:MGI Symbol;Acc:MGI:3779382]	11.8188	8.74787	6.26124	29.6074	34.8162	42.1158	-1.94523	0.0265646	DOWN	29.6074	34.8162	42.1158	13.4579	5.75456	33.5496	22.5131	0.859098	0.652926	NORMAL	11.8188	8.74787	6.26124	13.4579	5.75456	33.5496	22.5131	-1.08614	0.696666	NORMAL
ENSMUSG00000090872	Gm3239	predicted gene 3239 [Source:MGI Symbol;Acc:MGI:3781417]	0.844202	4.99878	6.26124	19.9177	18.4961	19.5538	-2.38304	0.013343	DOWN	19.9177	18.4961	19.5538	23.5513	13.8109	24.6688	29.0072	-0.258751	0.975248	NORMAL	0.844202	4.99878	6.26124	23.5513	13.8109	24.6688	29.0072	-2.64179	0.00326894	DOWN
ENSMUSG00000091756	Gm3095	predicted gene 3095 [Source:MGI Symbol;Acc:MGI:3781271]	0	4.99878	5.00899	17.2261	14.1441	16.5455	-2.41631	0.040871	DOWN	17.2261	14.1441	16.5455	18.5046	10.3582	25.6556	22.0801	-0.275963	0.975248	NORMAL	0	4.99878	5.00899	18.5046	10.3582	25.6556	22.0801	-2.69228	0.0145118	DOWN
ENSMUSG00000092167	Gm3696	predicted gene 3696 [Source:MGI Symbol;Acc:MGI:3781872]	10.1304	8.74787	13.7747	42.527	45.6962	28.5786	-1.87146	0.000779954	DOWN	42.527	45.6962	28.5786	33.6447	47.1874	53.2846	63.6427	-0.359141	0.903157	NORMAL	10.1304	8.74787	13.7747	33.6447	47.1874	53.2846	63.6427	-2.2306	5.00664e-06	DOWN
ENSMUSG00000094370	Gm3373	predicted gene 3373 [Source:MGI Symbol;Acc:MGI:3781551]	8.44202	8.74787	7.51348	32.8373	31.5521	30.0827	-1.93803	0.00626423	DOWN	32.8373	31.5521	30.0827	25.2336	16.1128	37.4966	42.4284	0.0146317	0.998326	NORMAL	8.44202	8.74787	7.51348	25.2336	16.1128	37.4966	42.4284	-1.9234	0.0074587	DOWN
ENSMUSG00000094825	Gm3194	predicted gene 3194 [Source:MGI Symbol;Acc:MGI:3781373]	12.663	17.4957	5.00899	30.684	45.6962	39.1075	-1.68955	0.0111861	DOWN	30.684	45.6962	39.1075	37.0092	46.0365	49.3376	80.0945	-0.52001	0.803197	NORMAL	12.663	17.4957	5.00899	37.0092	46.0365	49.3376	80.0945	-2.20956	3.79173e-05	DOWN
ENSMUSG00000095079	Igha	immunoglobulin heavy constant alpha [Source:MGI Symbol;Acc:MGI:96444]	5.06521	1.2497	3.75674	20.456	34.8162	40.6117	-3.13769	9.65035e-05	DOWN	20.456	34.8162	40.6117	20.1868	21.8673	12.8278	23.3789	0.656033	0.768425	NORMAL	5.06521	1.2497	3.75674	20.1868	21.8673	12.8278	23.3789	-2.48166	0.0109056	DOWN
ENSMUSG00000096488	Gm10409	predicted gene 10409 [Source:MGI Symbol;Acc:MGI:3710610]	11.8188	8.74787	26.2972	53.2933	60.9283	37.6034	-1.72763	0.0103527	DOWN	53.2933	60.9283	37.6034	25.2336	62.1492	82.8872	77.0639	-0.306323	0.95802	NORMAL	11.8188	8.74787	26.2972	25.2336	62.1492	82.8872	77.0639	-2.03395	0.000461173	DOWN
ENSMUSG00000096629	Gm3383	predicted gene 3383 [Source:MGI Symbol;Acc:MGI:3781561]	12.663	17.4957	5.00899	30.684	45.6962	39.1075	-1.68955	0.0111861	DOWN	30.684	45.6962	39.1075	37.0092	46.0365	49.3376	80.0945	-0.52001	0.803197	NORMAL	12.663	17.4957	5.00899	37.0092	46.0365	49.3376	80.0945	-2.20956	3.79173e-05	DOWN
ENSMUSG00000096775	Gm5796	predicted gene 5796 [Source:MGI Symbol;Acc:MGI:3779522]	11.8188	9.99757	10.018	39.8354	57.6643	43.62	-2.12527	7.36984e-05	DOWN	39.8354	57.6643	43.62	38.6914	44.8856	71.0462	80.0945	-0.366567	0.898283	NORMAL	11.8188	9.99757	10.018	38.6914	44.8856	71.0462	80.0945	-2.49184	1.81578e-07	DOWN
ENSMUSG00000096793	Gm3002	predicted gene 3002 [Source:MGI Symbol;Acc:MGI:3781180]	9.28622	6.24848	25.0449	50.0634	52.2242	36.0993	-1.80535	0.020087	DOWN	50.0634	52.2242	36.0993	18.5046	51.791	74.9932	67.9721	-0.228119	0.975248	NORMAL	9.28622	6.24848	25.0449	18.5046	51.791	74.9932	67.9721	-2.03347	0.00337059	DOWN
ENSMUSG00000101496	Gm8885	predicted gene 8885 [Source:MGI Symbol;Acc:MGI:3649121]	3.37681	2.49939	3.75674	584.611	561.411	344.447	-7.26902	4.81673e-36	DOWN	584.611	561.411	344.447	297.756	786.073	691.714	547.673	-0.22408	0.953778	NORMAL	3.37681	2.49939	3.75674	297.756	786.073	691.714	547.673	-7.4931	1.57288e-39	DOWN
ENSMUSG00000103922	Gm6123	predicted gene 6123 [Source:MGI Symbol;Acc:MGI:3647047]	694.778	782.31	651.169	1750.07	1669	1153.67	-1.10722	4.56049e-10	DOWN	1750.07	1669	1153.67	1290.28	1762.05	1500.85	1564.66	-0.00277887	0.998966	NORMAL	694.778	782.31	651.169	1290.28	1762.05	1500.85	1564.66	-1.11	2.19302e-11	DOWN
ENSMUSG00000106296	4632404M16Rik	RIKEN cDNA 4632404M16 gene [Source:MGI Symbol;Acc:MGI:1921598]	0	0	0	105.51	87.0404	60.1655	-8.72097	1.35955e-09	DOWN	105.51	87.0404	60.1655	1.68224	0	1.97351	0.865887	6.33731	7.448e-15	UP	0	0	0	1.68224	0	1.97351	0.865887	-2.38366	0.887172	NORMAL
ENSMUSG00000111765	Gm10635	predicted gene 10635 [Source:MGI Symbol;Acc:MGI:3641740]	34.6123	27.4933	17.5315	101.203	99.0084	90.2482	-1.84029	2.68634e-08	DOWN	101.203	99.0084	90.2482	35.327	28.7728	36.5098	35.9343	1.50227	3.96349e-07	UP	34.6123	27.4933	17.5315	35.327	28.7728	36.5098	35.9343	-0.338011	0.999532	NORMAL
ENSMUSG00000112007	Gm18119	predicted gene, 18119 [Source:MGI Symbol;Acc:MGI:5010304]	1.6884	0	0	166.34	168.641	108.298	-7.70486	4.27785e-10	DOWN	166.34	168.641	108.298	104.299	247.446	219.059	188.33	-0.359223	0.847586	NORMAL	1.6884	0	0	104.299	247.446	219.059	188.33	-8.06408	4.65786e-11	DOWN
ENSMUSG00000114805	Gm9626	predicted gene 9626 [Source:MGI Symbol;Acc:MGI:3780034]	0.844202	0	0	23.6859	29.3761	3.00827	-5.59263	0.0169624	DOWN	23.6859	29.3761	3.00827	5.04671	0	0	0.865887	4.01928	0.0178274	UP	0.844202	0	0	5.04671	0	0	0.865887	-1.57335	0.999532	NORMAL
ENSMUSG00000116704	Gm5491	predicted gene 5491 [Source:MGI Symbol;Acc:MGI:3644969]	3.37681	1.2497	0	15.0729	23.9361	28.5786	-3.6421	0.00105449	DOWN	15.0729	23.9361	28.5786	11.7757	29.9237	17.7615	22.0801	0.0785291	0.993409	NORMAL	3.37681	1.2497	0	11.7757	29.9237	17.7615	22.0801	-3.56357	0.00218885	DOWN
ENSMUSG00000117785	Gm5827	predicted gene 5827 [Source:MGI Symbol;Acc:MGI:3647389]	21.9493	12.497	18.7837	90.9754	54.4002	34.5951	-1.78071	0.000694765	DOWN	90.9754	54.4002	34.5951	68.9717	89.7711	59.2052	58.0144	-0.146767	0.978885	NORMAL	21.9493	12.497	18.7837	68.9717	89.7711	59.2052	58.0144	-1.92747	5.77125e-05	DOWN
ENSMUSG00000056089	Gm5468	predicted gene 5468 [Source:MGI Symbol;Acc:MGI:3648948]	0	0	0	0	0	0	NA	NA	NA	0	0	0	0	0	0	0	NA	NA	NA	0	0	0	0	0	0	0	NA	NA	NA
ENSMUSG00000064052	Gm5089	predicted gene 5089 [Source:MGI Symbol;Acc:MGI:3644731]	0	0	0	0	0	0	NA	NA	NA	0	0	0	0	0	0	0	NA	NA	NA	0	0	0	0	0	0	0	NA	NA	NA
ENSMUSG00000064400	Snord3b-ps1	small nucleolar RNA, C/D box 3B, pseudogene 1 [Source:MGI Symbol;Acc:MGI:97979]	0	0	0	0	0	0	NA	NA	NA	0	0	0	0	0	0	0	NA	NA	NA	0	0	0	0	0	0	0	NA	NA	NA
ENSMUSG00000064405	Gm23925	predicted gene, 23925 [Source:MGI Symbol;Acc:MGI:5453702]	0	0	0	0	0	0	NA	NA	NA	0	0	0	0	0	0	0	NA	NA	NA	0	0	0	0	0	0	0	NA	NA	NA
ENSMUSG00000064776	Gm25203	predicted gene, 25203 [Source:MGI Symbol;Acc:MGI:5454980]	0	0	0	0	0	0	NA	NA	NA	0	0	0	0	0	0	0	NA	NA	NA	0	0	0	0	0	0	0	NA	NA	NA
ENSMUSG00000064837	Snora75	small nucleolar RNA, H/ACA box 75 [Source:MGI Symbol;Acc:MGI:3819511]	0	0	0	0	0	0	NA	NA	NA	0	0	0	0	0	0	0	NA	NA	NA	0	0	0	0	0	0	0	NA	NA	NA
ENSMUSG00000064858	Snora43	small nucleolar RNA, H/ACA box 43 [Source:MGI Symbol;Acc:MGI:4360066]	0	0	0	0	0	0	NA	NA	NA	0	0	0	0	0	0	0	NA	NA	NA	0	0	0	0	0	0	0	NA	NA	NA
ENSMUSG00000064877	Gm23377	predicted gene, 23377 [Source:MGI Symbol;Acc:MGI:5453154]	0	0	0	0	0	0	NA	NA	NA	0	0	0	0	0	0	0	NA	NA	NA	0	0	0	0	0	0	0	NA	NA	NA
ENSMUSG00000065097	Snora16a	small nucleolar RNA, H/ACA box 16A [Source:MGI Symbol;Acc:MGI:4361141]	0	0	0	0	0	0	NA	NA	NA	0	0	0	0	0	0	0	NA	NA	NA	0	0	0	0	0	0	0	NA	NA	NA
ENSMUSG00000065211	Gm26265	predicted gene, 26265 [Source:MGI Symbol;Acc:MGI:5456042]	0	0	0	0	0	0	NA	NA	NA	0	0	0	0	0	0	0	NA	NA	NA	0	0	0	0	0	0	0	NA	NA	NA
ENSMUSG00000070459	Olfr290	olfactory receptor 290 [Source:MGI Symbol;Acc:MGI:3030124]	0	0	0	0	0	0	NA	NA	NA	0	0	0	0	0	0	0	NA	NA	NA	0	0	0	0	0	0	0	NA	NA	NA
ENSMUSG00000082433	Ncf2-rs	neutrophil cytosolic factor 2 related sequence [Source:MGI Symbol;Acc:MGI:97285]	0	0	0	0	0	0	NA	NA	NA	0	0	0	0	0	0	0	NA	NA	NA	0	0	0	0	0	0	0	NA	NA	NA
ENSMUSG00000082547	Olfr1073-ps1	olfactory receptor 1073, pseudogene 1 [Source:MGI Symbol;Acc:MGI:3030907]	0	0	0	0	0	0	NA	NA	NA	0	0	0	0	0	0	0	NA	NA	NA	0	0	0	0	0	0	0	NA	NA	NA
ENSMUSG00000087694	A530058N18Rik	RIKEN cDNA A530058N18 gene [Source:MGI Symbol;Acc:MGI:2444858]	0.844202	0	0	0	0	0	1.15665	NA	NA	0	0	0	0	0	0	0	0	NA	NORMAL	0.844202	0	0	0	0	0	0	1.16416	NA	NA
ENSMUSG00000088050	U7	U7 small nuclear RNA [Source:RFAM;Acc:RF00066]	0	0	0	0	0	0	NA	NA	NA	0	0	0	0	0	0	0	NA	NA	NA	0	0	0	0	0	0	0	NA	NA	NA
ENSMUSG00000088088	Rmrp	RNA component of mitochondrial RNAase P [Source:MGI Symbol;Acc:MGI:97937]	0	0	0	0	0	0	NA	NA	NA	0	0	0	0	0	0	0	NA	NA	NA	0	0	0	0	0	0	0	NA	NA	NA
ENSMUSG00000088675	Rprl1	ribonuclease P RNA-like 1 [Source:MGI Symbol;Acc:MGI:105105]	0	0	0	0	0	0	NA	NA	NA	0	0	0	0	0	0	0	NA	NA	NA	0	0	0	0	0	0	0	NA	NA	NA
ENSMUSG00000088970	U7	U7 small nuclear RNA [Source:RFAM;Acc:RF00066]	0	0	0	0	0	0	NA	NA	NA	0	0	0	0	0	0	0	NA	NA	NA	0	0	0	0	0	0	0	NA	NA	NA
ENSMUSG00000089468	U7	U7 small nuclear RNA [Source:RFAM;Acc:RF00066]	0	0	0	0	0	0	NA	NA	NA	0	0	0	0	0	0	0	NA	NA	NA	0	0	0	0	0	0	0	NA	NA	NA
ENSMUSG00000089761	Vmn2r-ps111	vomeronasal 2, receptor, pseudogene 111 [Source:MGI Symbol;Acc:MGI:3761530]	0	0	0	0	0	0	NA	NA	NA	0	0	0	0	0	0	0	NA	NA	NA	0	0	0	0	0	0	0	NA	NA	NA
ENSMUSG00000090816	Gm6729	predicted gene 6729 [Source:MGI Symbol;Acc:MGI:3646339]	0	0	0	0	0	0	NA	NA	NA	0	0	0	0	0	0	0	NA	NA	NA	0	0	0	0	0	0	0	NA	NA	NA
ENSMUSG00000091071	1700030C10Rik	RIKEN cDNA 1700030C10 gene [Source:MGI Symbol;Acc:MGI:1916763]	0	0	0	1.61495	1.088	1.50414	-2.8055	NA	NA	1.61495	1.088	1.50414	0	0	2.96026	0.865887	0.481207	NA	NORMAL	0	0	0	0	0	2.96026	0.865887	-2.3243	NA	NA
ENSMUSG00000093730	Gm20690	predicted gene 20690 [Source:MGI Symbol;Acc:MGI:5313137]	0	0	0	0	0	0	NA	NA	NA	0	0	0	0	0	0	0	NA	NA	NA	0	0	0	0	0	0	0	NA	NA	NA
ENSMUSG00000094342	Gm17522	predicted gene, 17522 [Source:MGI Symbol;Acc:MGI:4937156]	0	0	0	0	0	0	NA	NA	NA	0	0	0	0	0	0	0	NA	NA	NA	0	0	0	0	0	0	0	NA	NA	NA
ENSMUSG00000097434	Gm16630	predicted gene, 16630 [Source:MGI Symbol;Acc:MGI:4439554]	2.53261	0	0	0	0	0	2.2992	NA	NA	0	0	0	0	0	0	0	0	NA	NORMAL	2.53261	0	0	0	0	0	0	2.30672	NA	NA
ENSMUSG00000098306	Gm28040	predicted gene, 28040 [Source:MGI Symbol;Acc:MGI:5547776]	0	0	0	0	0	0	NA	NA	NA	0	0	0	0	0	0	0	NA	NA	NA	0	0	0	0	0	0	0	NA	NA	NA
ENSMUSG00000099854	Gm28710	predicted gene 28710 [Source:MGI Symbol;Acc:MGI:5579416]	0	0	0	0	0	0	NA	NA	NA	0	0	0	0	0	0	0	NA	NA	NA	0	0	0	0	0	0	0	NA	NA	NA
ENSMUSG00000100916	Lhb	luteinizing hormone beta [Source:MGI Symbol;Acc:MGI:96782]	0	0	0	0	0	0	NA	NA	NA	0	0	0	0	0	0	0	NA	NA	NA	0	0	0	0	0	0	0	NA	NA	NA
ENSMUSG00000100992	Gm23925	predicted gene, 23925 [Source:MGI Symbol;Acc:MGI:5453702]	0	0	0	0	0	0	NA	NA	NA	0	0	0	0	0	0	0	NA	NA	NA	0	0	0	0	0	0	0	NA	NA	NA
ENSMUSG00000101373	Zfp813-ps	zinc finger protein 813, pseudogene [Source:MGI Symbol;Acc:MGI:3645355]	0	0	0	0	0	0	NA	NA	NA	0	0	0	0	0	0	0	NA	NA	NA	0	0	0	0	0	0	0	NA	NA	NA
ENSMUSG00000101909	Gm28724	predicted gene 28724 [Source:MGI Symbol;Acc:MGI:5579430]	0	0	0	0	0	0	NA	NA	NA	0	0	0	0	0	0	0	NA	NA	NA	0	0	0	0	0	0	0	NA	NA	NA
ENSMUSG00000102853	Gm7270	predicted gene 7270 [Source:MGI Symbol;Acc:MGI:3644317]	0	0	0	0	0	0	NA	NA	NA	0	0	0	0	0	0	0	NA	NA	NA	0	0	0	0	0	0	0	NA	NA	NA
ENSMUSG00000103218	Gm7270	predicted gene 7270 [Source:MGI Symbol;Acc:MGI:3644317]	0	0	0	0	0	0	NA	NA	NA	0	0	0	0	0	0	0	NA	NA	NA	0	0	0	0	0	0	0	NA	NA	NA
ENSMUSG00000103890	Gm28724	predicted gene 28724 [Source:MGI Symbol;Acc:MGI:5579430]	0	0	0	0	0	0	NA	NA	NA	0	0	0	0	0	0	0	NA	NA	NA	0	0	0	0	0	0	0	NA	NA	NA
ENSMUSG00000104921	Snord3b-ps1	small nucleolar RNA, C/D box 3B, pseudogene 1 [Source:MGI Symbol;Acc:MGI:97979]	0	0	0	0	0	0	NA	NA	NA	0	0	0	0	0	0	0	NA	NA	NA	0	0	0	0	0	0	0	NA	NA	NA
ENSMUSG00000105037	Gm25203	predicted gene, 25203 [Source:MGI Symbol;Acc:MGI:5454980]	0	0	0	0	0	0	NA	NA	NA	0	0	0	0	0	0	0	NA	NA	NA	0	0	0	0	0	0	0	NA	NA	NA
ENSMUSG00000105061	Gm6740	predicted gene 6740 [Source:MGI Symbol;Acc:MGI:3643503]	0	0	0	0	0	0	NA	NA	NA	0	0	0	0	0	0	0	NA	NA	NA	0	0	0	0	0	0	0	NA	NA	NA
ENSMUSG00000105187	Gm23377	predicted gene, 23377 [Source:MGI Symbol;Acc:MGI:5453154]	0	0	0	0	0	0	NA	NA	NA	0	0	0	0	0	0	0	NA	NA	NA	0	0	0	0	0	0	0	NA	NA	NA
ENSMUSG00000105497	Mir191	microRNA 191 [Source:MGI Symbol;Acc:MGI:2676855]	0	0	0	0	0	0	NA	NA	NA	0	0	0	0	0	0	0	NA	NA	NA	0	0	0	0	0	0	0	NA	NA	NA
ENSMUSG00000105690	Gm26265	predicted gene, 26265 [Source:MGI Symbol;Acc:MGI:5456042]	0	0	0	0	0	0	NA	NA	NA	0	0	0	0	0	0	0	NA	NA	NA	0	0	0	0	0	0	0	NA	NA	NA
ENSMUSG00000106222	Rprl1	ribonuclease P RNA-like 1 [Source:MGI Symbol;Acc:MGI:105105]	0	0	0	0	0	0	NA	NA	NA	0	0	0	0	0	0	0	NA	NA	NA	0	0	0	0	0	0	0	NA	NA	NA
ENSMUSG00000107979	Zfp813-ps	zinc finger protein 813, pseudogene [Source:MGI Symbol;Acc:MGI:3645355]	0	0	0	0	0	0	NA	NA	NA	0	0	0	0	0	0	0	NA	NA	NA	0	0	0	0	0	0	0	NA	NA	NA
ENSMUSG00000109224	Tmem147os	transmembrane protein 147, opposite strand [Source:MGI Symbol;Acc:MGI:3642392]	0	0	0	0	0	0	NA	NA	NA	0	0	0	0	0	0	0	NA	NA	NA	0	0	0	0	0	0	0	NA	NA	NA
ENSMUSG00000109685	Gvin-ps1	GTPase, very large interferon inducible, pseudogene 1 [Source:MGI Symbol;Acc:MGI:1924950]	0	0	0	0	0	0	NA	NA	NA	0	0	0	0	0	0	0	NA	NA	NA	0	0	0	0	0	0	0	NA	NA	NA
ENSMUSG00000110300	Gm18645	predicted gene, 18645 [Source:MGI Symbol;Acc:MGI:5010830]	0	0	0	0	0	0	NA	NA	NA	0	0	0	0	0	0	0	NA	NA	NA	0	0	0	0	0	0	0	NA	NA	NA
ENSMUSG00000110678	Gm18645	predicted gene, 18645 [Source:MGI Symbol;Acc:MGI:5010830]	0	0	0	0	0	0	NA	NA	NA	0	0	0	0	0	0	0	NA	NA	NA	0	0	0	0	0	0	0	NA	NA	NA
ENSMUSG00000111219	Gm38642	predicted gene, 38642 [Source:MGI Symbol;Acc:MGI:5621527]	0	0	0	0	0	0	NA	NA	NA	0	0	0	0	0	0	0	NA	NA	NA	0	0	0	0	0	0	0	NA	NA	NA
ENSMUSG00000111518	Olfr1073-ps1	olfactory receptor 1073, pseudogene 1 [Source:MGI Symbol;Acc:MGI:3030907]	0	0	0	0	0	0	NA	NA	NA	0	0	0	0	0	0	0	NA	NA	NA	0	0	0	0	0	0	0	NA	NA	NA
ENSMUSG00000112189	C730027H18Rik	RIKEN cDNA C730027H18 gene [Source:MGI Symbol;Acc:MGI:2442303]	0	0	0	0	0	0	NA	NA	NA	0	0	0	0	0	0	0	NA	NA	NA	0	0	0	0	0	0	0	NA	NA	NA
ENSMUSG00000112366	C730027H18Rik	RIKEN cDNA C730027H18 gene [Source:MGI Symbol;Acc:MGI:2442303]	0	0	0	0	0	0	NA	NA	NA	0	0	0	0	0	0	0	NA	NA	NA	0	0	0	0	0	0	0	NA	NA	NA
ENSMUSG00000112586	Gm6729	predicted gene 6729 [Source:MGI Symbol;Acc:MGI:3646339]	1.6884	1.2497	1.25225	0	1.088	0	1.97377	NA	NA	0	1.088	0	3.36447	0	0.986753	0	-1.33275	NA	NA	1.6884	1.2497	1.25225	3.36447	0	0.986753	0	0.641022	NA	NORMAL
ENSMUSG00000113702	Gm35558	predicted gene, 35558 [Source:MGI Symbol;Acc:MGI:5594717]	0	2.49939	2.50449	0	2.17601	0	1.20476	NA	NA	0	2.17601	0	0	1.15091	0	0.432943	0.668146	NA	NORMAL	0	2.49939	2.50449	0	1.15091	0	0.432943	1.87291	NA	NA
ENSMUSG00000113781	Gm35558	predicted gene, 35558 [Source:MGI Symbol;Acc:MGI:5594717]	1.6884	0	0	1.07663	2.17601	1.50414	-1.25002	NA	NA	1.07663	2.17601	1.50414	3.36447	0	1.97351	0.432943	0.269817	NA	NORMAL	1.6884	0	0	3.36447	0	1.97351	0.432943	-0.9802	NA	NORMAL
ENSMUSG00000114429	Ncf2-rs	neutrophil cytosolic factor 2 related sequence [Source:MGI Symbol;Acc:MGI:97285]	0	0	0	0	0	0	NA	NA	NA	0	0	0	0	0	0	0	NA	NA	NA	0	0	0	0	0	0	0	NA	NA	NA
ENSMUSG00000115018	Ndor1	NADPH dependent diflavin oxidoreductase 1 [Source:MGI Symbol;Acc:MGI:1926047]	0	0	0	0	0	0	NA	NA	NA	0	0	0	0	0	0	0	NA	NA	NA	0	0	0	0	0	0	0	NA	NA	NA
ENSMUSG00000115067	Dpep2	dipeptidase 2 [Source:MGI Symbol;Acc:MGI:2442042]	0	0	0	0	0	0	NA	NA	NA	0	0	0	0	0	0	0	NA	NA	NA	0	0	0	0	0	0	0	NA	NA	NA
ENSMUSG00000115074	Ndor1	NADPH dependent diflavin oxidoreductase 1 [Source:MGI Symbol;Acc:MGI:1926047]	0	0	0	0	0	0	NA	NA	NA	0	0	0	0	0	0	0	NA	NA	NA	0	0	0	0	0	0	0	NA	NA	NA
ENSMUSG00000115263	Gm5089	predicted gene 5089 [Source:MGI Symbol;Acc:MGI:3644731]	0.844202	1.2497	0	3.2299	4.35202	3.00827	-2.313	NA	NA	3.2299	4.35202	3.00827	0	4.60365	1.97351	0	1.17363	NA	NA	0.844202	1.2497	0	0	4.60365	1.97351	0	-1.13936	NA	NA
ENSMUSG00000115374	Vmn2r-ps111	vomeronasal 2, receptor, pseudogene 111 [Source:MGI Symbol;Acc:MGI:3761530]	0	0	0	0	0	0	NA	NA	NA	0	0	0	0	0	0	0	NA	NA	NA	0	0	0	0	0	0	0	NA	NA	NA
ENSMUSG00000115420	Rmrp	RNA component of mitochondrial RNAase P [Source:MGI Symbol;Acc:MGI:97937]	0	0	0	0	0	0	NA	NA	NA	0	0	0	0	0	0	0	NA	NA	NA	0	0	0	0	0	0	0	NA	NA	NA
ENSMUSG00000115697	Vmn1r216	vomeronasal 1 receptor 216 [Source:MGI Symbol;Acc:MGI:2159696]	0	0	0	0	0	0	NA	NA	NA	0	0	0	0	0	0	0	NA	NA	NA	0	0	0	0	0	0	0	NA	NA	NA
ENSMUSG00000115958	Gm28040	predicted gene, 28040 [Source:MGI Symbol;Acc:MGI:5547776]	0	0	0	0	0	0	NA	NA	NA	0	0	0	0	0	0	0	NA	NA	NA	0	0	0	0	0	0	0	NA	NA	NA
ENSMUSG00000115968	Gm38619	predicted gene, 38619 [Source:MGI Symbol;Acc:MGI:5621504]	0	0	0	0	0	0	NA	NA	NA	0	0	0	0	0	0	0	NA	NA	NA	0	0	0	0	0	0	0	NA	NA	NA
ENSMUSG00000116048	Septin2	septin 2 [Source:MGI Symbol;Acc:MGI:97298]	0	0	0	0	0	0	NA	NA	NA	0	0	0	0	0	0	0	NA	NA	NA	0	0	0	0	0	0	0	NA	NA	NA
ENSMUSG00000116057	Vmn1r216	vomeronasal 1 receptor 216 [Source:MGI Symbol;Acc:MGI:2159696]	0	0	0	0	0	0	NA	NA	NA	0	0	0	0	0	0	0	NA	NA	NA	0	0	0	0	0	0	0	NA	NA	NA
ENSMUSG00000116160	Gm41392	predicted gene, 41392 [Source:MGI Symbol;Acc:MGI:5624277]	0	0	0	0	0	0	NA	NA	NA	0	0	0	0	0	0	0	NA	NA	NA	0	0	0	0	0	0	0	NA	NA	NA
ENSMUSG00000116179	Olfr290	olfactory receptor 290 [Source:MGI Symbol;Acc:MGI:3030124]	0	0	0	0	0	0	NA	NA	NA	0	0	0	0	0	0	0	NA	NA	NA	0	0	0	0	0	0	0	NA	NA	NA
ENSMUSG00000116197	Gm38619	predicted gene, 38619 [Source:MGI Symbol;Acc:MGI:5621504]	0	0	0	0	0	0	NA	NA	NA	0	0	0	0	0	0	0	NA	NA	NA	0	0	0	0	0	0	0	NA	NA	NA
ENSMUSG00000116207	Nnt	nicotinamide nucleotide transhydrogenase [Source:MGI Symbol;Acc:MGI:109279]	0	0	0	0	0	0	NA	NA	NA	0	0	0	0	0	0	0	NA	NA	NA	0	0	0	0	0	0	0	NA	NA	NA
ENSMUSG00000116253	Gm41392	predicted gene, 41392 [Source:MGI Symbol;Acc:MGI:5624277]	0	0	0	0	0	0	NA	NA	NA	0	0	0	0	0	0	0	NA	NA	NA	0	0	0	0	0	0	0	NA	NA	NA
ENSMUSG00000116275	Zc3h11a	zinc finger CCCH type containing 11A [Source:MGI Symbol;Acc:MGI:1917829]	0	0	0	0	0	0	NA	NA	NA	0	0	0	0	0	0	0	NA	NA	NA	0	0	0	0	0	0	0	NA	NA	NA
ENSMUSG00000116378	Gcat	glycine C-acetyltransferase (2-amino-3-ketobutyrate-coenzyme A ligase) [Source:MGI Symbol;Acc:MGI:1349389]	0	0	0	0	0	0	NA	NA	NA	0	0	0	0	0	0	0	NA	NA	NA	0	0	0	0	0	0	0	NA	NA	NA
ENSMUSG00000116429	Ddit3	DNA-damage inducible transcript 3 [Source:MGI Symbol;Acc:MGI:109247]	0	0	0	0	0	0	NA	NA	NA	0	0	0	0	0	0	0	NA	NA	NA	0	0	0	0	0	0	0	NA	NA	NA
ENSMUSG00000116661	Gm5966	predicted gene 5966 [Source:MGI Symbol;Acc:MGI:3648615]	0	0	0	0	0	0	NA	NA	NA	0	0	0	0	0	0	0	NA	NA	NA	0	0	0	0	0	0	0	NA	NA	NA
ENSMUSG00000116719	Gm29719	predicted gene, 29719 [Source:MGI Symbol;Acc:MGI:5588878]	0	0	0	0	0	0	NA	NA	NA	0	0	0	0	0	0	0	NA	NA	NA	0	0	0	0	0	0	0	NA	NA	NA
ENSMUSG00000116933	Atp5o	ATP synthase, H+ transporting, mitochondrial F1 complex, O subunit [Source:MGI Symbol;Acc:MGI:106341]	0	0	0	0	0	0	NA	NA	NA	0	0	0	0	0	0	0	NA	NA	NA	0	0	0	0	0	0	0	NA	NA	NA
ENSMUSG00000116963	Gm5966	predicted gene 5966 [Source:MGI Symbol;Acc:MGI:3648615]	0	0	0	0	0	0	NA	NA	NA	0	0	0	0	0	0	0	NA	NA	NA	0	0	0	0	0	0	0	NA	NA	NA
ENSMUSG00000116992	Gm29719	predicted gene, 29719 [Source:MGI Symbol;Acc:MGI:5588878]	0	0	0	0	0	0	NA	NA	NA	0	0	0	0	0	0	0	NA	NA	NA	0	0	0	0	0	0	0	NA	NA	NA
ENSMUSG00000117694	Snhg4	small nucleolar RNA host gene 4 [Source:MGI Symbol;Acc:MGI:4937091]	0	1.2497	0	0	0	3.00827	-1.1132	NA	NA	0	0	3.00827	1.68224	0	0.986753	0.865887	-0.00899612	NA	NORMAL	0	1.2497	0	1.68224	0	0.986753	0.865887	-1.1222	NA	NA
ENSMUSG00000117733	Gm4221	predicted gene 4221 [Source:MGI Symbol;Acc:MGI:3782397]	0	0	1.25225	0	0	0	1.15665	NA	NA	0	0	0	0	0	0	0	0	NA	NORMAL	0	0	1.25225	0	0	0	0	1.16416	NA	NA
ENSMUSG00000118193	Arhgap26	Rho GTPase activating protein 26 [Source:MGI Symbol;Acc:MGI:1918552]	0	0	0	0	0	0	NA	NA	NA	0	0	0	0	0	0	0	NA	NA	NA	0	0	0	0	0	0	0	NA	NA	NA
ENSMUSG00000118209	Gm35438	predicted gene, 35438 [Source:MGI Symbol;Acc:MGI:5594597]	5.90941	2.49939	1.25225	0	0	3.00827	2.28869	NA	NA	0	0	3.00827	5.04671	3.45274	1.97351	5.19532	-2.52334	NA	NA	5.90941	2.49939	1.25225	5.04671	3.45274	1.97351	5.19532	-0.234645	0.999532	NORMAL
ENSMUSG00000118332	Fam220a	family with sequence similarity 220, member A [Source:MGI Symbol;Acc:MGI:1914488]	0	0	0	0	0	0	NA	NA	NA	0	0	0	0	0	0	0	NA	NA	NA	0	0	0	0	0	0	0	NA	NA	NA
ENSMUSG00000118464	Gm17522	predicted gene, 17522 [Source:MGI Symbol;Acc:MGI:4937156]	0	0	0	0	0	0	NA	NA	NA	0	0	0	0	0	0	0	NA	NA	NA	0	0	0	0	0	0	0	NA	NA	NA
ENSMUSG00000118541	Nrg1	neuregulin 1 [Source:MGI Symbol;Acc:MGI:96083]	0	0	0	0	0	0	NA	NA	NA	0	0	0	0	0	0	0	NA	NA	NA	0	0	0	0	0	0	0	NA	NA	NA
ENSMUSG00000118701	U7	U7 small nuclear RNA [Source:RFAM;Acc:RF00066]	0	0	0	0	0	0	NA	NA	NA	0	0	0	0	0	0	0	NA	NA	NA	0	0	0	0	0	0	0	NA	NA	NA
ENSMUSG00000118776	U7	U7 small nuclear RNA [Source:RFAM;Acc:RF00066]	0	0	0	0	0	0	NA	NA	NA	0	0	0	0	0	0	0	NA	NA	NA	0	0	0	0	0	0	0	NA	NA	NA
ENSMUSG00000119124	Y_RNA	Y RNA [Source:RFAM;Acc:RF00019]	0	0	0	0	0	0	NA	NA	NA	0	0	0	0	0	0	0	NA	NA	NA	0	0	0	0	0	0	0	NA	NA	NA
ENSMUSG00000119849	Y_RNA	Y RNA [Source:RFAM;Acc:RF00019]	0	0	0	0	0	0	NA	NA	NA	0	0	0	0	0	0	0	NA	NA	NA	0	0	0	0	0	0	0	NA	NA	NA
ENSMUSG00000119851	Snord3b4	small nucleolar RNA, C/D box 3B4 [Source:MGI Symbol;Acc:MGI:97988]	0	0	0	0	0	0	NA	NA	NA	0	0	0	0	0	0	0	NA	NA	NA	0	0	0	0	0	0	0	NA	NA	NA
ENSMUSG00002074856	5S_rRNA	5S ribosomal RNA [Source:RFAM;Acc:RF00001]	0	0	0	0	0	0	NA	NA	NA	0	0	0	0	0	0	0	NA	NA	NA	0	0	0	0	0	0	0	NA	NA	NA
ENSMUSG00002074857	U6	U6 spliceosomal RNA [Source:RFAM;Acc:RF00026]	0	0	0	0	0	0	NA	NA	NA	0	0	0	0	0	0	0	NA	NA	NA	0	0	0	0	0	0	0	NA	NA	NA
ENSMUSG00002074863	U6	U6 spliceosomal RNA [Source:RFAM;Acc:RF00026]	0	0	0	0	0	0	NA	NA	NA	0	0	0	0	0	0	0	NA	NA	NA	0	0	0	0	0	0	0	NA	NA	NA
ENSMUSG00002074864	5S_rRNA	5S ribosomal RNA [Source:RFAM;Acc:RF00001]	0	0	0	0	0	0	NA	NA	NA	0	0	0	0	0	0	0	NA	NA	NA	0	0	0	0	0	0	0	NA	NA	NA
ENSMUSG00002074865	U1	U1 spliceosomal RNA [Source:RFAM;Acc:RF00003]	0	0	0	0	0	0	NA	NA	NA	0	0	0	0	0	0	0	NA	NA	NA	0	0	0	0	0	0	0	NA	NA	NA
ENSMUSG00002074867	7SK	7SK RNA [Source:RFAM;Acc:RF00100]	0	0	0	0	0	0	NA	NA	NA	0	0	0	0	0	0	0	NA	NA	NA	0	0	0	0	0	0	0	NA	NA	NA
ENSMUSG00002074869	U6	U6 spliceosomal RNA [Source:RFAM;Acc:RF00026]	0	0	0	0	0	0	NA	NA	NA	0	0	0	0	0	0	0	NA	NA	NA	0	0	0	0	0	0	0	NA	NA	NA
ENSMUSG00002074871	7SK	7SK RNA [Source:RFAM;Acc:RF00100]	0	0	0	0	0	0	NA	NA	NA	0	0	0	0	0	0	0	NA	NA	NA	0	0	0	0	0	0	0	NA	NA	NA
ENSMUSG00002074873	7SK	7SK RNA [Source:RFAM;Acc:RF00100]	0	0	0	0	0	0	NA	NA	NA	0	0	0	0	0	0	0	NA	NA	NA	0	0	0	0	0	0	0	NA	NA	NA
ENSMUSG00002074877	7SK	7SK RNA [Source:RFAM;Acc:RF00100]	0	0	0	0	0	0	NA	NA	NA	0	0	0	0	0	0	0	NA	NA	NA	0	0	0	0	0	0	0	NA	NA	NA
ENSMUSG00002074880	5S_rRNA	5S ribosomal RNA [Source:RFAM;Acc:RF00001]	0	0	0	0	0	0	NA	NA	NA	0	0	0	0	0	0	0	NA	NA	NA	0	0	0	0	0	0	0	NA	NA	NA
ENSMUSG00002074881	5S_rRNA	5S ribosomal RNA [Source:RFAM;Acc:RF00001]	0	0	0	0	0	0	NA	NA	NA	0	0	0	0	0	0	0	NA	NA	NA	0	0	0	0	0	0	0	NA	NA	NA
ENSMUSG00002074882	7SK	7SK RNA [Source:RFAM;Acc:RF00100]	0	0	0	0	0	0	NA	NA	NA	0	0	0	0	0	0	0	NA	NA	NA	0	0	0	0	0	0	0	NA	NA	NA
ENSMUSG00002074885	5S_rRNA	5S ribosomal RNA [Source:RFAM;Acc:RF00001]	0	0	0	0	0	0	NA	NA	NA	0	0	0	0	0	0	0	NA	NA	NA	0	0	0	0	0	0	0	NA	NA	NA
ENSMUSG00002074886	U6	U6 spliceosomal RNA [Source:RFAM;Acc:RF00026]	0	0	0	0	0	0	NA	NA	NA	0	0	0	0	0	0	0	NA	NA	NA	0	0	0	0	0	0	0	NA	NA	NA
ENSMUSG00002074889	5S_rRNA	5S ribosomal RNA [Source:RFAM;Acc:RF00001]	0	0	0	0	0	0	NA	NA	NA	0	0	0	0	0	0	0	NA	NA	NA	0	0	0	0	0	0	0	NA	NA	NA
ENSMUSG00002074890	5S_rRNA	5S ribosomal RNA [Source:RFAM;Acc:RF00001]	0	0	0	0	0	0	NA	NA	NA	0	0	0	0	0	0	0	NA	NA	NA	0	0	0	0	0	0	0	NA	NA	NA
ENSMUSG00002074891	7SK	7SK RNA [Source:RFAM;Acc:RF00100]	0	0	0	0	0	0	NA	NA	NA	0	0	0	0	0	0	0	NA	NA	NA	0	0	0	0	0	0	0	NA	NA	NA
ENSMUSG00002074895	U6	U6 spliceosomal RNA [Source:RFAM;Acc:RF00026]	0	0	0	0	0	0	NA	NA	NA	0	0	0	0	0	0	0	NA	NA	NA	0	0	0	0	0	0	0	NA	NA	NA
ENSMUSG00002074896	5S_rRNA	5S ribosomal RNA [Source:RFAM;Acc:RF00001]	0	0	0	0	0	0	NA	NA	NA	0	0	0	0	0	0	0	NA	NA	NA	0	0	0	0	0	0	0	NA	NA	NA
ENSMUSG00002074897	7SK	7SK RNA [Source:RFAM;Acc:RF00100]	0	0	0	0	0	0	NA	NA	NA	0	0	0	0	0	0	0	NA	NA	NA	0	0	0	0	0	0	0	NA	NA	NA
ENSMUSG00002074900	SNORA63	Small nucleolar RNA SNORA63 [Source:RFAM;Acc:RF00092]	0	0	1.25225	0	0	0	1.15665	NA	NA	0	0	0	0	0	0	0	0	NA	NORMAL	0	0	1.25225	0	0	0	0	1.16416	NA	NA
ENSMUSG00002074902	7SK	7SK RNA [Source:RFAM;Acc:RF00100]	0	0	0	2.15326	0	0	-1.91405	NA	NA	2.15326	0	0	0	0	0	0.432943	1.45629	NA	NA	0	0	0	0	0	0	0.432943	-0.457761	NA	NORMAL
ENSMUSG00002074906	7SK	7SK RNA [Source:RFAM;Acc:RF00100]	0	0	0	0	0	0	NA	NA	NA	0	0	0	0	0	0	0	NA	NA	NA	0	0	0	0	0	0	0	NA	NA	NA
ENSMUSG00002074907	U6	U6 spliceosomal RNA [Source:RFAM;Acc:RF00026]	0	0	0	0	0	0	NA	NA	NA	0	0	0	0	0	0	0	NA	NA	NA	0	0	0	0	0	0	0	NA	NA	NA
ENSMUSG00002074911	U6	U6 spliceosomal RNA [Source:RFAM;Acc:RF00026]	0	0	0	0	0	0	NA	NA	NA	0	0	0	0	0	0	0	NA	NA	NA	0	0	0	0	0	0	0	NA	NA	NA
ENSMUSG00002074915	5S_rRNA	5S ribosomal RNA [Source:RFAM;Acc:RF00001]	0	0	0	0	0	0	NA	NA	NA	0	0	0	0	0	0	0	NA	NA	NA	0	0	0	0	0	0	0	NA	NA	NA
ENSMUSG00002074916	7SK	7SK RNA [Source:RFAM;Acc:RF00100]	0	0	0	0	0	0	NA	NA	NA	0	0	0	0	0	0	0	NA	NA	NA	0	0	0	0	0	0	0	NA	NA	NA
ENSMUSG00002074918	U6	U6 spliceosomal RNA [Source:RFAM;Acc:RF00026]	0	0	0	0	0	0	NA	NA	NA	0	0	0	0	0	0	0	NA	NA	NA	0	0	0	0	0	0	0	NA	NA	NA
ENSMUSG00002074926	7SK	7SK RNA [Source:RFAM;Acc:RF00100]	0	0	0	0	0	0	NA	NA	NA	0	0	0	0	0	0	0	NA	NA	NA	0	0	0	0	0	0	0	NA	NA	NA
ENSMUSG00002074929	5S_rRNA	5S ribosomal RNA [Source:RFAM;Acc:RF00001]	0	0	0	0	0	0	NA	NA	NA	0	0	0	0	0	0	0	NA	NA	NA	0	0	0	0	0	0	0	NA	NA	NA
ENSMUSG00002074936	7SK	7SK RNA [Source:RFAM;Acc:RF00100]	0	0	0	0	0	0	NA	NA	NA	0	0	0	0	0	0	0	NA	NA	NA	0	0	0	0	0	0	0	NA	NA	NA
ENSMUSG00002074939	U4	U4 spliceosomal RNA [Source:RFAM;Acc:RF00015]	0	0	0	0	0	0	NA	NA	NA	0	0	0	0	0	0	0	NA	NA	NA	0	0	0	0	0	0	0	NA	NA	NA
ENSMUSG00002074944	7SK	7SK RNA [Source:RFAM;Acc:RF00100]	0	0	0	0	0	0	NA	NA	NA	0	0	0	0	0	0	0	NA	NA	NA	0	0	0	0	0	0	0	NA	NA	NA
ENSMUSG00002074945	7SK	7SK RNA [Source:RFAM;Acc:RF00100]	0	0	0	0	0	0	NA	NA	NA	0	0	0	0	0	0	0	NA	NA	NA	0	0	0	0	0	0	0	NA	NA	NA
ENSMUSG00002074949	5S_rRNA	5S ribosomal RNA [Source:RFAM;Acc:RF00001]	0	0	0	0	0	0	NA	NA	NA	0	0	0	0	0	0	0	NA	NA	NA	0	0	0	0	0	0	0	NA	NA	NA
ENSMUSG00002074950	5S_rRNA	5S ribosomal RNA [Source:RFAM;Acc:RF00001]	0	0	0	0	0	0	NA	NA	NA	0	0	0	0	0	0	0	NA	NA	NA	0	0	0	0	0	0	0	NA	NA	NA
ENSMUSG00002074954	7SK	7SK RNA [Source:RFAM;Acc:RF00100]	0	0	0	0	0	0	NA	NA	NA	0	0	0	0	0	0	0	NA	NA	NA	0	0	0	0	0	0	0	NA	NA	NA
ENSMUSG00002074955	Snord3b4	small nucleolar RNA, C/D box 3B4 [Source:NCBI gene (formerly Entrezgene);Acc:19861]	0	0	0	0	0	0	NA	NA	NA	0	0	0	0	0	0	0	NA	NA	NA	0	0	0	0	0	0	0	NA	NA	NA
ENSMUSG00002074957	U6	U6 spliceosomal RNA [Source:RFAM;Acc:RF00026]	0	0	0	0	0	0	NA	NA	NA	0	0	0	0	0	0	0	NA	NA	NA	0	0	0	0	0	0	0	NA	NA	NA
ENSMUSG00002074959	5S_rRNA	5S ribosomal RNA [Source:RFAM;Acc:RF00001]	0	0	0	0	0	0	NA	NA	NA	0	0	0	0	0	0	0	NA	NA	NA	0	0	0	0	0	0	0	NA	NA	NA
ENSMUSG00002074960	7SK	7SK RNA [Source:RFAM;Acc:RF00100]	0	0	0	0	0	0	NA	NA	NA	0	0	0	0	0	0	0	NA	NA	NA	0	0	0	0	0	0	0	NA	NA	NA
ENSMUSG00002074964	7SK	7SK RNA [Source:RFAM;Acc:RF00100]	0	0	0	0	0	0	NA	NA	NA	0	0	0	0	0	0	0	NA	NA	NA	0	0	0	0	0	0	0	NA	NA	NA
ENSMUSG00002074965	U6	U6 spliceosomal RNA [Source:RFAM;Acc:RF00026]	0	0	0	0	0	0	NA	NA	NA	0	0	0	0	0	0	0	NA	NA	NA	0	0	0	0	0	0	0	NA	NA	NA
ENSMUSG00002074966	U6	U6 spliceosomal RNA [Source:RFAM;Acc:RF00026]	0	0	0	0	0	0	NA	NA	NA	0	0	0	0	0	0	0	NA	NA	NA	0	0	0	0	0	0	0	NA	NA	NA
ENSMUSG00002074967	U6	U6 spliceosomal RNA [Source:RFAM;Acc:RF00026]	0	0	0	0	0	0	NA	NA	NA	0	0	0	0	0	0	0	NA	NA	NA	0	0	0	0	0	0	0	NA	NA	NA
ENSMUSG00002074973	7SK	7SK RNA [Source:RFAM;Acc:RF00100]	0	0	0	0	0	0	NA	NA	NA	0	0	0	0	0	0	0	NA	NA	NA	0	0	0	0	0	0	0	NA	NA	NA
ENSMUSG00002074976	7SK	7SK RNA [Source:RFAM;Acc:RF00100]	0	0	0	0	0	0	NA	NA	NA	0	0	0	0	0	0	0	NA	NA	NA	0	0	0	0	0	0	0	NA	NA	NA
ENSMUSG00002074984	7SK	7SK RNA [Source:RFAM;Acc:RF00100]	0	0	1.25225	0	0	0	1.15666	NA	NA	0	0	0	0	0	0.986753	0	-0.827123	NA	NORMAL	0	0	1.25225	0	0	0.986753	0	0.329533	NA	NORMAL
ENSMUSG00002074985	7SK	7SK RNA [Source:RFAM;Acc:RF00100]	0	0	0	0	0	0	NA	NA	NA	0	0	0	0	0	0	0	NA	NA	NA	0	0	0	0	0	0	0	NA	NA	NA
ENSMUSG00002074988	7SK	7SK RNA [Source:RFAM;Acc:RF00100]	0	0	0	0	0	0	NA	NA	NA	0	0	0	0	0	0	0	NA	NA	NA	0	0	0	0	0	0	0	NA	NA	NA
ENSMUSG00002074989	U6	U6 spliceosomal RNA [Source:RFAM;Acc:RF00026]	0	0	0	0	0	0	NA	NA	NA	0	0	0	0	0	0	0	NA	NA	NA	0	0	0	0	0	0	0	NA	NA	NA
ENSMUSG00002074991	5S_rRNA	5S ribosomal RNA [Source:RFAM;Acc:RF00001]	0	0	0	1.07663	0	0	-1.22147	NA	NA	1.07663	0	0	0	0	0	0.432943	0.763703	NA	NORMAL	0	0	0	0	0	0	0.432943	-0.457767	NA	NORMAL
ENSMUSG00002074992	7SK	7SK RNA [Source:RFAM;Acc:RF00100]	0	0	0	0	0	0	NA	NA	NA	0	0	0	0	0	0	0	NA	NA	NA	0	0	0	0	0	0	0	NA	NA	NA
ENSMUSG00002074996	5S_rRNA	5S ribosomal RNA [Source:RFAM;Acc:RF00001]	0	0	0	0	0	0	NA	NA	NA	0	0	0	0	0	0	0	NA	NA	NA	0	0	0	0	0	0	0	NA	NA	NA
ENSMUSG00002074997	5S_rRNA	5S ribosomal RNA [Source:RFAM;Acc:RF00001]	0	0	0	0	0	0	NA	NA	NA	0	0	0	0	0	0	0	NA	NA	NA	0	0	0	0	0	0	0	NA	NA	NA
ENSMUSG00002074998	7SK	7SK RNA [Source:RFAM;Acc:RF00100]	0	0	0	0	0	0	NA	NA	NA	0	0	0	0	0	0	0	NA	NA	NA	0	0	0	0	0	0	0	NA	NA	NA
ENSMUSG00002075002	mmu-mir-1194	mmu-mir-1194 [Source:miRBase;Acc:MI0006299]	0	0	0	0	0	0	NA	NA	NA	0	0	0	0	0	0	0	NA	NA	NA	0	0	0	0	0	0	0	NA	NA	NA
ENSMUSG00002075005	5S_rRNA	5S ribosomal RNA [Source:RFAM;Acc:RF00001]	0	0	0	0	0	0	NA	NA	NA	0	0	0	0	0	0	0	NA	NA	NA	0	0	0	0	0	0	0	NA	NA	NA
ENSMUSG00002075007	7SK	7SK RNA [Source:RFAM;Acc:RF00100]	0.844202	0	0	0	0	0	1.15665	NA	NA	0	0	0	0	0	0	0	0	NA	NORMAL	0.844202	0	0	0	0	0	0	1.16416	NA	NA
ENSMUSG00002075015	7SK	7SK RNA [Source:RFAM;Acc:RF00100]	0	0	0	0	0	0	NA	NA	NA	0	0	0	0	0	0	0	NA	NA	NA	0	0	0	0	0	0	0	NA	NA	NA
ENSMUSG00002075032	7SK	7SK RNA [Source:RFAM;Acc:RF00100]	0	0	0	0	0	0	NA	NA	NA	0	0	0	0	0	0	0	NA	NA	NA	0	0	0	0	0	0	0	NA	NA	NA
ENSMUSG00002075036	7SK	7SK RNA [Source:RFAM;Acc:RF00100]	0	0	0	0	0	0	NA	NA	NA	0	0	0	0	0	0	0	NA	NA	NA	0	0	0	0	0	0	0	NA	NA	NA
ENSMUSG00002075037	5S_rRNA	5S ribosomal RNA [Source:RFAM;Acc:RF00001]	0	0	0	0	0	0	NA	NA	NA	0	0	0	0	0	0	0	NA	NA	NA	0	0	0	0	0	0	0	NA	NA	NA
ENSMUSG00002075039	5S_rRNA	5S ribosomal RNA [Source:RFAM;Acc:RF00001]	0	0	0	0	0	0	NA	NA	NA	0	0	0	0	0	0	0	NA	NA	NA	0	0	0	0	0	0	0	NA	NA	NA
ENSMUSG00002075040	7SK	7SK RNA [Source:RFAM;Acc:RF00100]	0	0	0	0	0	0	NA	NA	NA	0	0	0	0	0	0	0	NA	NA	NA	0	0	0	0	0	0	0	NA	NA	NA
ENSMUSG00002075041	7SK	7SK RNA [Source:RFAM;Acc:RF00100]	0	0	0	1.61495	0	0	-1.64467	NA	NA	1.61495	0	0	1.68224	0	0	0.865887	0.150492	NA	NORMAL	0	0	0	1.68224	0	0	0.865887	-1.49418	NA	NA
ENSMUSG00002075042	U6	U6 spliceosomal RNA [Source:RFAM;Acc:RF00026]	0	0	0	0	0	0	NA	NA	NA	0	0	0	0	0	0	0	NA	NA	NA	0	0	0	0	0	0	0	NA	NA	NA
ENSMUSG00002075043	7SK	7SK RNA [Source:RFAM;Acc:RF00100]	0	0	0	0	0	0	NA	NA	NA	0	0	0	0	0	0	0	NA	NA	NA	0	0	0	0	0	0	0	NA	NA	NA
ENSMUSG00002075044	5S_rRNA	5S ribosomal RNA [Source:RFAM;Acc:RF00001]	0	0	0	0	0	3.00827	-2.24955	NA	NA	0	0	3.00827	0	0	0	0	2.45196	NA	NA	0	0	0	0	0	0	0	0	NA	NORMAL
ENSMUSG00002075051	5S_rRNA	5S ribosomal RNA [Source:RFAM;Acc:RF00001]	0	0	0	0	0	0	NA	NA	NA	0	0	0	0	0	0	0	NA	NA	NA	0	0	0	0	0	0	0	NA	NA	NA
ENSMUSG00002075053	5S_rRNA	5S ribosomal RNA [Source:RFAM;Acc:RF00001]	0	0	0	0	0	0	NA	NA	NA	0	0	0	0	0	0	0	NA	NA	NA	0	0	0	0	0	0	0	NA	NA	NA
ENSMUSG00002075056	5S_rRNA	5S ribosomal RNA [Source:RFAM;Acc:RF00001]	0	0	0	0	0	0	NA	NA	NA	0	0	0	0	0	0	0	NA	NA	NA	0	0	0	0	0	0	0	NA	NA	NA
ENSMUSG00002075061	5S_rRNA	5S ribosomal RNA [Source:RFAM;Acc:RF00001]	0	0	0	0	0	0	NA	NA	NA	0	0	0	0	0	0	0	NA	NA	NA	0	0	0	0	0	0	0	NA	NA	NA
ENSMUSG00002075064	U1	U1 spliceosomal RNA [Source:RFAM;Acc:RF00003]	0	0	0	0	0	0	NA	NA	NA	0	0	0	0	0	0	0	NA	NA	NA	0	0	0	0	0	0	0	NA	NA	NA
ENSMUSG00002075065	U6	U6 spliceosomal RNA [Source:RFAM;Acc:RF00026]	0	0	0	0	0	0	NA	NA	NA	0	0	0	0	0	0	0	NA	NA	NA	0	0	0	0	0	0	0	NA	NA	NA
ENSMUSG00002075067	5S_rRNA	5S ribosomal RNA [Source:RFAM;Acc:RF00001]	0	0	0	0	0	0	NA	NA	NA	0	0	0	0	0	0	0	NA	NA	NA	0	0	0	0	0	0	0	NA	NA	NA
ENSMUSG00002075071	7SK	7SK RNA [Source:RFAM;Acc:RF00100]	0	0	0	0	0	0	NA	NA	NA	0	0	0	0	0	0	0	NA	NA	NA	0	0	0	0	0	0	0	NA	NA	NA
ENSMUSG00002075074	5S_rRNA	5S ribosomal RNA [Source:RFAM;Acc:RF00001]	0	0	0	0	0	0	NA	NA	NA	0	0	0	0	0	0	0	NA	NA	NA	0	0	0	0	0	0	0	NA	NA	NA
ENSMUSG00002075078	7SK	7SK RNA [Source:RFAM;Acc:RF00100]	0	0	0	0	0	0	NA	NA	NA	0	0	0	0	0	0	0	NA	NA	NA	0	0	0	0	0	0	0	NA	NA	NA
ENSMUSG00002075080	5S_rRNA	5S ribosomal RNA [Source:RFAM;Acc:RF00001]	0	0	0	0	0	0	NA	NA	NA	0	0	0	0	0	0	0	NA	NA	NA	0	0	0	0	0	0	0	NA	NA	NA
ENSMUSG00002075082	7SK	7SK RNA [Source:RFAM;Acc:RF00100]	0	0	0	0	0	0	NA	NA	NA	0	0	0	0	0	0	0	NA	NA	NA	0	0	0	0	0	0	0	NA	NA	NA
ENSMUSG00002075086	7SK	7SK RNA [Source:RFAM;Acc:RF00100]	0	0	0	0	0	0	NA	NA	NA	0	0	0	0	0	0	0	NA	NA	NA	0	0	0	0	0	0	0	NA	NA	NA
ENSMUSG00002075087	5S_rRNA	5S ribosomal RNA [Source:RFAM;Acc:RF00001]	0.844202	0	0	0.538316	4.35202	1.50414	-2.38923	NA	NA	0.538316	4.35202	1.50414	3.36447	2.30182	0	0.432943	0.6153	NA	NORMAL	0.844202	0	0	3.36447	2.30182	0	0.432943	-1.77393	NA	NA
ENSMUSG00002075088	7SK	7SK RNA [Source:RFAM;Acc:RF00100]	0	0	0	0	0	0	NA	NA	NA	0	0	0	0	0	0	0	NA	NA	NA	0	0	0	0	0	0	0	NA	NA	NA
ENSMUSG00002075090	7SK	7SK RNA [Source:RFAM;Acc:RF00100]	0	0	0	0	0	0	NA	NA	NA	0	0	0	0	0	0	0	NA	NA	NA	0	0	0	0	0	0	0	NA	NA	NA
ENSMUSG00002075091	5S_rRNA	5S ribosomal RNA [Source:RFAM;Acc:RF00001]	0	0	0	0	0	0	NA	NA	NA	0	0	0	0	0	0	0	NA	NA	NA	0	0	0	0	0	0	0	NA	NA	NA
ENSMUSG00002075093	5S_rRNA	5S ribosomal RNA [Source:RFAM;Acc:RF00001]	0	0	0	0	0	0	NA	NA	NA	0	0	0	0	0	0	0	NA	NA	NA	0	0	0	0	0	0	0	NA	NA	NA
ENSMUSG00002075096	5S_rRNA	5S ribosomal RNA [Source:RFAM;Acc:RF00001]	0	0	0	0	0	0	NA	NA	NA	0	0	0	0	0	0	0	NA	NA	NA	0	0	0	0	0	0	0	NA	NA	NA
ENSMUSG00002075097	U1	U1 spliceosomal RNA [Source:RFAM;Acc:RF00003]	0	0	0	0	0	0	NA	NA	NA	0	0	0	0	0	0	0	NA	NA	NA	0	0	0	0	0	0	0	NA	NA	NA
ENSMUSG00002075098	5S_rRNA	5S ribosomal RNA [Source:RFAM;Acc:RF00001]	0	0	0	0	0	0	NA	NA	NA	0	0	0	0	0	0	0	NA	NA	NA	0	0	0	0	0	0	0	NA	NA	NA
ENSMUSG00002075100	U6	U6 spliceosomal RNA [Source:RFAM;Acc:RF00026]	0	0	0	0	0	0	NA	NA	NA	0	0	0	0	0	0	0	NA	NA	NA	0	0	0	0	0	0	0	NA	NA	NA
ENSMUSG00002075106	7SK	7SK RNA [Source:RFAM;Acc:RF00100]	0	0	0	0	0	0	NA	NA	NA	0	0	0	0	0	0	0	NA	NA	NA	0	0	0	0	0	0	0	NA	NA	NA
ENSMUSG00002075107	7SK	7SK RNA [Source:RFAM;Acc:RF00100]	0	0	0	0	0	0	NA	NA	NA	0	0	0	0	0	0	0	NA	NA	NA	0	0	0	0	0	0	0	NA	NA	NA
ENSMUSG00002075110	5S_rRNA	5S ribosomal RNA [Source:RFAM;Acc:RF00001]	0	0	0	0	0	0	NA	NA	NA	0	0	0	0	0	0	0	NA	NA	NA	0	0	0	0	0	0	0	NA	NA	NA
ENSMUSG00002075114	7SK	7SK RNA [Source:RFAM;Acc:RF00100]	0	0	0	0	0	0	NA	NA	NA	0	0	0	0	0	0	0	NA	NA	NA	0	0	0	0	0	0	0	NA	NA	NA
ENSMUSG00002075116	7SK	7SK RNA [Source:RFAM;Acc:RF00100]	0	0	0	0	0	0	NA	NA	NA	0	0	0	0	0	0	0	NA	NA	NA	0	0	0	0	0	0	0	NA	NA	NA
ENSMUSG00002075120	7SK	7SK RNA [Source:RFAM;Acc:RF00100]	0	0	0	0	0	0	NA	NA	NA	0	0	0	0	0	0	0	NA	NA	NA	0	0	0	0	0	0	0	NA	NA	NA
ENSMUSG00002075121	5S_rRNA	5S ribosomal RNA [Source:RFAM;Acc:RF00001]	0	0	0	0	0	0	NA	NA	NA	0	0	0	0	0	0	0	NA	NA	NA	0	0	0	0	0	0	0	NA	NA	NA
ENSMUSG00002075124	U1	U1 spliceosomal RNA [Source:RFAM;Acc:RF00003]	0	0	0	0	0	0	NA	NA	NA	0	0	0	0	0	0	0	NA	NA	NA	0	0	0	0	0	0	0	NA	NA	NA
ENSMUSG00002075135	5S_rRNA	5S ribosomal RNA [Source:RFAM;Acc:RF00001]	0	0	0	0	0	0	NA	NA	NA	0	0	0	0	0	0	0	NA	NA	NA	0	0	0	0	0	0	0	NA	NA	NA
ENSMUSG00002075139	U6	U6 spliceosomal RNA [Source:RFAM;Acc:RF00026]	0	0	1.25225	0	0	0	1.15667	NA	NA	0	0	0	1.68224	1.15091	0	0.865887	-2.33784	NA	NA	0	0	1.25225	1.68224	1.15091	0	0.865887	-1.18118	NA	NA
ENSMUSG00002075147	7SK	7SK RNA [Source:RFAM;Acc:RF00100]	0	0	0	0	0	0	NA	NA	NA	0	0	0	0	0	0	0	NA	NA	NA	0	0	0	0	0	0	0	NA	NA	NA
ENSMUSG00002075154	5S_rRNA	5S ribosomal RNA [Source:RFAM;Acc:RF00001]	0	0	0	0	0	0	NA	NA	NA	0	0	0	0	0	0	0	NA	NA	NA	0	0	0	0	0	0	0	NA	NA	NA
ENSMUSG00002075160	5S_rRNA	5S ribosomal RNA [Source:RFAM;Acc:RF00001]	0.844202	0	0	0	0	0	1.15665	NA	NA	0	0	0	0	0	0	0	0	NA	NORMAL	0.844202	0	0	0	0	0	0	1.16416	NA	NA
ENSMUSG00002075161	U1	U1 spliceosomal RNA [Source:RFAM;Acc:RF00003]	0	0	0	0	0	0	NA	NA	NA	0	0	0	0	0	0	0	NA	NA	NA	0	0	0	0	0	0	0	NA	NA	NA
ENSMUSG00002075163	7SK	7SK RNA [Source:RFAM;Acc:RF00100]	0	0	0	0	0	0	NA	NA	NA	0	0	0	0	0	0	0	NA	NA	NA	0	0	0	0	0	0	0	NA	NA	NA
ENSMUSG00002075166	7SK	7SK RNA [Source:RFAM;Acc:RF00100]	0	0	0	0	0	0	NA	NA	NA	0	0	0	0	0	0	0	NA	NA	NA	0	0	0	0	0	0	0	NA	NA	NA
ENSMUSG00002075167	7SK	7SK RNA [Source:RFAM;Acc:RF00100]	0	0	0	0	0	0	NA	NA	NA	0	0	0	0	0	0	0	NA	NA	NA	0	0	0	0	0	0	0	NA	NA	NA
ENSMUSG00002075170	7SK	7SK RNA [Source:RFAM;Acc:RF00100]	0	0	0	0	0	0	NA	NA	NA	0	0	0	0	0	0	0	NA	NA	NA	0	0	0	0	0	0	0	NA	NA	NA
ENSMUSG00002075172	U6	U6 spliceosomal RNA [Source:RFAM;Acc:RF00026]	0	0	0	0	0	0	NA	NA	NA	0	0	0	0	0	0	0	NA	NA	NA	0	0	0	0	0	0	0	NA	NA	NA
ENSMUSG00002075174	7SK	7SK RNA [Source:RFAM;Acc:RF00100]	0	0	0	0	0	0	NA	NA	NA	0	0	0	0	0	0	0	NA	NA	NA	0	0	0	0	0	0	0	NA	NA	NA
ENSMUSG00002075179	7SK	7SK RNA [Source:RFAM;Acc:RF00100]	0	0	0	0	0	0	NA	NA	NA	0	0	0	0	0	0	0	NA	NA	NA	0	0	0	0	0	0	0	NA	NA	NA
ENSMUSG00002075181	5S_rRNA	5S ribosomal RNA [Source:RFAM;Acc:RF00001]	0	0	0	0	0	0	NA	NA	NA	0	0	0	0	0	0	0	NA	NA	NA	0	0	0	0	0	0	0	NA	NA	NA
ENSMUSG00002075183	5S_rRNA	5S ribosomal RNA [Source:RFAM;Acc:RF00001]	0	0	0	0	0	0	NA	NA	NA	0	0	0	0	0	0	0	NA	NA	NA	0	0	0	0	0	0	0	NA	NA	NA
ENSMUSG00002075186	U6	U6 spliceosomal RNA [Source:RFAM;Acc:RF00026]	0	0	0	0	0	0	NA	NA	NA	0	0	0	0	0	0	0	NA	NA	NA	0	0	0	0	0	0	0	NA	NA	NA
ENSMUSG00002075187	7SK	7SK RNA [Source:RFAM;Acc:RF00100]	0	0	0	0	0	0	NA	NA	NA	0	0	0	0	0	0	0	NA	NA	NA	0	0	0	0	0	0	0	NA	NA	NA
ENSMUSG00002075189	5S_rRNA	5S ribosomal RNA [Source:RFAM;Acc:RF00001]	0	0	0	0	0	0	NA	NA	NA	0	0	0	0	0	0	0	NA	NA	NA	0	0	0	0	0	0	0	NA	NA	NA
ENSMUSG00002075194	U6	U6 spliceosomal RNA [Source:RFAM;Acc:RF00026]	0	0	0	0	0	0	NA	NA	NA	0	0	0	0	0	0	0	NA	NA	NA	0	0	0	0	0	0	0	NA	NA	NA
ENSMUSG00002075195	7SK	7SK RNA [Source:RFAM;Acc:RF00100]	0	0	0	0	0	0	NA	NA	NA	0	0	0	0	0	0	0	NA	NA	NA	0	0	0	0	0	0	0	NA	NA	NA
ENSMUSG00002075198	7SK	7SK RNA [Source:RFAM;Acc:RF00100]	0	0	0	0	0	0	NA	NA	NA	0	0	0	0	0	0	0	NA	NA	NA	0	0	0	0	0	0	0	NA	NA	NA
ENSMUSG00002075200	7SK	7SK RNA [Source:RFAM;Acc:RF00100]	0	0	0	0	0	0	NA	NA	NA	0	0	0	0	0	0	0	NA	NA	NA	0	0	0	0	0	0	0	NA	NA	NA
ENSMUSG00002075205	Y_RNA	Y RNA [Source:RFAM;Acc:RF00019]	0	0	1.25225	0	0	0	1.15665	NA	NA	0	0	0	0	0	0	0	0	NA	NORMAL	0	0	1.25225	0	0	0	0	1.16416	NA	NA
ENSMUSG00002075209	Y_RNA	Y RNA [Source:RFAM;Acc:RF00019]	0	0	0	0	0	0	NA	NA	NA	0	0	0	0	0	0	0	NA	NA	NA	0	0	0	0	0	0	0	NA	NA	NA
ENSMUSG00002075210	U1	U1 spliceosomal RNA [Source:RFAM;Acc:RF00003]	0	0	0	0	0	0	NA	NA	NA	0	0	0	0	0	0	0	NA	NA	NA	0	0	0	0	0	0	0	NA	NA	NA
ENSMUSG00002075220	5S_rRNA	5S ribosomal RNA [Source:RFAM;Acc:RF00001]	0	0	0	0	0	0	NA	NA	NA	0	0	0	0	0	0	0	NA	NA	NA	0	0	0	0	0	0	0	NA	NA	NA
ENSMUSG00002075221	7SK	7SK RNA [Source:RFAM;Acc:RF00100]	0	0	0	0	0	0	NA	NA	NA	0	0	0	0	0	0	0	NA	NA	NA	0	0	0	0	0	0	0	NA	NA	NA
ENSMUSG00002075223	5S_rRNA	5S ribosomal RNA [Source:RFAM;Acc:RF00001]	0	0	0	0	0	0	NA	NA	NA	0	0	0	0	0	0	0	NA	NA	NA	0	0	0	0	0	0	0	NA	NA	NA
ENSMUSG00002075226	U6	U6 spliceosomal RNA [Source:RFAM;Acc:RF00026]	0	0	0	0	0	0	NA	NA	NA	0	0	0	0	0	0	0	NA	NA	NA	0	0	0	0	0	0	0	NA	NA	NA
ENSMUSG00002075228	U4	U4 spliceosomal RNA [Source:RFAM;Acc:RF00015]	0	0	0	0	0	0	NA	NA	NA	0	0	0	0	0	0	0	NA	NA	NA	0	0	0	0	0	0	0	NA	NA	NA
ENSMUSG00002075230	7SK	7SK RNA [Source:RFAM;Acc:RF00100]	0	0	0	0	0	0	NA	NA	NA	0	0	0	0	0	0	0	NA	NA	NA	0	0	0	0	0	0	0	NA	NA	NA
ENSMUSG00002075237	5S_rRNA	5S ribosomal RNA [Source:RFAM;Acc:RF00001]	0	0	0	0	0	0	NA	NA	NA	0	0	0	0	0	0	0	NA	NA	NA	0	0	0	0	0	0	0	NA	NA	NA
ENSMUSG00002075242	5S_rRNA	5S ribosomal RNA [Source:RFAM;Acc:RF00001]	0	0	0	0	0	0	NA	NA	NA	0	0	0	0	0	0	0	NA	NA	NA	0	0	0	0	0	0	0	NA	NA	NA
ENSMUSG00002075246	U6	U6 spliceosomal RNA [Source:RFAM;Acc:RF00026]	0	0	0	0	0	0	NA	NA	NA	0	0	0	0	0	0	0	NA	NA	NA	0	0	0	0	0	0	0	NA	NA	NA
ENSMUSG00002075249	7SK	7SK RNA [Source:RFAM;Acc:RF00100]	0	0	0	0	0	0	NA	NA	NA	0	0	0	0	0	0	0	NA	NA	NA	0	0	0	0	0	0	0	NA	NA	NA
ENSMUSG00002075251	U6	U6 spliceosomal RNA [Source:RFAM;Acc:RF00026]	0	0	0	0	0	0	NA	NA	NA	0	0	0	0	0	0	0	NA	NA	NA	0	0	0	0	0	0	0	NA	NA	NA
ENSMUSG00002075252	5S_rRNA	5S ribosomal RNA [Source:RFAM;Acc:RF00001]	0	0	0	0	0	0	NA	NA	NA	0	0	0	0	0	0	0	NA	NA	NA	0	0	0	0	0	0	0	NA	NA	NA
ENSMUSG00002075253	7SK	7SK RNA [Source:RFAM;Acc:RF00100]	0	0	0	0	0	0	NA	NA	NA	0	0	0	0	0	0	0	NA	NA	NA	0	0	0	0	0	0	0	NA	NA	NA
ENSMUSG00002075256	7SK	7SK RNA [Source:RFAM;Acc:RF00100]	0	0	0	0	0	0	NA	NA	NA	0	0	0	0	0	0	0	NA	NA	NA	0	0	0	0	0	0	0	NA	NA	NA
ENSMUSG00002075259	7SK	7SK RNA [Source:RFAM;Acc:RF00100]	0	0	0	0	0	0	NA	NA	NA	0	0	0	0	0	0	0	NA	NA	NA	0	0	0	0	0	0	0	NA	NA	NA
ENSMUSG00002075260	7SK	7SK RNA [Source:RFAM;Acc:RF00100]	0	0	0	0	0	3.00827	-2.24955	NA	NA	0	0	3.00827	0	0	0	0	2.45196	NA	NA	0	0	0	0	0	0	0	0	NA	NORMAL
ENSMUSG00002075261	5S_rRNA	5S ribosomal RNA [Source:RFAM;Acc:RF00001]	0	0	0	0	0	0	NA	NA	NA	0	0	0	0	0	0	0	NA	NA	NA	0	0	0	0	0	0	0	NA	NA	NA
ENSMUSG00002075265	U6	U6 spliceosomal RNA [Source:RFAM;Acc:RF00026]	0	0	0	0	0	0	NA	NA	NA	0	0	0	0	0	0	0	NA	NA	NA	0	0	0	0	0	0	0	NA	NA	NA
ENSMUSG00002075270	7SK	7SK RNA [Source:RFAM;Acc:RF00100]	0	0	0	0	0	0	NA	NA	NA	0	0	0	0	0	0	0	NA	NA	NA	0	0	0	0	0	0	0	NA	NA	NA
ENSMUSG00002075271	7SK	7SK RNA [Source:RFAM;Acc:RF00100]	0	0	0	0	0	0	NA	NA	NA	0	0	0	0	0	0	0	NA	NA	NA	0	0	0	0	0	0	0	NA	NA	NA
ENSMUSG00002075274	7SK	7SK RNA [Source:RFAM;Acc:RF00100]	0	0	0	0	0	0	NA	NA	NA	0	0	0	0	0	0	0	NA	NA	NA	0	0	0	0	0	0	0	NA	NA	NA
ENSMUSG00002075276	7SK	7SK RNA [Source:RFAM;Acc:RF00100]	0	0	0	0	0	0	NA	NA	NA	0	0	0	0	0	0	0	NA	NA	NA	0	0	0	0	0	0	0	NA	NA	NA
ENSMUSG00002075277	U6	U6 spliceosomal RNA [Source:RFAM;Acc:RF00026]	0	0	0	2.15326	0	0	-1.91406	NA	NA	2.15326	0	0	0	0	0	0	2.11646	NA	NA	0	0	0	0	0	0	0	0	NA	NORMAL
ENSMUSG00002075280	7SK	7SK RNA [Source:RFAM;Acc:RF00100]	0	0	0	0	0	0	NA	NA	NA	0	0	0	0	0	0	0	NA	NA	NA	0	0	0	0	0	0	0	NA	NA	NA
ENSMUSG00002075281	U6	U6 spliceosomal RNA [Source:RFAM;Acc:RF00026]	0	0	0	0	0	0	NA	NA	NA	0	0	0	0	0	0	0	NA	NA	NA	0	0	0	0	0	0	0	NA	NA	NA
ENSMUSG00002075283	U6	U6 spliceosomal RNA [Source:RFAM;Acc:RF00026]	0	1.2497	0	3.2299	3.26401	0	-2.54878	NA	NA	3.2299	3.26401	0	1.68224	1.15091	0.986753	0.432943	1.25411	NA	NA	0	1.2497	0	1.68224	1.15091	0.986753	0.432943	-1.29466	NA	NA
ENSMUSG00002075285	7SK	7SK RNA [Source:RFAM;Acc:RF00100]	0	0	0	0	0	0	NA	NA	NA	0	0	0	0	0	0	0	NA	NA	NA	0	0	0	0	0	0	0	NA	NA	NA
ENSMUSG00002075287	7SK	7SK RNA [Source:RFAM;Acc:RF00100]	0	0	0	0	0	0	NA	NA	NA	0	0	0	0	0	0	0	NA	NA	NA	0	0	0	0	0	0	0	NA	NA	NA
ENSMUSG00002075288	7SK	7SK RNA [Source:RFAM;Acc:RF00100]	0	0	1.25225	0	0	0	1.15665	NA	NA	0	0	0	0	0	0	0	0	NA	NORMAL	0	0	1.25225	0	0	0	0	1.16416	NA	NA
ENSMUSG00002075291	7SK	7SK RNA [Source:RFAM;Acc:RF00100]	0	0	0	0	0	0	NA	NA	NA	0	0	0	0	0	0	0	NA	NA	NA	0	0	0	0	0	0	0	NA	NA	NA
ENSMUSG00002075298	7SK	7SK RNA [Source:RFAM;Acc:RF00100]	0	0	0	0	0	0	NA	NA	NA	0	0	0	0	0	0	0	NA	NA	NA	0	0	0	0	0	0	0	NA	NA	NA
ENSMUSG00002075299	5S_rRNA	5S ribosomal RNA [Source:RFAM;Acc:RF00001]	0	0	0	0	0	0	NA	NA	NA	0	0	0	0	0	0	0	NA	NA	NA	0	0	0	0	0	0	0	NA	NA	NA
ENSMUSG00002075302	5S_rRNA	5S ribosomal RNA [Source:RFAM;Acc:RF00001]	0	0	0	0	0	0	NA	NA	NA	0	0	0	0	0	0	0	NA	NA	NA	0	0	0	0	0	0	0	NA	NA	NA
ENSMUSG00002075307	5S_rRNA	5S ribosomal RNA [Source:RFAM;Acc:RF00001]	0	0	0	0	0	0	NA	NA	NA	0	0	0	0	0	0	0	NA	NA	NA	0	0	0	0	0	0	0	NA	NA	NA
ENSMUSG00002075309	U6	U6 spliceosomal RNA [Source:RFAM;Acc:RF00026]	0	0	0	0	0	0	NA	NA	NA	0	0	0	0	0	0	0	NA	NA	NA	0	0	0	0	0	0	0	NA	NA	NA
ENSMUSG00002075311	U6	U6 spliceosomal RNA [Source:RFAM;Acc:RF00026]	0	0	0	0	0	0	NA	NA	NA	0	0	0	0	0	0	0	NA	NA	NA	0	0	0	0	0	0	0	NA	NA	NA
ENSMUSG00002075314	U4	U4 spliceosomal RNA [Source:RFAM;Acc:RF00015]	0	0	0	0	0	0	NA	NA	NA	0	0	0	0	0	0	0	NA	NA	NA	0	0	0	0	0	0	0	NA	NA	NA
ENSMUSG00002075320	7SK	7SK RNA [Source:RFAM;Acc:RF00100]	0	0	0	0	0	0	NA	NA	NA	0	0	0	0	0	0	0	NA	NA	NA	0	0	0	0	0	0	0	NA	NA	NA
ENSMUSG00002075324	U4	U4 spliceosomal RNA [Source:RFAM;Acc:RF00015]	0	0	1.25225	0.538316	0	3.00827	-1.51597	NA	NA	0.538316	0	3.00827	0	0	0	0	2.68015	NA	NA	0	0	1.25225	0	0	0	0	1.16418	NA	NA
ENSMUSG00002075326	5S_rRNA	5S ribosomal RNA [Source:RFAM;Acc:RF00001]	0	0	0	0	0	0	NA	NA	NA	0	0	0	0	0	0	0	NA	NA	NA	0	0	0	0	0	0	0	NA	NA	NA
ENSMUSG00002075327	7SK	7SK RNA [Source:RFAM;Acc:RF00100]	0	0	0	0	0	0	NA	NA	NA	0	0	0	0	0	0	0	NA	NA	NA	0	0	0	0	0	0	0	NA	NA	NA
ENSMUSG00002075328	7SK	7SK RNA [Source:RFAM;Acc:RF00100]	0	0	0	0	0	0	NA	NA	NA	0	0	0	0	0	0	0	NA	NA	NA	0	0	0	0	0	0	0	NA	NA	NA
ENSMUSG00002075333	7SK	7SK RNA [Source:RFAM;Acc:RF00100]	0	0	0	0	0	0	NA	NA	NA	0	0	0	0	0	0	0	NA	NA	NA	0	0	0	0	0	0	0	NA	NA	NA
ENSMUSG00002075335	U6	U6 spliceosomal RNA [Source:RFAM;Acc:RF00026]	0	0	0	0	0	0	NA	NA	NA	0	0	0	0	0	0	0	NA	NA	NA	0	0	0	0	0	0	0	NA	NA	NA
ENSMUSG00002075356	5S_rRNA	5S ribosomal RNA [Source:RFAM;Acc:RF00001]	0	0	0	0	0	0	NA	NA	NA	0	0	0	0	0	0	0	NA	NA	NA	0	0	0	0	0	0	0	NA	NA	NA
ENSMUSG00002075357	U6	U6 spliceosomal RNA [Source:RFAM;Acc:RF00026]	0	0	0	0	0	0	NA	NA	NA	0	0	0	0	0	0	0	NA	NA	NA	0	0	0	0	0	0	0	NA	NA	NA
ENSMUSG00002075362	5S_rRNA	5S ribosomal RNA [Source:RFAM;Acc:RF00001]	0	0	0	0	0	0	NA	NA	NA	0	0	0	0	0	0	0	NA	NA	NA	0	0	0	0	0	0	0	NA	NA	NA
ENSMUSG00002075363	5S_rRNA	5S ribosomal RNA [Source:RFAM;Acc:RF00001]	0	0	0	0	0	0	NA	NA	NA	0	0	0	0	0	0	0	NA	NA	NA	0	0	0	0	0	0	0	NA	NA	NA
ENSMUSG00002075369	U6	U6 spliceosomal RNA [Source:RFAM;Acc:RF00026]	0	0	0	0	0	0	NA	NA	NA	0	0	0	0	0	0	0	NA	NA	NA	0	0	0	0	0	0	0	NA	NA	NA
ENSMUSG00002075379	7SK	7SK RNA [Source:RFAM;Acc:RF00100]	0	0	0	0	0	0	NA	NA	NA	0	0	0	0	0	0	0	NA	NA	NA	0	0	0	0	0	0	0	NA	NA	NA
ENSMUSG00002075380	7SK	7SK RNA [Source:RFAM;Acc:RF00100]	0	0	0	0	0	0	NA	NA	NA	0	0	0	0	0	0	0	NA	NA	NA	0	0	0	0	0	0	0	NA	NA	NA
ENSMUSG00002075386	U2	U2 spliceosomal RNA [Source:RFAM;Acc:RF00004]	0	0	0	0	0	0	NA	NA	NA	0	0	0	0	0	0	0	NA	NA	NA	0	0	0	0	0	0	0	NA	NA	NA
ENSMUSG00002075391	Y_RNA	Y RNA [Source:RFAM;Acc:RF00019]	0	0	0	0	0	0	NA	NA	NA	0	0	0	0	0	0	0	NA	NA	NA	0	0	0	0	0	0	0	NA	NA	NA
ENSMUSG00002075392	5S_rRNA	5S ribosomal RNA [Source:RFAM;Acc:RF00001]	0	0	0	0	0	0	NA	NA	NA	0	0	0	0	0	0	0	NA	NA	NA	0	0	0	0	0	0	0	NA	NA	NA
ENSMUSG00002075393	7SK	7SK RNA [Source:RFAM;Acc:RF00100]	0	0	0	0	0	0	NA	NA	NA	0	0	0	0	0	0	0	NA	NA	NA	0	0	0	0	0	0	0	NA	NA	NA
ENSMUSG00002075394	U6	U6 spliceosomal RNA [Source:RFAM;Acc:RF00026]	0	0	0	0	0	0	NA	NA	NA	0	0	0	0	0	0	0	NA	NA	NA	0	0	0	0	0	0	0	NA	NA	NA
ENSMUSG00002075396	SNORA63	Small nucleolar RNA SNORA63 [Source:RFAM;Acc:RF00092]	0	0	0	0	0	0	NA	NA	NA	0	0	0	0	0	0	0	NA	NA	NA	0	0	0	0	0	0	0	NA	NA	NA
ENSMUSG00002075398	Metazoa_SRP	Metazoan signal recognition particle RNA [Source:RFAM;Acc:RF00017]	0	0	0	0	0	0	NA	NA	NA	0	0	0	0	0	0	0	NA	NA	NA	0	0	0	0	0	0	0	NA	NA	NA
ENSMUSG00002075401	7SK	7SK RNA [Source:RFAM;Acc:RF00100]	0	0	0	0	0	0	NA	NA	NA	0	0	0	0	0	0	0	NA	NA	NA	0	0	0	0	0	0	0	NA	NA	NA
ENSMUSG00002075402	U6	U6 spliceosomal RNA [Source:RFAM;Acc:RF00026]	0	0	0	0	0	0	NA	NA	NA	0	0	0	0	0	0	0	NA	NA	NA	0	0	0	0	0	0	0	NA	NA	NA
ENSMUSG00002075404	U6	U6 spliceosomal RNA [Source:RFAM;Acc:RF00026]	0	0	0	0	0	0	NA	NA	NA	0	0	0	0	0	0	0	NA	NA	NA	0	0	0	0	0	0	0	NA	NA	NA
ENSMUSG00002075405	5S_rRNA	5S ribosomal RNA [Source:RFAM;Acc:RF00001]	0	0	0	0	0	0	NA	NA	NA	0	0	0	0	0	0	0	NA	NA	NA	0	0	0	0	0	0	0	NA	NA	NA
ENSMUSG00002075407	U6	U6 spliceosomal RNA [Source:RFAM;Acc:RF00026]	0	2.49939	0	0	0	0	2.21896	NA	NA	0	0	0	0	0	0	0	0	NA	NORMAL	0	2.49939	0	0	0	0	0	2.22647	NA	NA
ENSMUSG00002075408	U12	U12 minor spliceosomal RNA [Source:RFAM;Acc:RF00007]	0	0	0	0	0	0	NA	NA	NA	0	0	0	0	0	0	0	NA	NA	NA	0	0	0	0	0	0	0	NA	NA	NA
ENSMUSG00002075409	7SK	7SK RNA [Source:RFAM;Acc:RF00100]	0	0	0	0	0	0	NA	NA	NA	0	0	0	0	0	0	0	NA	NA	NA	0	0	0	0	0	0	0	NA	NA	NA
ENSMUSG00002075411	7SK	7SK RNA [Source:RFAM;Acc:RF00100]	0	0	0	0	0	0	NA	NA	NA	0	0	0	0	0	0	0	NA	NA	NA	0	0	0	0	0	0	0	NA	NA	NA
ENSMUSG00002075416	5S_rRNA	5S ribosomal RNA [Source:RFAM;Acc:RF00001]	0	0	0	0	0	0	NA	NA	NA	0	0	0	0	0	0	0	NA	NA	NA	0	0	0	0	0	0	0	NA	NA	NA
ENSMUSG00002075417	5S_rRNA	5S ribosomal RNA [Source:RFAM;Acc:RF00001]	0	0	0	0	0	0	NA	NA	NA	0	0	0	0	0	0	0	NA	NA	NA	0	0	0	0	0	0	0	NA	NA	NA
ENSMUSG00002075418	5S_rRNA	5S ribosomal RNA [Source:RFAM;Acc:RF00001]	0	0	0	0	0	0	NA	NA	NA	0	0	0	0	0	0	0	NA	NA	NA	0	0	0	0	0	0	0	NA	NA	NA
ENSMUSG00002075419	U6	U6 spliceosomal RNA [Source:RFAM;Acc:RF00026]	0	0	0	0	0	0	NA	NA	NA	0	0	0	0	0	0	0	NA	NA	NA	0	0	0	0	0	0	0	NA	NA	NA
ENSMUSG00002075422	5S_rRNA	5S ribosomal RNA [Source:RFAM;Acc:RF00001]	0	0	0	0	0	0	NA	NA	NA	0	0	0	0	0	0	0	NA	NA	NA	0	0	0	0	0	0	0	NA	NA	NA
ENSMUSG00002075426	5S_rRNA	5S ribosomal RNA [Source:RFAM;Acc:RF00001]	0.844202	0	0	0	0	0	1.15666	NA	NA	0	0	0	0	0	1.97351	0	-1.63805	NA	NA	0.844202	0	0	0	0	1.97351	0	-0.481387	NA	NORMAL
ENSMUSG00002075429	7SK	7SK RNA [Source:RFAM;Acc:RF00100]	0	0	0	0	0	0	NA	NA	NA	0	0	0	0	0	0	0	NA	NA	NA	0	0	0	0	0	0	0	NA	NA	NA
ENSMUSG00002075432	7SK	7SK RNA [Source:RFAM;Acc:RF00100]	0	0	0	0	0	0	NA	NA	NA	0	0	0	0	0	0	0	NA	NA	NA	0	0	0	0	0	0	0	NA	NA	NA
ENSMUSG00002075434	7SK	7SK RNA [Source:RFAM;Acc:RF00100]	0	0	0	0	0	0	NA	NA	NA	0	0	0	0	0	0	0	NA	NA	NA	0	0	0	0	0	0	0	NA	NA	NA
ENSMUSG00002075437	7SK	7SK RNA [Source:RFAM;Acc:RF00100]	0	0	0	0	0	0	NA	NA	NA	0	0	0	0	0	0	0	NA	NA	NA	0	0	0	0	0	0	0	NA	NA	NA
ENSMUSG00002075442	5S_rRNA	5S ribosomal RNA [Source:RFAM;Acc:RF00001]	0	0	0	0	0	0	NA	NA	NA	0	0	0	0	0	0	0	NA	NA	NA	0	0	0	0	0	0	0	NA	NA	NA
ENSMUSG00002075443	U6	U6 spliceosomal RNA [Source:RFAM;Acc:RF00026]	0	0	0	0	0	0	NA	NA	NA	0	0	0	0	0	0	0	NA	NA	NA	0	0	0	0	0	0	0	NA	NA	NA
ENSMUSG00002075447	7SK	7SK RNA [Source:RFAM;Acc:RF00100]	0	0	0	0	0	0	NA	NA	NA	0	0	0	0	0	0	0	NA	NA	NA	0	0	0	0	0	0	0	NA	NA	NA
ENSMUSG00002075450	5S_rRNA	5S ribosomal RNA [Source:RFAM;Acc:RF00001]	0	0	0	0	0	0	NA	NA	NA	0	0	0	0	0	0	0	NA	NA	NA	0	0	0	0	0	0	0	NA	NA	NA
ENSMUSG00002075466	7SK	7SK RNA [Source:RFAM;Acc:RF00100]	0	0	0	0	0	0	NA	NA	NA	0	0	0	0	0	0	0	NA	NA	NA	0	0	0	0	0	0	0	NA	NA	NA
ENSMUSG00002075467	5S_rRNA	5S ribosomal RNA [Source:RFAM;Acc:RF00001]	0	0	0	0	0	0	NA	NA	NA	0	0	0	0	0	0	0	NA	NA	NA	0	0	0	0	0	0	0	NA	NA	NA
ENSMUSG00002075469	5S_rRNA	5S ribosomal RNA [Source:RFAM;Acc:RF00001]	0	0	0	0	0	0	NA	NA	NA	0	0	0	0	0	0	0	NA	NA	NA	0	0	0	0	0	0	0	NA	NA	NA
ENSMUSG00002075470	5S_rRNA	5S ribosomal RNA [Source:RFAM;Acc:RF00001]	0	0	0	0	0	0	NA	NA	NA	0	0	0	0	0	0	0	NA	NA	NA	0	0	0	0	0	0	0	NA	NA	NA
ENSMUSG00002075480	7SK	7SK RNA [Source:RFAM;Acc:RF00100]	0	0	0	0	0	0	NA	NA	NA	0	0	0	0	0	0	0	NA	NA	NA	0	0	0	0	0	0	0	NA	NA	NA
ENSMUSG00002075481	7SK	7SK RNA [Source:RFAM;Acc:RF00100]	0	0	0	0	2.17601	0	-1.84767	NA	NA	0	2.17601	0	0	0	0	0	2.05008	NA	NA	0	0	0	0	0	0	0	0	NA	NORMAL
ENSMUSG00002075483	5S_rRNA	5S ribosomal RNA [Source:RFAM;Acc:RF00001]	0	0	0	0	0	0	NA	NA	NA	0	0	0	0	0	0	0	NA	NA	NA	0	0	0	0	0	0	0	NA	NA	NA
ENSMUSG00002075487	5S_rRNA	5S ribosomal RNA [Source:RFAM;Acc:RF00001]	0	0	0	0	0	0	NA	NA	NA	0	0	0	0	0	0	0	NA	NA	NA	0	0	0	0	0	0	0	NA	NA	NA
ENSMUSG00002075490	7SK	7SK RNA [Source:RFAM;Acc:RF00100]	0	0	0	0	0	0	NA	NA	NA	0	0	0	0	0	0	0	NA	NA	NA	0	0	0	0	0	0	0	NA	NA	NA
ENSMUSG00002075492	U6	U6 spliceosomal RNA [Source:RFAM;Acc:RF00026]	0	0	0	0	0	0	NA	NA	NA	0	0	0	0	0	0	0	NA	NA	NA	0	0	0	0	0	0	0	NA	NA	NA
ENSMUSG00002075495	7SK	7SK RNA [Source:RFAM;Acc:RF00100]	0	0	0	0	0	0	NA	NA	NA	0	0	0	0	0	0	0	NA	NA	NA	0	0	0	0	0	0	0	NA	NA	NA
ENSMUSG00002075496	7SK	7SK RNA [Source:RFAM;Acc:RF00100]	0	0	0	0	0	0	NA	NA	NA	0	0	0	0	0	0	0	NA	NA	NA	0	0	0	0	0	0	0	NA	NA	NA
ENSMUSG00002075498	U6	U6 spliceosomal RNA [Source:RFAM;Acc:RF00026]	0	0	0	0	0	0	NA	NA	NA	0	0	0	0	0	0	0	NA	NA	NA	0	0	0	0	0	0	0	NA	NA	NA
ENSMUSG00002075499	5S_rRNA	5S ribosomal RNA [Source:RFAM;Acc:RF00001]	0	0	0	0	0	0	NA	NA	NA	0	0	0	0	0	0	0	NA	NA	NA	0	0	0	0	0	0	0	NA	NA	NA
ENSMUSG00002075504	5S_rRNA	5S ribosomal RNA [Source:RFAM;Acc:RF00001]	0	0	0	0	0	0	NA	NA	NA	0	0	0	0	0	0	0	NA	NA	NA	0	0	0	0	0	0	0	NA	NA	NA
ENSMUSG00002075505	5S_rRNA	5S ribosomal RNA [Source:RFAM;Acc:RF00001]	0	0	0	0	0	0	NA	NA	NA	0	0	0	0	0	0	0	NA	NA	NA	0	0	0	0	0	0	0	NA	NA	NA
ENSMUSG00002075507	7SK	7SK RNA [Source:RFAM;Acc:RF00100]	0	0	0	0	0	0	NA	NA	NA	0	0	0	0	0	0	0	NA	NA	NA	0	0	0	0	0	0	0	NA	NA	NA
ENSMUSG00002075509	7SK	7SK RNA [Source:RFAM;Acc:RF00100]	0	0	0	0	0	0	NA	NA	NA	0	0	0	0	0	0	0	NA	NA	NA	0	0	0	0	0	0	0	NA	NA	NA
ENSMUSG00002075510	7SK	7SK RNA [Source:RFAM;Acc:RF00100]	0	0	0	0	0	0	NA	NA	NA	0	0	0	0	0	0	0	NA	NA	NA	0	0	0	0	0	0	0	NA	NA	NA
ENSMUSG00002075512	7SK	7SK RNA [Source:RFAM;Acc:RF00100]	0	0	0	0	0	0	NA	NA	NA	0	0	0	0	0	0	0	NA	NA	NA	0	0	0	0	0	0	0	NA	NA	NA
ENSMUSG00002075525	SNORA16A	small nucleolar RNA, H/ACA box 16A [Source:HGNC Symbol;Acc:HGNC:32605]	0	0	0	0	0	0	NA	NA	NA	0	0	0	0	0	0	0	NA	NA	NA	0	0	0	0	0	0	0	NA	NA	NA
ENSMUSG00002075529	7SK	7SK RNA [Source:RFAM;Acc:RF00100]	0	0	0	0	0	0	NA	NA	NA	0	0	0	0	0	0	0	NA	NA	NA	0	0	0	0	0	0	0	NA	NA	NA
ENSMUSG00002075530	5S_rRNA	5S ribosomal RNA [Source:RFAM;Acc:RF00001]	0	0	0	0	0	0	NA	NA	NA	0	0	0	0	0	0	0	NA	NA	NA	0	0	0	0	0	0	0	NA	NA	NA
ENSMUSG00002075534	7SK	7SK RNA [Source:RFAM;Acc:RF00100]	0	0	0	0	0	0	NA	NA	NA	0	0	0	0	0	0	0	NA	NA	NA	0	0	0	0	0	0	0	NA	NA	NA
ENSMUSG00002075539	7SK	7SK RNA [Source:RFAM;Acc:RF00100]	0	0	0	0	0	0	NA	NA	NA	0	0	0	0	0	0	0	NA	NA	NA	0	0	0	0	0	0	0	NA	NA	NA
ENSMUSG00002075540	U4	U4 spliceosomal RNA [Source:RFAM;Acc:RF00015]	0	0	0	0	0	0	NA	NA	NA	0	0	0	0	0	0	0	NA	NA	NA	0	0	0	0	0	0	0	NA	NA	NA
ENSMUSG00002075542	U6	U6 spliceosomal RNA [Source:RFAM;Acc:RF00026]	0	0	0	0	0	0	NA	NA	NA	0	0	0	0	0	0	0	NA	NA	NA	0	0	0	0	0	0	0	NA	NA	NA
ENSMUSG00002075543	mmu-mir-1194	mmu-mir-1194 [Source:miRBase;Acc:MI0006299]	0	0	2.50449	0.538316	0	0	1.27519	NA	NA	0.538316	0	0	5.04671	0	0	0.432943	-1.89058	NA	NA	0	0	2.50449	5.04671	0	0	0.432943	-0.615392	NA	NORMAL
ENSMUSG00002075548	Y_RNA	Y RNA [Source:RFAM;Acc:RF00019]	0.844202	0	0	0	0	0	1.15665	NA	NA	0	0	0	0	0	0	0	0	NA	NORMAL	0.844202	0	0	0	0	0	0	1.16416	NA	NA
ENSMUSG00002075549	7SK	7SK RNA [Source:RFAM;Acc:RF00100]	0	0	0	0	0	0	NA	NA	NA	0	0	0	0	0	0	0	NA	NA	NA	0	0	0	0	0	0	0	NA	NA	NA
ENSMUSG00002075558	7SK	7SK RNA [Source:RFAM;Acc:RF00100]	0	0	0	0	0	0	NA	NA	NA	0	0	0	0	0	0	0	NA	NA	NA	0	0	0	0	0	0	0	NA	NA	NA
ENSMUSG00002075563	7SK	7SK RNA [Source:RFAM;Acc:RF00100]	0	0	0	0	0	0	NA	NA	NA	0	0	0	0	0	0	0	NA	NA	NA	0	0	0	0	0	0	0	NA	NA	NA
ENSMUSG00002075568	5S_rRNA	5S ribosomal RNA [Source:RFAM;Acc:RF00001]	0	0	0	0	0	0	NA	NA	NA	0	0	0	0	0	0	0	NA	NA	NA	0	0	0	0	0	0	0	NA	NA	NA
ENSMUSG00002075569	Telomerase-vert	Vertebrate telomerase RNA [Source:RFAM;Acc:RF00024]	0	0	0	0	0	0	NA	NA	NA	0	0	0	0	0	0	0	NA	NA	NA	0	0	0	0	0	0	0	NA	NA	NA
ENSMUSG00002075570	U6	U6 spliceosomal RNA [Source:RFAM;Acc:RF00026]	0	0	0	0	0	0	NA	NA	NA	0	0	0	0	0	0	0	NA	NA	NA	0	0	0	0	0	0	0	NA	NA	NA
ENSMUSG00002075572	5S_rRNA	5S ribosomal RNA [Source:RFAM;Acc:RF00001]	0	0	0	0	0	0	NA	NA	NA	0	0	0	0	0	0	0	NA	NA	NA	0	0	0	0	0	0	0	NA	NA	NA
ENSMUSG00002075577	5S_rRNA	5S ribosomal RNA [Source:RFAM;Acc:RF00001]	0	0	0	0	0	0	NA	NA	NA	0	0	0	0	0	0	0	NA	NA	NA	0	0	0	0	0	0	0	NA	NA	NA
ENSMUSG00002075578	U6	U6 spliceosomal RNA [Source:RFAM;Acc:RF00026]	0	0	0	0	0	0	NA	NA	NA	0	0	0	0	0	0	0	NA	NA	NA	0	0	0	0	0	0	0	NA	NA	NA
ENSMUSG00002075582	U6	U6 spliceosomal RNA [Source:RFAM;Acc:RF00026]	0	0	0	0	0	0	NA	NA	NA	0	0	0	0	0	0	0	NA	NA	NA	0	0	0	0	0	0	0	NA	NA	NA
ENSMUSG00002075587	7SK	7SK RNA [Source:RFAM;Acc:RF00100]	0	0	0	0	0	0	NA	NA	NA	0	0	0	0	0	0	0	NA	NA	NA	0	0	0	0	0	0	0	NA	NA	NA
ENSMUSG00002075588	5S_rRNA	5S ribosomal RNA [Source:RFAM;Acc:RF00001]	0	0	0	0	0	0	NA	NA	NA	0	0	0	0	0	0	0	NA	NA	NA	0	0	0	0	0	0	0	NA	NA	NA
ENSMUSG00002075589	7SK	7SK RNA [Source:RFAM;Acc:RF00100]	0	0	0	0	0	0	NA	NA	NA	0	0	0	0	0	0	0	NA	NA	NA	0	0	0	0	0	0	0	NA	NA	NA
ENSMUSG00002075593	7SK	7SK RNA [Source:RFAM;Acc:RF00100]	0	0	0	0	0	0	NA	NA	NA	0	0	0	0	0	0	0	NA	NA	NA	0	0	0	0	0	0	0	NA	NA	NA
ENSMUSG00002075594	U6	U6 spliceosomal RNA [Source:RFAM;Acc:RF00026]	0	0	0	0	0	0	NA	NA	NA	0	0	0	0	0	0	0	NA	NA	NA	0	0	0	0	0	0	0	NA	NA	NA
ENSMUSG00002075595	5S_rRNA	5S ribosomal RNA [Source:RFAM;Acc:RF00001]	0	0	0	0	0	0	NA	NA	NA	0	0	0	0	0	0	0	NA	NA	NA	0	0	0	0	0	0	0	NA	NA	NA
ENSMUSG00002075600	5S_rRNA	5S ribosomal RNA [Source:RFAM;Acc:RF00001]	0	0	0	0	0	0	NA	NA	NA	0	0	0	0	0	0	0	NA	NA	NA	0	0	0	0	0	0	0	NA	NA	NA
ENSMUSG00002075604	U6	U6 spliceosomal RNA [Source:RFAM;Acc:RF00026]	0	0	0	0	0	0	NA	NA	NA	0	0	0	0	0	0	0	NA	NA	NA	0	0	0	0	0	0	0	NA	NA	NA
ENSMUSG00002075612	5S_rRNA	5S ribosomal RNA [Source:RFAM;Acc:RF00001]	0	0	0	0	0	0	NA	NA	NA	0	0	0	0	0	0	0	NA	NA	NA	0	0	0	0	0	0	0	NA	NA	NA
ENSMUSG00002075613	5S_rRNA	5S ribosomal RNA [Source:RFAM;Acc:RF00001]	0	0	0	0	0	0	NA	NA	NA	0	0	0	0	0	0	0	NA	NA	NA	0	0	0	0	0	0	0	NA	NA	NA
ENSMUSG00002075614	7SK	7SK RNA [Source:RFAM;Acc:RF00100]	0	0	0	0	0	0	NA	NA	NA	0	0	0	0	0	0	0	NA	NA	NA	0	0	0	0	0	0	0	NA	NA	NA
ENSMUSG00002075615	U6	U6 spliceosomal RNA [Source:RFAM;Acc:RF00026]	0	0	0	0	0	0	NA	NA	NA	0	0	0	0	0	0	0	NA	NA	NA	0	0	0	0	0	0	0	NA	NA	NA
ENSMUSG00002075616	5S_rRNA	5S ribosomal RNA [Source:RFAM;Acc:RF00001]	0	0	0	0	0	0	NA	NA	NA	0	0	0	0	0	0	0	NA	NA	NA	0	0	0	0	0	0	0	NA	NA	NA
ENSMUSG00002075624	U1	U1 spliceosomal RNA [Source:RFAM;Acc:RF00003]	0	0	0	0	1.088	1.50414	-2.03245	NA	NA	0	1.088	1.50414	0	0	0	0.432943	1.57196	NA	NA	0	0	0	0	0	0	0.432943	-0.460487	NA	NORMAL
ENSMUSG00002075629	7SK	7SK RNA [Source:RFAM;Acc:RF00100]	0	0	0	0	0	0	NA	NA	NA	0	0	0	0	0	0	0	NA	NA	NA	0	0	0	0	0	0	0	NA	NA	NA
ENSMUSG00002075632	7SK	7SK RNA [Source:RFAM;Acc:RF00100]	0	0	0	0	0	0	NA	NA	NA	0	0	0	0	0	0	0	NA	NA	NA	0	0	0	0	0	0	0	NA	NA	NA
ENSMUSG00002075633	U6	U6 spliceosomal RNA [Source:RFAM;Acc:RF00026]	0	0	0	0	0	0	NA	NA	NA	0	0	0	0	0	0	0	NA	NA	NA	0	0	0	0	0	0	0	NA	NA	NA
ENSMUSG00002075634	5S_rRNA	5S ribosomal RNA [Source:RFAM;Acc:RF00001]	0	0	0	0	0	0	NA	NA	NA	0	0	0	0	0	0	0	NA	NA	NA	0	0	0	0	0	0	0	NA	NA	NA
ENSMUSG00002075635	U6	U6 spliceosomal RNA [Source:RFAM;Acc:RF00026]	0	0	0	0	0	0	NA	NA	NA	0	0	0	0	0	0	0	NA	NA	NA	0	0	0	0	0	0	0	NA	NA	NA
ENSMUSG00002075637	5_8S_rRNA	5.8S ribosomal RNA [Source:RFAM;Acc:RF00002]	0	0	0	0	0	0	NA	NA	NA	0	0	0	0	0	0	0	NA	NA	NA	0	0	0	0	0	0	0	NA	NA	NA
ENSMUSG00002075638	SNORA73	Small nucleolar RNA SNORA73 family [Source:RFAM;Acc:RF00045]	0	0	0	0	0	0	NA	NA	NA	0	0	0	0	0	0	0	NA	NA	NA	0	0	0	0	0	0	0	NA	NA	NA
ENSMUSG00002075640	U6	U6 spliceosomal RNA [Source:RFAM;Acc:RF00026]	0	0	0	0	0	0	NA	NA	NA	0	0	0	0	0	0	0	NA	NA	NA	0	0	0	0	0	0	0	NA	NA	NA
ENSMUSG00002075642	U6	U6 spliceosomal RNA [Source:RFAM;Acc:RF00026]	0	0	0	0	0	0	NA	NA	NA	0	0	0	0	0	0	0	NA	NA	NA	0	0	0	0	0	0	0	NA	NA	NA
ENSMUSG00002075648	5S_rRNA	5S ribosomal RNA [Source:RFAM;Acc:RF00001]	0	0	0	0	0	0	NA	NA	NA	0	0	0	0	0	0	0	NA	NA	NA	0	0	0	0	0	0	0	NA	NA	NA
ENSMUSG00002075649	7SK	7SK RNA [Source:RFAM;Acc:RF00100]	0	0	0	0	0	0	NA	NA	NA	0	0	0	0	0	0	0	NA	NA	NA	0	0	0	0	0	0	0	NA	NA	NA
ENSMUSG00002075651	U6	U6 spliceosomal RNA [Source:RFAM;Acc:RF00026]	0	0	0	0	0	0	NA	NA	NA	0	0	0	0	0	0	0	NA	NA	NA	0	0	0	0	0	0	0	NA	NA	NA
ENSMUSG00002075654	5S_rRNA	5S ribosomal RNA [Source:RFAM;Acc:RF00001]	0	0	0	0	0	0	NA	NA	NA	0	0	0	0	0	0	0	NA	NA	NA	0	0	0	0	0	0	0	NA	NA	NA
ENSMUSG00002075656	5S_rRNA	5S ribosomal RNA [Source:RFAM;Acc:RF00001]	0	0	0	0	0	0	NA	NA	NA	0	0	0	0	0	0	0	NA	NA	NA	0	0	0	0	0	0	0	NA	NA	NA
ENSMUSG00002075657	7SK	7SK RNA [Source:RFAM;Acc:RF00100]	0	0	0	0	0	0	NA	NA	NA	0	0	0	0	0	0	0	NA	NA	NA	0	0	0	0	0	0	0	NA	NA	NA
ENSMUSG00002075658	U6	U6 spliceosomal RNA [Source:RFAM;Acc:RF00026]	0	0	0	0	0	0	NA	NA	NA	0	0	0	0	0	0	0	NA	NA	NA	0	0	0	0	0	0	0	NA	NA	NA
ENSMUSG00002075659	U7	U7 small nuclear RNA [Source:RFAM;Acc:RF00066]	0	0	0	0	0	0	NA	NA	NA	0	0	0	0	0	0	0	NA	NA	NA	0	0	0	0	0	0	0	NA	NA	NA
ENSMUSG00002075663	5S_rRNA	5S ribosomal RNA [Source:RFAM;Acc:RF00001]	0	0	0	0	0	0	NA	NA	NA	0	0	0	0	0	0	0	NA	NA	NA	0	0	0	0	0	0	0	NA	NA	NA
ENSMUSG00002075669	SNORA62	Small nucleolar RNA SNORA62/SNORA6 family [Source:RFAM;Acc:RF00091]	0	0	0	0	0	0	NA	NA	NA	0	0	0	0	0	0	0	NA	NA	NA	0	0	0	0	0	0	0	NA	NA	NA
ENSMUSG00002075671	5S_rRNA	5S ribosomal RNA [Source:RFAM;Acc:RF00001]	0	0	0	0	0	0	NA	NA	NA	0	0	0	0	0	0	0	NA	NA	NA	0	0	0	0	0	0	0	NA	NA	NA
ENSMUSG00002075673	5S_rRNA	5S ribosomal RNA [Source:RFAM;Acc:RF00001]	0	0	0	0	0	0	NA	NA	NA	0	0	0	0	0	0	0	NA	NA	NA	0	0	0	0	0	0	0	NA	NA	NA
ENSMUSG00002075674	U6	U6 spliceosomal RNA [Source:RFAM;Acc:RF00026]	0	0	0	0	0	0	NA	NA	NA	0	0	0	0	0	0	0	NA	NA	NA	0	0	0	0	0	0	0	NA	NA	NA
ENSMUSG00002075678	U1	U1 spliceosomal RNA [Source:RFAM;Acc:RF00003]	0	0	0	0	0	0	NA	NA	NA	0	0	0	0	0	0	0	NA	NA	NA	0	0	0	0	0	0	0	NA	NA	NA
ENSMUSG00002075681	7SK	7SK RNA [Source:RFAM;Acc:RF00100]	0	0	0	0	0	0	NA	NA	NA	0	0	0	0	0	0	0	NA	NA	NA	0	0	0	0	0	0	0	NA	NA	NA
ENSMUSG00002075682	5S_rRNA	5S ribosomal RNA [Source:RFAM;Acc:RF00001]	0	0	0	0	0	0	NA	NA	NA	0	0	0	0	0	0	0	NA	NA	NA	0	0	0	0	0	0	0	NA	NA	NA
ENSMUSG00002075687	5S_rRNA	5S ribosomal RNA [Source:RFAM;Acc:RF00001]	0	0	0	0	0	0	NA	NA	NA	0	0	0	0	0	0	0	NA	NA	NA	0	0	0	0	0	0	0	NA	NA	NA
ENSMUSG00002075695	5S_rRNA	5S ribosomal RNA [Source:RFAM;Acc:RF00001]	0	0	0	0	0	0	NA	NA	NA	0	0	0	0	0	0	0	NA	NA	NA	0	0	0	0	0	0	0	NA	NA	NA
ENSMUSG00002075697	5S_rRNA	5S ribosomal RNA [Source:RFAM;Acc:RF00001]	0	0	0	0	0	0	NA	NA	NA	0	0	0	0	0	0	0	NA	NA	NA	0	0	0	0	0	0	0	NA	NA	NA
ENSMUSG00002075698	U6	U6 spliceosomal RNA [Source:RFAM;Acc:RF00026]	0	0	0	0	0	0	NA	NA	NA	0	0	0	0	0	0	0	NA	NA	NA	0	0	0	0	0	0	0	NA	NA	NA
ENSMUSG00002075699	U1	U1 spliceosomal RNA [Source:RFAM;Acc:RF00003]	0	0	0	0	0	0	NA	NA	NA	0	0	0	0	0	0	0	NA	NA	NA	0	0	0	0	0	0	0	NA	NA	NA
ENSMUSG00002075702	U1	U1 spliceosomal RNA [Source:RFAM;Acc:RF00003]	0.844202	0	0	0	0	0	1.15665	NA	NA	0	0	0	0	0	0	0	0	NA	NORMAL	0.844202	0	0	0	0	0	0	1.16416	NA	NA
ENSMUSG00002075705	U6	U6 spliceosomal RNA [Source:RFAM;Acc:RF00026]	0	0	0	0	0	0	NA	NA	NA	0	0	0	0	0	0	0	NA	NA	NA	0	0	0	0	0	0	0	NA	NA	NA
ENSMUSG00002075706	U6	U6 spliceosomal RNA [Source:RFAM;Acc:RF00026]	0	0	0	0	0	0	NA	NA	NA	0	0	0	0	0	0	0	NA	NA	NA	0	0	0	0	0	0	0	NA	NA	NA
ENSMUSG00002075707	7SK	7SK RNA [Source:RFAM;Acc:RF00100]	0	0	0	0	0	0	NA	NA	NA	0	0	0	0	0	0	0	NA	NA	NA	0	0	0	0	0	0	0	NA	NA	NA
ENSMUSG00002075716	5S_rRNA	5S ribosomal RNA [Source:RFAM;Acc:RF00001]	0	0	0	0	0	0	NA	NA	NA	0	0	0	0	0	0	0	NA	NA	NA	0	0	0	0	0	0	0	NA	NA	NA
ENSMUSG00002075718	mmu-mir-1194	mmu-mir-1194 [Source:miRBase;Acc:MI0006299]	0.844202	0	1.25225	0.538316	0	0	1.09654	NA	NA	0.538316	0	0	0	0	0	0	0.904154	NA	NORMAL	0.844202	0	1.25225	0	0	0	0	2.0007	NA	NA
ENSMUSG00002075720	Y_RNA	Y RNA [Source:RFAM;Acc:RF00019]	0	0	0	0	0	0	NA	NA	NA	0	0	0	0	0	0	0	NA	NA	NA	0	0	0	0	0	0	0	NA	NA	NA
ENSMUSG00002075722	7SK	7SK RNA [Source:RFAM;Acc:RF00100]	0	0	0	0	0	0	NA	NA	NA	0	0	0	0	0	0	0	NA	NA	NA	0	0	0	0	0	0	0	NA	NA	NA
ENSMUSG00002075726	7SK	7SK RNA [Source:RFAM;Acc:RF00100]	0	0	0	0	0	0	NA	NA	NA	0	0	0	0	0	0	0	NA	NA	NA	0	0	0	0	0	0	0	NA	NA	NA
ENSMUSG00002075727	7SK	7SK RNA [Source:RFAM;Acc:RF00100]	0	0	0	0	0	0	NA	NA	NA	0	0	0	0	0	0	0	NA	NA	NA	0	0	0	0	0	0	0	NA	NA	NA
ENSMUSG00002075730	U6	U6 spliceosomal RNA [Source:RFAM;Acc:RF00026]	0	0	0	0	0	0	NA	NA	NA	0	0	0	0	0	0	0	NA	NA	NA	0	0	0	0	0	0	0	NA	NA	NA
ENSMUSG00002075732	7SK	7SK RNA [Source:RFAM;Acc:RF00100]	0	0	0	0	0	0	NA	NA	NA	0	0	0	0	0	0	0	NA	NA	NA	0	0	0	0	0	0	0	NA	NA	NA
ENSMUSG00002075735	7SK	7SK RNA [Source:RFAM;Acc:RF00100]	0	0	0	0	0	0	NA	NA	NA	0	0	0	0	0	0	0	NA	NA	NA	0	0	0	0	0	0	0	NA	NA	NA
ENSMUSG00002075736	U6	U6 spliceosomal RNA [Source:RFAM;Acc:RF00026]	0	0	0	0	0	0	NA	NA	NA	0	0	0	0	0	0	0	NA	NA	NA	0	0	0	0	0	0	0	NA	NA	NA
ENSMUSG00002075742	Y_RNA	Y RNA [Source:RFAM;Acc:RF00019]	0	0	0	0	0	0	NA	NA	NA	0	0	0	0	0	0	0	NA	NA	NA	0	0	0	0	0	0	0	NA	NA	NA
ENSMUSG00002075745	5S_rRNA	5S ribosomal RNA [Source:RFAM;Acc:RF00001]	0	0	0	0	0	0	NA	NA	NA	0	0	0	0	0	0	0	NA	NA	NA	0	0	0	0	0	0	0	NA	NA	NA
ENSMUSG00002075749	U6	U6 spliceosomal RNA [Source:RFAM;Acc:RF00026]	0	1.2497	0	0	0	0	1.15665	NA	NA	0	0	0	0	0	0	0	0	NA	NORMAL	0	1.2497	0	0	0	0	0	1.16416	NA	NA
ENSMUSG00002075750	5S_rRNA	5S ribosomal RNA [Source:RFAM;Acc:RF00001]	0	0	0	0	0	0	NA	NA	NA	0	0	0	0	0	0	0	NA	NA	NA	0	0	0	0	0	0	0	NA	NA	NA
ENSMUSG00002075752	U6	U6 spliceosomal RNA [Source:RFAM;Acc:RF00026]	0	0	0	0	0	0	NA	NA	NA	0	0	0	0	0	0	0	NA	NA	NA	0	0	0	0	0	0	0	NA	NA	NA
ENSMUSG00002075754	7SK	7SK RNA [Source:RFAM;Acc:RF00100]	0	0	0	0	0	0	NA	NA	NA	0	0	0	0	0	0	0	NA	NA	NA	0	0	0	0	0	0	0	NA	NA	NA
ENSMUSG00002075755	5S_rRNA	5S ribosomal RNA [Source:RFAM;Acc:RF00001]	0	0	0	0	0	0	NA	NA	NA	0	0	0	0	0	0	0	NA	NA	NA	0	0	0	0	0	0	0	NA	NA	NA
ENSMUSG00002075762	5S_rRNA	5S ribosomal RNA [Source:RFAM;Acc:RF00001]	0	0	0	0	0	0	NA	NA	NA	0	0	0	0	0	0	0	NA	NA	NA	0	0	0	0	0	0	0	NA	NA	NA
ENSMUSG00002075767	U6	U6 spliceosomal RNA [Source:RFAM;Acc:RF00026]	0	0	0	0	0	0	NA	NA	NA	0	0	0	0	0	0	0	NA	NA	NA	0	0	0	0	0	0	0	NA	NA	NA
ENSMUSG00002075776	7SK	7SK RNA [Source:RFAM;Acc:RF00100]	0	0	0	0	0	0	NA	NA	NA	0	0	0	0	0	0	0	NA	NA	NA	0	0	0	0	0	0	0	NA	NA	NA
ENSMUSG00002075778	7SK	7SK RNA [Source:RFAM;Acc:RF00100]	0	0	0	0	0	0	NA	NA	NA	0	0	0	0	0	0	0	NA	NA	NA	0	0	0	0	0	0	0	NA	NA	NA
ENSMUSG00002075780	5S_rRNA	5S ribosomal RNA [Source:RFAM;Acc:RF00001]	0	0	0	0	0	0	NA	NA	NA	0	0	0	0	0	0	0	NA	NA	NA	0	0	0	0	0	0	0	NA	NA	NA
ENSMUSG00002075782	U6	U6 spliceosomal RNA [Source:RFAM;Acc:RF00026]	0	0	0	0	0	0	NA	NA	NA	0	0	0	0	0	0	0	NA	NA	NA	0	0	0	0	0	0	0	NA	NA	NA
ENSMUSG00002075783	5S_rRNA	5S ribosomal RNA [Source:RFAM;Acc:RF00001]	0	0	0	0	0	0	NA	NA	NA	0	0	0	0	0	0	0	NA	NA	NA	0	0	0	0	0	0	0	NA	NA	NA
ENSMUSG00002075784	5S_rRNA	5S ribosomal RNA [Source:RFAM;Acc:RF00001]	0	0	0	1.07663	0	0	-1.22147	NA	NA	1.07663	0	0	0	0	0	0.432943	0.763703	NA	NORMAL	0	0	0	0	0	0	0.432943	-0.457767	NA	NORMAL
ENSMUSG00002075786	U6	U6 spliceosomal RNA [Source:RFAM;Acc:RF00026]	0	0	0	0	0	0	NA	NA	NA	0	0	0	0	0	0	0	NA	NA	NA	0	0	0	0	0	0	0	NA	NA	NA
ENSMUSG00002075788	7SK	7SK RNA [Source:RFAM;Acc:RF00100]	0	0	0	0	0	0	NA	NA	NA	0	0	0	0	0	0	0	NA	NA	NA	0	0	0	0	0	0	0	NA	NA	NA
ENSMUSG00002075789	7SK	7SK RNA [Source:RFAM;Acc:RF00100]	2.53261	2.49939	2.50449	1.07663	2.17601	0	1.14091	NA	NA	1.07663	2.17601	0	1.68224	0	0	2.16472	0.11384	NA	NORMAL	2.53261	2.49939	2.50449	1.68224	0	0	2.16472	1.25475	NA	NA
ENSMUSG00002075791	7SK	7SK RNA [Source:RFAM;Acc:RF00100]	0	0	0	0	0	0	NA	NA	NA	0	0	0	0	0	0	0	NA	NA	NA	0	0	0	0	0	0	0	NA	NA	NA
ENSMUSG00002075793	5S_rRNA	5S ribosomal RNA [Source:RFAM;Acc:RF00001]	0	0	0	0	0	0	NA	NA	NA	0	0	0	0	0	0	0	NA	NA	NA	0	0	0	0	0	0	0	NA	NA	NA
ENSMUSG00002075798	7SK	7SK RNA [Source:RFAM;Acc:RF00100]	0.844202	0	0	0.538316	2.17601	0	-1.21702	NA	NA	0.538316	2.17601	0	0	0	0.986753	1.29883	0.434876	NA	NORMAL	0.844202	0	0	0	0	0.986753	1.29883	-0.782146	NA	NORMAL
ENSMUSG00002075800	U6	U6 spliceosomal RNA [Source:RFAM;Acc:RF00026]	0	0	0	0	0	0	NA	NA	NA	0	0	0	0	0	0	0	NA	NA	NA	0	0	0	0	0	0	0	NA	NA	NA
ENSMUSG00002075804	5S_rRNA	5S ribosomal RNA [Source:RFAM;Acc:RF00001]	0	0	0	0	0	0	NA	NA	NA	0	0	0	0	0	0	0	NA	NA	NA	0	0	0	0	0	0	0	NA	NA	NA
ENSMUSG00002075806	U1	U1 spliceosomal RNA [Source:RFAM;Acc:RF00003]	0	0	0	0	0	0	NA	NA	NA	0	0	0	0	0	0	0	NA	NA	NA	0	0	0	0	0	0	0	NA	NA	NA
ENSMUSG00002075809	5S_rRNA	5S ribosomal RNA [Source:RFAM;Acc:RF00001]	0	0	0	0	0	0	NA	NA	NA	0	0	0	0	0	0	0	NA	NA	NA	0	0	0	0	0	0	0	NA	NA	NA
ENSMUSG00002075810	5S_rRNA	5S ribosomal RNA [Source:RFAM;Acc:RF00001]	0	0	0	0	0	0	NA	NA	NA	0	0	0	0	0	0	0	NA	NA	NA	0	0	0	0	0	0	0	NA	NA	NA
ENSMUSG00002075811	SNORA63	Small nucleolar RNA SNORA63 [Source:RFAM;Acc:RF00092]	0	0	0	0	0	0	NA	NA	NA	0	0	0	0	0	0	0	NA	NA	NA	0	0	0	0	0	0	0	NA	NA	NA
ENSMUSG00002075815	5S_rRNA	5S ribosomal RNA [Source:RFAM;Acc:RF00001]	0	0	0	0	0	0	NA	NA	NA	0	0	0	0	0	0	0	NA	NA	NA	0	0	0	0	0	0	0	NA	NA	NA
ENSMUSG00002075823	7SK	7SK RNA [Source:RFAM;Acc:RF00100]	0	0	0	0	0	0	NA	NA	NA	0	0	0	0	0	0	0	NA	NA	NA	0	0	0	0	0	0	0	NA	NA	NA
ENSMUSG00002075824	5S_rRNA	5S ribosomal RNA [Source:RFAM;Acc:RF00001]	0	0	0	0	0	0	NA	NA	NA	0	0	0	0	0	0	0	NA	NA	NA	0	0	0	0	0	0	0	NA	NA	NA
ENSMUSG00002075830	U6	U6 spliceosomal RNA [Source:RFAM;Acc:RF00026]	0	0	0	0	2.17601	0	-1.84767	NA	NA	0	2.17601	0	0	0	0	0	2.05008	NA	NA	0	0	0	0	0	0	0	0	NA	NORMAL
ENSMUSG00002075832	5S_rRNA	5S ribosomal RNA [Source:RFAM;Acc:RF00001]	0	0	0	0	0	0	NA	NA	NA	0	0	0	0	0	0	0	NA	NA	NA	0	0	0	0	0	0	0	NA	NA	NA
ENSMUSG00002075834	U1	U1 spliceosomal RNA [Source:RFAM;Acc:RF00003]	0	0	0	0	0	0	NA	NA	NA	0	0	0	0	0	0	0	NA	NA	NA	0	0	0	0	0	0	0	NA	NA	NA
ENSMUSG00002075838	5S_rRNA	5S ribosomal RNA [Source:RFAM;Acc:RF00001]	0	0	1.25225	0	0	0	1.15665	NA	NA	0	0	0	0	0	0	0	0	NA	NORMAL	0	0	1.25225	0	0	0	0	1.16416	NA	NA
ENSMUSG00002075843	7SK	7SK RNA [Source:RFAM;Acc:RF00100]	0	0	0	0	0	0	NA	NA	NA	0	0	0	0	0	0	0	NA	NA	NA	0	0	0	0	0	0	0	NA	NA	NA
ENSMUSG00002075852	U6	U6 spliceosomal RNA [Source:RFAM;Acc:RF00026]	0	0	0	0	0	0	NA	NA	NA	0	0	0	0	0	0	0	NA	NA	NA	0	0	0	0	0	0	0	NA	NA	NA
ENSMUSG00002075853	U6	U6 spliceosomal RNA [Source:RFAM;Acc:RF00026]	0	0	0	0	0	0	NA	NA	NA	0	0	0	0	0	0	0	NA	NA	NA	0	0	0	0	0	0	0	NA	NA	NA
ENSMUSG00002075859	7SK	7SK RNA [Source:RFAM;Acc:RF00100]	0	0	0	0	0	0	NA	NA	NA	0	0	0	0	0	0	0	NA	NA	NA	0	0	0	0	0	0	0	NA	NA	NA
ENSMUSG00002075863	5S_rRNA	5S ribosomal RNA [Source:RFAM;Acc:RF00001]	0	0	0	0	0	0	NA	NA	NA	0	0	0	0	0	0	0	NA	NA	NA	0	0	0	0	0	0	0	NA	NA	NA
ENSMUSG00002075864	7SK	7SK RNA [Source:RFAM;Acc:RF00100]	0	0	0	0	0	0	NA	NA	NA	0	0	0	0	0	0	0	NA	NA	NA	0	0	0	0	0	0	0	NA	NA	NA
ENSMUSG00002075868	U1	U1 spliceosomal RNA [Source:RFAM;Acc:RF00003]	0	0	0	0	0	0	NA	NA	NA	0	0	0	0	0	0	0	NA	NA	NA	0	0	0	0	0	0	0	NA	NA	NA
ENSMUSG00002075869	7SK	7SK RNA [Source:RFAM;Acc:RF00100]	0	0	0	0	0	0	NA	NA	NA	0	0	0	0	0	0	0	NA	NA	NA	0	0	0	0	0	0	0	NA	NA	NA
ENSMUSG00002075873	U6	U6 spliceosomal RNA [Source:RFAM;Acc:RF00026]	0	0	0	0	0	0	NA	NA	NA	0	0	0	0	0	0	0	NA	NA	NA	0	0	0	0	0	0	0	NA	NA	NA
ENSMUSG00002075874	U6	U6 spliceosomal RNA [Source:RFAM;Acc:RF00026]	0	0	0	0	0	0	NA	NA	NA	0	0	0	0	0	0	0	NA	NA	NA	0	0	0	0	0	0	0	NA	NA	NA
ENSMUSG00002075875	SNORA62	Small nucleolar RNA SNORA62/SNORA6 family [Source:RFAM;Acc:RF00091]	0	0	0	0	1.088	1.50414	-2.05282	NA	NA	0	1.088	1.50414	0	0	0	0	2.25523	NA	NA	0	0	0	0	0	0	0	0	NA	NORMAL
ENSMUSG00002075879	U6	U6 spliceosomal RNA [Source:RFAM;Acc:RF00026]	0	0	0	0	0	0	NA	NA	NA	0	0	0	0	0	0	0	NA	NA	NA	0	0	0	0	0	0	0	NA	NA	NA
ENSMUSG00002075883	U6	U6 spliceosomal RNA [Source:RFAM;Acc:RF00026]	0	0	0	0	0	0	NA	NA	NA	0	0	0	0	0	0	0	NA	NA	NA	0	0	0	0	0	0	0	NA	NA	NA
ENSMUSG00002075884	5S_rRNA	5S ribosomal RNA [Source:RFAM;Acc:RF00001]	0	0	0	0	0	0	NA	NA	NA	0	0	0	0	0	0	0	NA	NA	NA	0	0	0	0	0	0	0	NA	NA	NA
ENSMUSG00002075887	5S_rRNA	5S ribosomal RNA [Source:RFAM;Acc:RF00001]	0.844202	0	0	0	0	0	1.15665	NA	NA	0	0	0	0	0	0	0	0	NA	NORMAL	0.844202	0	0	0	0	0	0	1.16416	NA	NA
ENSMUSG00002075903	7SK	7SK RNA [Source:RFAM;Acc:RF00100]	0	1.2497	0	0	0	0	1.15666	NA	NA	0	0	0	0	0	0	1.29883	-1.35847	NA	NA	0	1.2497	0	0	0	0	1.29883	-0.20181	NA	NORMAL
ENSMUSG00002075909	7SK	7SK RNA [Source:RFAM;Acc:RF00100]	1.6884	1.2497	1.25225	0	0	0	2.99336	NA	NA	0	0	0	0	0	0.986753	0	-0.791303	NA	NORMAL	1.6884	1.2497	1.25225	0	0	0.986753	0	2.20206	NA	NA
ENSMUSG00002075912	7SK	7SK RNA [Source:RFAM;Acc:RF00100]	0	0	0	0	0	0	NA	NA	NA	0	0	0	0	0	0	0	NA	NA	NA	0	0	0	0	0	0	0	NA	NA	NA
ENSMUSG00002075919	Metazoa_SRP	Metazoan signal recognition particle RNA [Source:RFAM;Acc:RF00017]	0	0	0	0	0	0	NA	NA	NA	0	0	0	0	0	0	0	NA	NA	NA	0	0	0	0	0	0	0	NA	NA	NA
ENSMUSG00002075923	U6	U6 spliceosomal RNA [Source:RFAM;Acc:RF00026]	0	0	0	0	0	0	NA	NA	NA	0	0	0	0	0	0	0	NA	NA	NA	0	0	0	0	0	0	0	NA	NA	NA
ENSMUSG00002075924	5S_rRNA	5S ribosomal RNA [Source:RFAM;Acc:RF00001]	0	0	0	0	0	0	NA	NA	NA	0	0	0	0	0	0	0	NA	NA	NA	0	0	0	0	0	0	0	NA	NA	NA
ENSMUSG00002075934	5S_rRNA	5S ribosomal RNA [Source:RFAM;Acc:RF00001]	0	0	0	0	0	0	NA	NA	NA	0	0	0	0	0	0	0	NA	NA	NA	0	0	0	0	0	0	0	NA	NA	NA
ENSMUSG00002075937	5S_rRNA	5S ribosomal RNA [Source:RFAM;Acc:RF00001]	0	0	0	0	0	0	NA	NA	NA	0	0	0	0	0	0	0	NA	NA	NA	0	0	0	0	0	0	0	NA	NA	NA
ENSMUSG00002075938	5S_rRNA	5S ribosomal RNA [Source:RFAM;Acc:RF00001]	0	0	0	0	0	0	NA	NA	NA	0	0	0	0	0	0	0	NA	NA	NA	0	0	0	0	0	0	0	NA	NA	NA
ENSMUSG00002075943	7SK	7SK RNA [Source:RFAM;Acc:RF00100]	0	0	0	0	0	0	NA	NA	NA	0	0	0	0	0	0	0	NA	NA	NA	0	0	0	0	0	0	0	NA	NA	NA
ENSMUSG00002075944	U1	U1 spliceosomal RNA [Source:RFAM;Acc:RF00003]	0	0	0	0	0	0	NA	NA	NA	0	0	0	0	0	0	0	NA	NA	NA	0	0	0	0	0	0	0	NA	NA	NA
ENSMUSG00002075946	5S_rRNA	5S ribosomal RNA [Source:RFAM;Acc:RF00001]	0	0	0	0	0	0	NA	NA	NA	0	0	0	0	0	0	0	NA	NA	NA	0	0	0	0	0	0	0	NA	NA	NA
ENSMUSG00002075947	U6	U6 spliceosomal RNA [Source:RFAM;Acc:RF00026]	0	0	0	0	0	0	NA	NA	NA	0	0	0	0	0	0	0	NA	NA	NA	0	0	0	0	0	0	0	NA	NA	NA
ENSMUSG00002075955	7SK	7SK RNA [Source:RFAM;Acc:RF00100]	0	0	0	0	0	0	NA	NA	NA	0	0	0	0	0	0	0	NA	NA	NA	0	0	0	0	0	0	0	NA	NA	NA
ENSMUSG00002075957	5S_rRNA	5S ribosomal RNA [Source:RFAM;Acc:RF00001]	0	0	0	0	0	0	NA	NA	NA	0	0	0	0	0	0	0	NA	NA	NA	0	0	0	0	0	0	0	NA	NA	NA
ENSMUSG00002075961	7SK	7SK RNA [Source:RFAM;Acc:RF00100]	0	0	0	0	0	0	NA	NA	NA	0	0	0	0	0	0	0	NA	NA	NA	0	0	0	0	0	0	0	NA	NA	NA
ENSMUSG00002075962	7SK	7SK RNA [Source:RFAM;Acc:RF00100]	0	0	0	0	0	0	NA	NA	NA	0	0	0	0	0	0	0	NA	NA	NA	0	0	0	0	0	0	0	NA	NA	NA
ENSMUSG00002075964	7SK	7SK RNA [Source:RFAM;Acc:RF00100]	0	0	0	0	0	0	NA	NA	NA	0	0	0	0	0	0	0	NA	NA	NA	0	0	0	0	0	0	0	NA	NA	NA
ENSMUSG00002075966	5S_rRNA	5S ribosomal RNA [Source:RFAM;Acc:RF00001]	0	0	0	0	0	0	NA	NA	NA	0	0	0	0	0	0	0	NA	NA	NA	0	0	0	0	0	0	0	NA	NA	NA
ENSMUSG00002075969	5S_rRNA	5S ribosomal RNA [Source:RFAM;Acc:RF00001]	0	0	0	0	0	0	NA	NA	NA	0	0	0	0	0	0	0	NA	NA	NA	0	0	0	0	0	0	0	NA	NA	NA
ENSMUSG00002075972	5S_rRNA	5S ribosomal RNA [Source:RFAM;Acc:RF00001]	0	0	0	0	0	0	NA	NA	NA	0	0	0	0	0	0	0	NA	NA	NA	0	0	0	0	0	0	0	NA	NA	NA
ENSMUSG00002075974	5S_rRNA	5S ribosomal RNA [Source:RFAM;Acc:RF00001]	0	0	0	0	0	0	NA	NA	NA	0	0	0	0	0	0	0	NA	NA	NA	0	0	0	0	0	0	0	NA	NA	NA
ENSMUSG00002075985	7SK	7SK RNA [Source:RFAM;Acc:RF00100]	0	0	1.25225	0	0	0	1.15666	NA	NA	0	0	0	0	1.15091	0	0	-0.827123	NA	NORMAL	0	0	1.25225	0	1.15091	0	0	0.329533	NA	NORMAL
ENSMUSG00002075988	5S_rRNA	5S ribosomal RNA [Source:RFAM;Acc:RF00001]	0	0	0	0	0	0	NA	NA	NA	0	0	0	0	0	0	0	NA	NA	NA	0	0	0	0	0	0	0	NA	NA	NA
ENSMUSG00002075989	Metazoa_SRP	Metazoan signal recognition particle RNA [Source:RFAM;Acc:RF00017]	0	0	0	0	0	0	NA	NA	NA	0	0	0	0	0	0	0	NA	NA	NA	0	0	0	0	0	0	0	NA	NA	NA
ENSMUSG00002075995	U1	U1 spliceosomal RNA [Source:RFAM;Acc:RF00003]	0	0	0	0	0	0	NA	NA	NA	0	0	0	0	0	0	0	NA	NA	NA	0	0	0	0	0	0	0	NA	NA	NA
ENSMUSG00002075998	7SK	7SK RNA [Source:RFAM;Acc:RF00100]	0	0	0	0	0	0	NA	NA	NA	0	0	0	0	0	0	0	NA	NA	NA	0	0	0	0	0	0	0	NA	NA	NA
ENSMUSG00002076000	5S_rRNA	5S ribosomal RNA [Source:RFAM;Acc:RF00001]	0	0	0	0	0	0	NA	NA	NA	0	0	0	0	0	0	0	NA	NA	NA	0	0	0	0	0	0	0	NA	NA	NA
ENSMUSG00002076007	5S_rRNA	5S ribosomal RNA [Source:RFAM;Acc:RF00001]	0	0	0	0	0	0	NA	NA	NA	0	0	0	0	0	0	0	NA	NA	NA	0	0	0	0	0	0	0	NA	NA	NA
ENSMUSG00002076011	U6	U6 spliceosomal RNA [Source:RFAM;Acc:RF00026]	0	0	0	0	0	0	NA	NA	NA	0	0	0	0	0	0	0	NA	NA	NA	0	0	0	0	0	0	0	NA	NA	NA
ENSMUSG00002076013	U1	U1 spliceosomal RNA [Source:RFAM;Acc:RF00003]	0	0	0	0	0	0	NA	NA	NA	0	0	0	0	0	0	0	NA	NA	NA	0	0	0	0	0	0	0	NA	NA	NA
ENSMUSG00002076015	5S_rRNA	5S ribosomal RNA [Source:RFAM;Acc:RF00001]	0	0	0	0	0	0	NA	NA	NA	0	0	0	0	0	0	0	NA	NA	NA	0	0	0	0	0	0	0	NA	NA	NA
ENSMUSG00002076019	7SK	7SK RNA [Source:RFAM;Acc:RF00100]	0	0	0	0	0	0	NA	NA	NA	0	0	0	0	0	0	0	NA	NA	NA	0	0	0	0	0	0	0	NA	NA	NA
ENSMUSG00002076020	U6	U6 spliceosomal RNA [Source:RFAM;Acc:RF00026]	1.6884	0	0	0.538316	2.17601	1.50414	-1.01516	NA	NA	0.538316	2.17601	1.50414	1.68224	3.45274	0.986753	0.432943	-0.207352	NA	NORMAL	1.6884	0	0	1.68224	3.45274	0.986753	0.432943	-1.22251	NA	NA
ENSMUSG00002076022	7SK	7SK RNA [Source:RFAM;Acc:RF00100]	0	0	0	0	0	0	NA	NA	NA	0	0	0	0	0	0	0	NA	NA	NA	0	0	0	0	0	0	0	NA	NA	NA
ENSMUSG00002076026	U6	U6 spliceosomal RNA [Source:RFAM;Acc:RF00026]	0	1.2497	0	0	1.088	1.50414	-1.02207	NA	NA	0	1.088	1.50414	0	1.15091	0	0	1.38221	NA	NA	0	1.2497	0	0	1.15091	0	0	0.360133	NA	NORMAL
ENSMUSG00002076030	7SK	7SK RNA [Source:RFAM;Acc:RF00100]	0	0	0	0	0	0	NA	NA	NA	0	0	0	0	0	0	0	NA	NA	NA	0	0	0	0	0	0	0	NA	NA	NA
ENSMUSG00002076033	5S_rRNA	5S ribosomal RNA [Source:RFAM;Acc:RF00001]	0.844202	0	0	0	0	0	1.15666	NA	NA	0	0	0	0	0	0.986753	0	-0.827123	NA	NORMAL	0.844202	0	0	0	0	0.986753	0	0.329533	NA	NORMAL
ENSMUSG00002076035	5S_rRNA	5S ribosomal RNA [Source:RFAM;Acc:RF00001]	0	0	0	0	0	0	NA	NA	NA	0	0	0	0	0	0	0	NA	NA	NA	0	0	0	0	0	0	0	NA	NA	NA
ENSMUSG00002076036	U1	U1 spliceosomal RNA [Source:RFAM;Acc:RF00003]	0	0	0	0	0	0	NA	NA	NA	0	0	0	0	0	0	0	NA	NA	NA	0	0	0	0	0	0	0	NA	NA	NA
ENSMUSG00002076039	5S_rRNA	5S ribosomal RNA [Source:RFAM;Acc:RF00001]	0	0	0	0	0	0	NA	NA	NA	0	0	0	0	0	0	0	NA	NA	NA	0	0	0	0	0	0	0	NA	NA	NA
ENSMUSG00002076042	7SK	7SK RNA [Source:RFAM;Acc:RF00100]	0	0	0	0	0	0	NA	NA	NA	0	0	0	0	0	0	0	NA	NA	NA	0	0	0	0	0	0	0	NA	NA	NA
ENSMUSG00002076044	5S_rRNA	5S ribosomal RNA [Source:RFAM;Acc:RF00001]	0	0	0	0	0	0	NA	NA	NA	0	0	0	0	0	0	0	NA	NA	NA	0	0	0	0	0	0	0	NA	NA	NA
ENSMUSG00002076045	5S_rRNA	5S ribosomal RNA [Source:RFAM;Acc:RF00001]	0	0	0	0	0	0	NA	NA	NA	0	0	0	0	0	0	0	NA	NA	NA	0	0	0	0	0	0	0	NA	NA	NA
ENSMUSG00002076047	U6	U6 spliceosomal RNA [Source:RFAM;Acc:RF00026]	0	0	0	0	0	0	NA	NA	NA	0	0	0	0	0	0	0	NA	NA	NA	0	0	0	0	0	0	0	NA	NA	NA
ENSMUSG00002076050	7SK	7SK RNA [Source:RFAM;Acc:RF00100]	0	0	0	0	0	0	NA	NA	NA	0	0	0	0	0	0	0	NA	NA	NA	0	0	0	0	0	0	0	NA	NA	NA
ENSMUSG00002076051	Metazoa_SRP	Metazoan signal recognition particle RNA [Source:RFAM;Acc:RF00017]	0	0	1.25225	0	0	0	1.15665	NA	NA	0	0	0	0	0	0	0	0	NA	NORMAL	0	0	1.25225	0	0	0	0	1.16416	NA	NA
ENSMUSG00002076055	SNORA63	Small nucleolar RNA SNORA63 [Source:RFAM;Acc:RF00092]	0	0	0	1.07663	0	0	-1.22148	NA	NA	1.07663	0	0	0	0	0	0	1.42388	NA	NA	0	0	0	0	0	0	0	0	NA	NORMAL
ENSMUSG00002076056	7SK	7SK RNA [Source:RFAM;Acc:RF00100]	0	0	0	0	0	0	NA	NA	NA	0	0	0	0	0	0	0	NA	NA	NA	0	0	0	0	0	0	0	NA	NA	NA
ENSMUSG00002076063	7SK	7SK RNA [Source:RFAM;Acc:RF00100]	0	0	0	0	0	0	NA	NA	NA	0	0	0	0	0	0	0	NA	NA	NA	0	0	0	0	0	0	0	NA	NA	NA
ENSMUSG00002076068	Telomerase-vert	Vertebrate telomerase RNA [Source:RFAM;Acc:RF00024]	0	0	1.25225	0	0	0	1.15665	NA	NA	0	0	0	0	0	0	0	0	NA	NORMAL	0	0	1.25225	0	0	0	0	1.16416	NA	NA
ENSMUSG00002076069	5S_rRNA	5S ribosomal RNA [Source:RFAM;Acc:RF00001]	0	0	0	0	0	0	NA	NA	NA	0	0	0	0	0	0	0	NA	NA	NA	0	0	0	0	0	0	0	NA	NA	NA
ENSMUSG00002076072	5S_rRNA	5S ribosomal RNA [Source:RFAM;Acc:RF00001]	0	0	0	0	0	0	NA	NA	NA	0	0	0	0	0	0	0	NA	NA	NA	0	0	0	0	0	0	0	NA	NA	NA
ENSMUSG00002076076	5S_rRNA	5S ribosomal RNA [Source:RFAM;Acc:RF00001]	0	0	0	0	0	0	NA	NA	NA	0	0	0	0	0	0	0	NA	NA	NA	0	0	0	0	0	0	0	NA	NA	NA
ENSMUSG00002076080	5S_rRNA	5S ribosomal RNA [Source:RFAM;Acc:RF00001]	0	0	0	0	0	0	NA	NA	NA	0	0	0	0	0	0	0	NA	NA	NA	0	0	0	0	0	0	0	NA	NA	NA
ENSMUSG00002076082	5S_rRNA	5S ribosomal RNA [Source:RFAM;Acc:RF00001]	0.844202	0	0	0	0	0	1.15665	NA	NA	0	0	0	0	0	0	0.432943	-0.652666	NA	NORMAL	0.844202	0	0	0	0	0	0.432943	0.503989	NA	NORMAL
ENSMUSG00002076087	7SK	7SK RNA [Source:RFAM;Acc:RF00100]	0	0	0	0	0	0	NA	NA	NA	0	0	0	0	0	0	0	NA	NA	NA	0	0	0	0	0	0	0	NA	NA	NA
ENSMUSG00002076095	5S_rRNA	5S ribosomal RNA [Source:RFAM;Acc:RF00001]	0	0	0	0	0	0	NA	NA	NA	0	0	0	0	0	0	0	NA	NA	NA	0	0	0	0	0	0	0	NA	NA	NA
ENSMUSG00002076100	7SK	7SK RNA [Source:RFAM;Acc:RF00100]	0	0	0	0	0	0	NA	NA	NA	0	0	0	0	0	0	0	NA	NA	NA	0	0	0	0	0	0	0	NA	NA	NA
ENSMUSG00002076104	5S_rRNA	5S ribosomal RNA [Source:RFAM;Acc:RF00001]	0	1.2497	0	0	0	0	1.15665	NA	NA	0	0	0	0	0	0	0	0	NA	NORMAL	0	1.2497	0	0	0	0	0	1.16416	NA	NA
ENSMUSG00002076109	U6	U6 spliceosomal RNA [Source:RFAM;Acc:RF00026]	0	0	0	0	0	0	NA	NA	NA	0	0	0	0	0	0	0	NA	NA	NA	0	0	0	0	0	0	0	NA	NA	NA
ENSMUSG00002076111	7SK	7SK RNA [Source:RFAM;Acc:RF00100]	0	0	0	0	0	0	NA	NA	NA	0	0	0	0	0	0	0	NA	NA	NA	0	0	0	0	0	0	0	NA	NA	NA
ENSMUSG00002076113	5S_rRNA	5S ribosomal RNA [Source:RFAM;Acc:RF00001]	0	0	0	0	0	0	NA	NA	NA	0	0	0	0	0	0	0	NA	NA	NA	0	0	0	0	0	0	0	NA	NA	NA
ENSMUSG00002076115	5S_rRNA	5S ribosomal RNA [Source:RFAM;Acc:RF00001]	0	0	0	0	0	0	NA	NA	NA	0	0	0	0	0	0	0	NA	NA	NA	0	0	0	0	0	0	0	NA	NA	NA
ENSMUSG00002076117	5S_rRNA	5S ribosomal RNA [Source:RFAM;Acc:RF00001]	0	0	0	0	0	0	NA	NA	NA	0	0	0	0	0	0	0	NA	NA	NA	0	0	0	0	0	0	0	NA	NA	NA
ENSMUSG00002076119	7SK	7SK RNA [Source:RFAM;Acc:RF00100]	0	0	0	0	0	0	NA	NA	NA	0	0	0	0	0	0	0	NA	NA	NA	0	0	0	0	0	0	0	NA	NA	NA
ENSMUSG00002076129	7SK	7SK RNA [Source:RFAM;Acc:RF00100]	0	0	0	0	0	0	NA	NA	NA	0	0	0	0	0	0	0	NA	NA	NA	0	0	0	0	0	0	0	NA	NA	NA
ENSMUSG00002076131	U6	U6 spliceosomal RNA [Source:RFAM;Acc:RF00026]	0	0	0	0	0	0	NA	NA	NA	0	0	0	0	0	0	0	NA	NA	NA	0	0	0	0	0	0	0	NA	NA	NA
ENSMUSG00002076134	5S_rRNA	5S ribosomal RNA [Source:RFAM;Acc:RF00001]	0	0	0	0	0	0	NA	NA	NA	0	0	0	0	0	0	0	NA	NA	NA	0	0	0	0	0	0	0	NA	NA	NA
ENSMUSG00002076135	7SK	7SK RNA [Source:RFAM;Acc:RF00100]	0	0	0	0	0	0	NA	NA	NA	0	0	0	0	0	0	0	NA	NA	NA	0	0	0	0	0	0	0	NA	NA	NA
ENSMUSG00002076141	5S_rRNA	5S ribosomal RNA [Source:RFAM;Acc:RF00001]	0	0	0	0	0	0	NA	NA	NA	0	0	0	0	0	0	0	NA	NA	NA	0	0	0	0	0	0	0	NA	NA	NA
ENSMUSG00002076146	7SK	7SK RNA [Source:RFAM;Acc:RF00100]	0	0	0	0	0	0	NA	NA	NA	0	0	0	0	0	0	0	NA	NA	NA	0	0	0	0	0	0	0	NA	NA	NA
ENSMUSG00002076147	5S_rRNA	5S ribosomal RNA [Source:RFAM;Acc:RF00001]	0	0	0	0	0	0	NA	NA	NA	0	0	0	0	0	0	0	NA	NA	NA	0	0	0	0	0	0	0	NA	NA	NA
ENSMUSG00002076149	7SK	7SK RNA [Source:RFAM;Acc:RF00100]	0	0	1.25225	0	0	0	1.15667	NA	NA	0	0	0	1.68224	0	0.986753	0.865887	-2.28851	NA	NA	0	0	1.25225	1.68224	0	0.986753	0.865887	-1.13184	NA	NA
ENSMUSG00002076151	7SK	7SK RNA [Source:RFAM;Acc:RF00100]	0	0	0	0	0	0	NA	NA	NA	0	0	0	0	0	0	0	NA	NA	NA	0	0	0	0	0	0	0	NA	NA	NA
ENSMUSG00002076163	U6	U6 spliceosomal RNA [Source:RFAM;Acc:RF00026]	0	0	0	0	0	0	NA	NA	NA	0	0	0	0	0	0	0	NA	NA	NA	0	0	0	0	0	0	0	NA	NA	NA
ENSMUSG00002076167	5S_rRNA	5S ribosomal RNA [Source:RFAM;Acc:RF00001]	0	0	0	0	0	0	NA	NA	NA	0	0	0	0	0	0	0	NA	NA	NA	0	0	0	0	0	0	0	NA	NA	NA
ENSMUSG00002076174	7SK	7SK RNA [Source:RFAM;Acc:RF00100]	0	0	0	0	4.35202	1.50414	-3.22893	NA	NA	0	4.35202	1.50414	0	2.30182	0	1.29883	1.0036	NA	NA	0	0	0	0	2.30182	0	1.29883	-2.22533	NA	NA
ENSMUSG00002076176	U6	U6 spliceosomal RNA [Source:RFAM;Acc:RF00026]	0	0	0	0	0	0	NA	NA	NA	0	0	0	0	0	0	0	NA	NA	NA	0	0	0	0	0	0	0	NA	NA	NA
ENSMUSG00002076178	5S_rRNA	5S ribosomal RNA [Source:RFAM;Acc:RF00001]	0	0	0	0	0	0	NA	NA	NA	0	0	0	0	0	0	0	NA	NA	NA	0	0	0	0	0	0	0	NA	NA	NA
ENSMUSG00002076180	7SK	7SK RNA [Source:RFAM;Acc:RF00100]	0	0	0	0	0	0	NA	NA	NA	0	0	0	0	0	0	0	NA	NA	NA	0	0	0	0	0	0	0	NA	NA	NA
ENSMUSG00002076181	5S_rRNA	5S ribosomal RNA [Source:RFAM;Acc:RF00001]	0	0	0	0	0	0	NA	NA	NA	0	0	0	0	0	0	0	NA	NA	NA	0	0	0	0	0	0	0	NA	NA	NA
ENSMUSG00002076182	U6	U6 spliceosomal RNA [Source:RFAM;Acc:RF00026]	0	0	0	0	0	0	NA	NA	NA	0	0	0	0	0	0	0	NA	NA	NA	0	0	0	0	0	0	0	NA	NA	NA
ENSMUSG00002076188	U6	U6 spliceosomal RNA [Source:RFAM;Acc:RF00026]	0	0	0	0	0	0	NA	NA	NA	0	0	0	0	0	0	0	NA	NA	NA	0	0	0	0	0	0	0	NA	NA	NA
ENSMUSG00002076194	7SK	7SK RNA [Source:RFAM;Acc:RF00100]	0	0	0	0	0	0	NA	NA	NA	0	0	0	0	0	0	0	NA	NA	NA	0	0	0	0	0	0	0	NA	NA	NA
ENSMUSG00002076198	7SK	7SK RNA [Source:RFAM;Acc:RF00100]	0	0	0	0	0	0	NA	NA	NA	0	0	0	0	0	0	0	NA	NA	NA	0	0	0	0	0	0	0	NA	NA	NA
ENSMUSG00002076200	7SK	7SK RNA [Source:RFAM;Acc:RF00100]	0	0	0	0	0	0	NA	NA	NA	0	0	0	0	0	0	0	NA	NA	NA	0	0	0	0	0	0	0	NA	NA	NA
ENSMUSG00002076201	Y_RNA	Y RNA [Source:RFAM;Acc:RF00019]	0	0	0	0	0	0	NA	NA	NA	0	0	0	0	0	0	0	NA	NA	NA	0	0	0	0	0	0	0	NA	NA	NA
ENSMUSG00002076204	7SK	7SK RNA [Source:RFAM;Acc:RF00100]	0	0	0	0	0	0	NA	NA	NA	0	0	0	0	0	0	0	NA	NA	NA	0	0	0	0	0	0	0	NA	NA	NA
ENSMUSG00002076205	5S_rRNA	5S ribosomal RNA [Source:RFAM;Acc:RF00001]	0	0	0	0	0	0	NA	NA	NA	0	0	0	0	0	0	0	NA	NA	NA	0	0	0	0	0	0	0	NA	NA	NA
ENSMUSG00002076207	7SK	7SK RNA [Source:RFAM;Acc:RF00100]	0	0	0	0	0	0	NA	NA	NA	0	0	0	0	0	0	0	NA	NA	NA	0	0	0	0	0	0	0	NA	NA	NA
ENSMUSG00002076208	7SK	7SK RNA [Source:RFAM;Acc:RF00100]	1.6884	2.49939	1.25225	3.2299	5.44002	4.51241	-1.26049	NA	NA	3.2299	5.44002	4.51241	0	0	3.94701	0.432943	1.95264	NA	NA	1.6884	2.49939	1.25225	0	0	3.94701	0.432943	0.69215	NA	NORMAL
ENSMUSG00002076210	5S_rRNA	5S ribosomal RNA [Source:RFAM;Acc:RF00001]	0.844202	0	0	0	0	0	1.15665	NA	NA	0	0	0	0	0	0	0.432943	-0.652666	NA	NORMAL	0.844202	0	0	0	0	0	0.432943	0.503989	NA	NORMAL
ENSMUSG00002076211	U1	U1 spliceosomal RNA [Source:RFAM;Acc:RF00003]	0	0	0	0	0	0	NA	NA	NA	0	0	0	0	0	0	0	NA	NA	NA	0	0	0	0	0	0	0	NA	NA	NA
ENSMUSG00002076223	7SK	7SK RNA [Source:RFAM;Acc:RF00100]	0	0	0	0	0	0	NA	NA	NA	0	0	0	0	0	0	0	NA	NA	NA	0	0	0	0	0	0	0	NA	NA	NA
ENSMUSG00002076225	7SK	7SK RNA [Source:RFAM;Acc:RF00100]	0	0	0	0	0	0	NA	NA	NA	0	0	0	0	0	0	0	NA	NA	NA	0	0	0	0	0	0	0	NA	NA	NA
ENSMUSG00002076226	U6	U6 spliceosomal RNA [Source:RFAM;Acc:RF00026]	0	0	0	0	0	0	NA	NA	NA	0	0	0	0	0	0	0	NA	NA	NA	0	0	0	0	0	0	0	NA	NA	NA
ENSMUSG00002076227	7SK	7SK RNA [Source:RFAM;Acc:RF00100]	0	0	0	0	0	0	NA	NA	NA	0	0	0	0	0	0	0	NA	NA	NA	0	0	0	0	0	0	0	NA	NA	NA
ENSMUSG00002076228	7SK	7SK RNA [Source:RFAM;Acc:RF00100]	0	0	0	0	0	0	NA	NA	NA	0	0	0	0	0	0	0	NA	NA	NA	0	0	0	0	0	0	0	NA	NA	NA
ENSMUSG00002076229	5S_rRNA	5S ribosomal RNA [Source:RFAM;Acc:RF00001]	0	0	0	0	0	0	NA	NA	NA	0	0	0	0	0	0	0	NA	NA	NA	0	0	0	0	0	0	0	NA	NA	NA
ENSMUSG00002076231	7SK	7SK RNA [Source:RFAM;Acc:RF00100]	0	0	0	0	0	0	NA	NA	NA	0	0	0	0	0	0	0	NA	NA	NA	0	0	0	0	0	0	0	NA	NA	NA
ENSMUSG00002076233	5S_rRNA	5S ribosomal RNA [Source:RFAM;Acc:RF00001]	0	0	0	0	0	0	NA	NA	NA	0	0	0	0	0	0	0	NA	NA	NA	0	0	0	0	0	0	0	NA	NA	NA
ENSMUSG00002076234	7SK	7SK RNA [Source:RFAM;Acc:RF00100]	1.6884	0	1.25225	1.07663	0	0	1.00596	NA	NA	1.07663	0	0	1.68224	0	2.96026	0.865887	-1.41427	NA	NA	1.6884	0	1.25225	1.68224	0	2.96026	0.865887	-0.408304	NA	NORMAL
ENSMUSG00002076235	7SK	7SK RNA [Source:RFAM;Acc:RF00100]	0	0	0	0	0	0	NA	NA	NA	0	0	0	0	0	0	0	NA	NA	NA	0	0	0	0	0	0	0	NA	NA	NA
ENSMUSG00002076242	U6	U6 spliceosomal RNA [Source:RFAM;Acc:RF00026]	0	0	0	0	0	0	NA	NA	NA	0	0	0	0	0	0	0	NA	NA	NA	0	0	0	0	0	0	0	NA	NA	NA
ENSMUSG00002076249	U6	U6 spliceosomal RNA [Source:RFAM;Acc:RF00026]	0	0	0	0	0	0	NA	NA	NA	0	0	0	0	0	0	0	NA	NA	NA	0	0	0	0	0	0	0	NA	NA	NA
ENSMUSG00002076252	Metazoa_SRP	Metazoan signal recognition particle RNA [Source:RFAM;Acc:RF00017]	0	0	0	0	0	0	NA	NA	NA	0	0	0	0	0	0	0	NA	NA	NA	0	0	0	0	0	0	0	NA	NA	NA
ENSMUSG00002076254	5S_rRNA	5S ribosomal RNA [Source:RFAM;Acc:RF00001]	0	0	0	0	0	0	NA	NA	NA	0	0	0	0	0	0	0	NA	NA	NA	0	0	0	0	0	0	0	NA	NA	NA
ENSMUSG00002076255	7SK	7SK RNA [Source:RFAM;Acc:RF00100]	0	0	0	0	0	0	NA	NA	NA	0	0	0	0	0	0	0	NA	NA	NA	0	0	0	0	0	0	0	NA	NA	NA
ENSMUSG00002076257	7SK	7SK RNA [Source:RFAM;Acc:RF00100]	0	0	0	0	0	0	NA	NA	NA	0	0	0	0	0	0	0	NA	NA	NA	0	0	0	0	0	0	0	NA	NA	NA
ENSMUSG00002076259	5S_rRNA	5S ribosomal RNA [Source:RFAM;Acc:RF00001]	0	0	0	0	0	0	NA	NA	NA	0	0	0	0	0	0	0	NA	NA	NA	0	0	0	0	0	0	0	NA	NA	NA
ENSMUSG00002076261	7SK	7SK RNA [Source:RFAM;Acc:RF00100]	0	0	0	0	0	0	NA	NA	NA	0	0	0	0	0	0	0	NA	NA	NA	0	0	0	0	0	0	0	NA	NA	NA
ENSMUSG00002076262	7SK	7SK RNA [Source:RFAM;Acc:RF00100]	0	0	0	0	0	0	NA	NA	NA	0	0	0	0	0	0	0	NA	NA	NA	0	0	0	0	0	0	0	NA	NA	NA
ENSMUSG00002076264	U6	U6 spliceosomal RNA [Source:RFAM;Acc:RF00026]	0	0	0	0	0	0	NA	NA	NA	0	0	0	0	0	0	0	NA	NA	NA	0	0	0	0	0	0	0	NA	NA	NA
ENSMUSG00002076265	7SK	7SK RNA [Source:RFAM;Acc:RF00100]	0	0	0	0	0	0	NA	NA	NA	0	0	0	0	0	0	0	NA	NA	NA	0	0	0	0	0	0	0	NA	NA	NA
ENSMUSG00002076269	7SK	7SK RNA [Source:RFAM;Acc:RF00100]	0	0	0	0.538316	0	1.50414	-1.62533	NA	NA	0.538316	0	1.50414	0	1.15091	0	0	1.00512	NA	NA	0	0	0	0	1.15091	0	0	-0.620205	NA	NORMAL
ENSMUSG00002076271	7SK	7SK RNA [Source:RFAM;Acc:RF00100]	0	1.2497	0	0	0	0	1.15665	NA	NA	0	0	0	0	0	0	0	0	NA	NORMAL	0	1.2497	0	0	0	0	0	1.16416	NA	NA
ENSMUSG00002076275	U6	U6 spliceosomal RNA [Source:RFAM;Acc:RF00026]	0	0	0	0	0	0	NA	NA	NA	0	0	0	0	0	0	0	NA	NA	NA	0	0	0	0	0	0	0	NA	NA	NA
ENSMUSG00002076276	U6	U6 spliceosomal RNA [Source:RFAM;Acc:RF00026]	0.844202	1.2497	0	0	0	0	1.99663	NA	NA	0	0	0	1.68224	0	0.986753	0	-1.64913	NA	NA	0.844202	1.2497	0	1.68224	0	0.986753	0	0.347499	NA	NORMAL
ENSMUSG00002076279	5S_rRNA	5S ribosomal RNA [Source:RFAM;Acc:RF00001]	0	0	0	0	0	0	NA	NA	NA	0	0	0	0	0	0	0	NA	NA	NA	0	0	0	0	0	0	0	NA	NA	NA
ENSMUSG00002076284	U6	U6 spliceosomal RNA [Source:RFAM;Acc:RF00026]	0	0	2.50449	0.538316	0	0	1.31124	NA	NA	0.538316	0	0	0	0	0	0.432943	0.241997	NA	NORMAL	0	0	2.50449	0	0	0	0.432943	1.55323	NA	NA
ENSMUSG00002076285	7SK	7SK RNA [Source:RFAM;Acc:RF00100]	0	0	0	0	0	0	NA	NA	NA	0	0	0	0	0	0	0	NA	NA	NA	0	0	0	0	0	0	0	NA	NA	NA
ENSMUSG00002076287	7SK	7SK RNA [Source:RFAM;Acc:RF00100]	0	0	0	0	0	0	NA	NA	NA	0	0	0	0	0	0	0	NA	NA	NA	0	0	0	0	0	0	0	NA	NA	NA
ENSMUSG00002076290	7SK	7SK RNA [Source:RFAM;Acc:RF00100]	0	1.2497	0	0	0	0	1.15665	NA	NA	0	0	0	0	0	0	0	0	NA	NORMAL	0	1.2497	0	0	0	0	0	1.16416	NA	NA
ENSMUSG00002076293	MIR191	microRNA 191 [Source:HGNC Symbol;Acc:HGNC:31561]	0	0	0	0	0	0	NA	NA	NA	0	0	0	0	0	0	0	NA	NA	NA	0	0	0	0	0	0	0	NA	NA	NA
ENSMUSG00002076303	5S_rRNA	5S ribosomal RNA [Source:RFAM;Acc:RF00001]	0	0	0	0	0	0	NA	NA	NA	0	0	0	0	0	0	0	NA	NA	NA	0	0	0	0	0	0	0	NA	NA	NA
ENSMUSG00002076304	7SK	7SK RNA [Source:RFAM;Acc:RF00100]	5.06521	1.2497	1.25225	5.92148	4.35202	6.01655	-1.00923	NA	NA	5.92148	4.35202	6.01655	3.36447	1.15091	5.92052	3.46355	0.62846	NA	NORMAL	5.06521	1.2497	1.25225	3.36447	1.15091	5.92052	3.46355	-0.380767	0.999532	NORMAL
ENSMUSG00002076305	mmu-mir-1194	mmu-mir-1194 [Source:miRBase;Acc:MI0006299]	0	0	2.50449	0.538316	0	0	1.27519	NA	NA	0.538316	0	0	5.04671	0	0	0.432943	-1.89058	NA	NA	0	0	2.50449	5.04671	0	0	0.432943	-0.615392	NA	NORMAL
ENSMUSG00002076314	5S_rRNA	5S ribosomal RNA [Source:RFAM;Acc:RF00001]	0	0	0	0	0	0	NA	NA	NA	0	0	0	0	0	0	0	NA	NA	NA	0	0	0	0	0	0	0	NA	NA	NA
ENSMUSG00002076315	7SK	7SK RNA [Source:RFAM;Acc:RF00100]	0	0	0	0	0	0	NA	NA	NA	0	0	0	0	0	0	0	NA	NA	NA	0	0	0	0	0	0	0	NA	NA	NA
ENSMUSG00002076316	7SK	7SK RNA [Source:RFAM;Acc:RF00100]	0	0	0	0	0	0	NA	NA	NA	0	0	0	0	0	0	0	NA	NA	NA	0	0	0	0	0	0	0	NA	NA	NA
ENSMUSG00002076320	5S_rRNA	5S ribosomal RNA [Source:RFAM;Acc:RF00001]	0	0	0	0	0	0	NA	NA	NA	0	0	0	0	0	0	0	NA	NA	NA	0	0	0	0	0	0	0	NA	NA	NA
ENSMUSG00002076322	7SK	7SK RNA [Source:RFAM;Acc:RF00100]	0	0	0	0	0	0	NA	NA	NA	0	0	0	0	0	0	0	NA	NA	NA	0	0	0	0	0	0	0	NA	NA	NA
ENSMUSG00002076323	7SK	7SK RNA [Source:RFAM;Acc:RF00100]	0	0	0	0	0	0	NA	NA	NA	0	0	0	0	0	0	0	NA	NA	NA	0	0	0	0	0	0	0	NA	NA	NA
ENSMUSG00002076325	5S_rRNA	5S ribosomal RNA [Source:RFAM;Acc:RF00001]	0	0	0	0	0	0	NA	NA	NA	0	0	0	0	0	0	0	NA	NA	NA	0	0	0	0	0	0	0	NA	NA	NA
ENSMUSG00002076330	7SK	7SK RNA [Source:RFAM;Acc:RF00100]	0	0	0	0	0	0	NA	NA	NA	0	0	0	0	0	0	0	NA	NA	NA	0	0	0	0	0	0	0	NA	NA	NA
ENSMUSG00002076332	5S_rRNA	5S ribosomal RNA [Source:RFAM;Acc:RF00001]	0	0	0	0	0	0	NA	NA	NA	0	0	0	0	0	0	0	NA	NA	NA	0	0	0	0	0	0	0	NA	NA	NA
ENSMUSG00002076333	U6	U6 spliceosomal RNA [Source:RFAM;Acc:RF00026]	0	0	0	0	0	0	NA	NA	NA	0	0	0	0	0	0	0	NA	NA	NA	0	0	0	0	0	0	0	NA	NA	NA
ENSMUSG00002076334	5S_rRNA	5S ribosomal RNA [Source:RFAM;Acc:RF00001]	0	0	0	0	0	0	NA	NA	NA	0	0	0	0	0	0	0	NA	NA	NA	0	0	0	0	0	0	0	NA	NA	NA
ENSMUSG00002076342	7SK	7SK RNA [Source:RFAM;Acc:RF00100]	0	0	0	0	0	0	NA	NA	NA	0	0	0	0	0	0	0	NA	NA	NA	0	0	0	0	0	0	0	NA	NA	NA
ENSMUSG00002076345	7SK	7SK RNA [Source:RFAM;Acc:RF00100]	0	0	0	0	0	0	NA	NA	NA	0	0	0	0	0	0	0	NA	NA	NA	0	0	0	0	0	0	0	NA	NA	NA
ENSMUSG00002076347	5S_rRNA	5S ribosomal RNA [Source:RFAM;Acc:RF00001]	0	0	0	0	0	0	NA	NA	NA	0	0	0	0	0	0	0	NA	NA	NA	0	0	0	0	0	0	0	NA	NA	NA
ENSMUSG00002076349	U6	U6 spliceosomal RNA [Source:RFAM;Acc:RF00026]	0	0	0	0	0	0	NA	NA	NA	0	0	0	0	0	0	0	NA	NA	NA	0	0	0	0	0	0	0	NA	NA	NA
ENSMUSG00002076350	5S_rRNA	5S ribosomal RNA [Source:RFAM;Acc:RF00001]	0	0	0	0	0	0	NA	NA	NA	0	0	0	0	0	0	0	NA	NA	NA	0	0	0	0	0	0	0	NA	NA	NA
ENSMUSG00002076351	U6	U6 spliceosomal RNA [Source:RFAM;Acc:RF00026]	1.6884	0	0	0	0	0	1.76406	NA	NA	0	0	0	0	0	0	0	0	NA	NORMAL	1.6884	0	0	0	0	0	0	1.77157	NA	NA
ENSMUSG00002076353	U6	U6 spliceosomal RNA [Source:RFAM;Acc:RF00026]	0	0	0	0	0	0	NA	NA	NA	0	0	0	0	0	0	0	NA	NA	NA	0	0	0	0	0	0	0	NA	NA	NA
ENSMUSG00002076355	5S_rRNA	5S ribosomal RNA [Source:RFAM;Acc:RF00001]	0	0	0	0	0	0	NA	NA	NA	0	0	0	0	0	0	0	NA	NA	NA	0	0	0	0	0	0	0	NA	NA	NA
ENSMUSG00002076356	7SK	7SK RNA [Source:RFAM;Acc:RF00100]	0	0	0	0	0	0	NA	NA	NA	0	0	0	0	0	0	0	NA	NA	NA	0	0	0	0	0	0	0	NA	NA	NA
ENSMUSG00002076358	5S_rRNA	5S ribosomal RNA [Source:RFAM;Acc:RF00001]	0	0	0	0	0	0	NA	NA	NA	0	0	0	0	0	0	0	NA	NA	NA	0	0	0	0	0	0	0	NA	NA	NA
ENSMUSG00002076360	U6	U6 spliceosomal RNA [Source:RFAM;Acc:RF00026]	0	0	0	0	0	0	NA	NA	NA	0	0	0	0	0	0	0	NA	NA	NA	0	0	0	0	0	0	0	NA	NA	NA
ENSMUSG00002076363	5S_rRNA	5S ribosomal RNA [Source:RFAM;Acc:RF00001]	0	0	0	0	0	0	NA	NA	NA	0	0	0	0	0	0	0	NA	NA	NA	0	0	0	0	0	0	0	NA	NA	NA
ENSMUSG00002076365	U6	U6 spliceosomal RNA [Source:RFAM;Acc:RF00026]	0	0	0	0	0	0	NA	NA	NA	0	0	0	0	0	0	0	NA	NA	NA	0	0	0	0	0	0	0	NA	NA	NA
ENSMUSG00002076368	U6	U6 spliceosomal RNA [Source:RFAM;Acc:RF00026]	0	1.2497	0	0	0	0	1.15666	NA	NA	0	0	0	0	0	0	0.865887	-1.06667	NA	NA	0	1.2497	0	0	0	0	0.865887	0.0899883	NA	NORMAL
ENSMUSG00002076373	5S_rRNA	5S ribosomal RNA [Source:RFAM;Acc:RF00001]	0	0	0	0	0	0	NA	NA	NA	0	0	0	0	0	0	0	NA	NA	NA	0	0	0	0	0	0	0	NA	NA	NA
ENSMUSG00002076374	5S_rRNA	5S ribosomal RNA [Source:RFAM;Acc:RF00001]	0	0	0	0	0	0	NA	NA	NA	0	0	0	0	0	0	0	NA	NA	NA	0	0	0	0	0	0	0	NA	NA	NA
ENSMUSG00002076378	U1	U1 spliceosomal RNA [Source:RFAM;Acc:RF00003]	0	0	0	0	0	0	NA	NA	NA	0	0	0	0	0	0	0	NA	NA	NA	0	0	0	0	0	0	0	NA	NA	NA
ENSMUSG00002076380	U1	U1 spliceosomal RNA [Source:RFAM;Acc:RF00003]	0	0	0	0	0	0	NA	NA	NA	0	0	0	0	0	0	0	NA	NA	NA	0	0	0	0	0	0	0	NA	NA	NA
ENSMUSG00002076384	Metazoa_SRP	Metazoan signal recognition particle RNA [Source:RFAM;Acc:RF00017]	0	0	0	0	0	0	NA	NA	NA	0	0	0	0	0	0	0	NA	NA	NA	0	0	0	0	0	0	0	NA	NA	NA
ENSMUSG00002076387	SNORA74	Small nucleolar RNA SNORA74 [Source:RFAM;Acc:RF00090]	0	0	0	0	0	0	NA	NA	NA	0	0	0	0	0	0	0	NA	NA	NA	0	0	0	0	0	0	0	NA	NA	NA
ENSMUSG00002076392	7SK	7SK RNA [Source:RFAM;Acc:RF00100]	0	0	0	0	0	0	NA	NA	NA	0	0	0	0	0	0	0	NA	NA	NA	0	0	0	0	0	0	0	NA	NA	NA
ENSMUSG00002076393	7SK	7SK RNA [Source:RFAM;Acc:RF00100]	0	0	0	0	0	0	NA	NA	NA	0	0	0	0	0	0	0	NA	NA	NA	0	0	0	0	0	0	0	NA	NA	NA
ENSMUSG00002076394	7SK	7SK RNA [Source:RFAM;Acc:RF00100]	0	0	0	0	0	0	NA	NA	NA	0	0	0	0	0	0	0	NA	NA	NA	0	0	0	0	0	0	0	NA	NA	NA
ENSMUSG00002076395	5S_rRNA	5S ribosomal RNA [Source:RFAM;Acc:RF00001]	0	0	0	0	0	0	NA	NA	NA	0	0	0	0	0	0	0	NA	NA	NA	0	0	0	0	0	0	0	NA	NA	NA
ENSMUSG00002076396	5S_rRNA	5S ribosomal RNA [Source:RFAM;Acc:RF00001]	0	0	0	0	0	0	NA	NA	NA	0	0	0	0	0	0	0	NA	NA	NA	0	0	0	0	0	0	0	NA	NA	NA
ENSMUSG00002076400	7SK	7SK RNA [Source:RFAM;Acc:RF00100]	0	0	0	0	0	0	NA	NA	NA	0	0	0	0	0	0	0	NA	NA	NA	0	0	0	0	0	0	0	NA	NA	NA
ENSMUSG00002076401	7SK	7SK RNA [Source:RFAM;Acc:RF00100]	0	0	0	0	0	0	NA	NA	NA	0	0	0	0	0	0	0	NA	NA	NA	0	0	0	0	0	0	0	NA	NA	NA
ENSMUSG00002076415	5S_rRNA	5S ribosomal RNA [Source:RFAM;Acc:RF00001]	0	0	1.25225	0	0	0	1.15665	NA	NA	0	0	0	0	0	0	0	0	NA	NORMAL	0	0	1.25225	0	0	0	0	1.16416	NA	NA
ENSMUSG00002076420	U6	U6 spliceosomal RNA [Source:RFAM;Acc:RF00026]	0	0	0	0	0	0	NA	NA	NA	0	0	0	0	0	0	0	NA	NA	NA	0	0	0	0	0	0	0	NA	NA	NA
ENSMUSG00002076424	5S_rRNA	5S ribosomal RNA [Source:RFAM;Acc:RF00001]	0	0	0	0	0	0	NA	NA	NA	0	0	0	0	0	0	0	NA	NA	NA	0	0	0	0	0	0	0	NA	NA	NA
ENSMUSG00002076436	U6	U6 spliceosomal RNA [Source:RFAM;Acc:RF00026]	0	0	0	0	0	0	NA	NA	NA	0	0	0	0	0	0	0	NA	NA	NA	0	0	0	0	0	0	0	NA	NA	NA
ENSMUSG00002076438	5S_rRNA	5S ribosomal RNA [Source:RFAM;Acc:RF00001]	1.6884	0	0	0	0	0	1.76406	NA	NA	0	0	0	0	0	0	0.865887	-1.06667	NA	NA	1.6884	0	0	0	0	0	0.865887	0.697396	NA	NORMAL
ENSMUSG00002076439	5S_rRNA	5S ribosomal RNA [Source:RFAM;Acc:RF00001]	0	0	0	0	0	0	NA	NA	NA	0	0	0	0	0	0	0	NA	NA	NA	0	0	0	0	0	0	0	NA	NA	NA
ENSMUSG00002076440	5S_rRNA	5S ribosomal RNA [Source:RFAM;Acc:RF00001]	0	0	0	0	0	0	NA	NA	NA	0	0	0	0	0	0	0	NA	NA	NA	0	0	0	0	0	0	0	NA	NA	NA
ENSMUSG00002076442	7SK	7SK RNA [Source:RFAM;Acc:RF00100]	0	1.2497	0	0	0	0	1.15665	NA	NA	0	0	0	0	0	0	0	0	NA	NORMAL	0	1.2497	0	0	0	0	0	1.16416	NA	NA
ENSMUSG00002076444	7SK	7SK RNA [Source:RFAM;Acc:RF00100]	0	0	0	0	0	0	NA	NA	NA	0	0	0	0	0	0	0	NA	NA	NA	0	0	0	0	0	0	0	NA	NA	NA
ENSMUSG00002076447	U6	U6 spliceosomal RNA [Source:RFAM;Acc:RF00026]	0	0	0	0	0	0	NA	NA	NA	0	0	0	0	0	0	0	NA	NA	NA	0	0	0	0	0	0	0	NA	NA	NA
ENSMUSG00002076448	7SK	7SK RNA [Source:RFAM;Acc:RF00100]	0	0	0	0	0	0	NA	NA	NA	0	0	0	0	0	0	0	NA	NA	NA	0	0	0	0	0	0	0	NA	NA	NA
ENSMUSG00002076452	7SK	7SK RNA [Source:RFAM;Acc:RF00100]	0	0	0	0	0	0	NA	NA	NA	0	0	0	0	0	0	0	NA	NA	NA	0	0	0	0	0	0	0	NA	NA	NA
ENSMUSG00002076454	7SK	7SK RNA [Source:RFAM;Acc:RF00100]	0	0	0	0	0	0	NA	NA	NA	0	0	0	0	0	0	0	NA	NA	NA	0	0	0	0	0	0	0	NA	NA	NA
ENSMUSG00002076455	U1	U1 spliceosomal RNA [Source:RFAM;Acc:RF00003]	0	0	0	0	0	0	NA	NA	NA	0	0	0	0	0	0	0	NA	NA	NA	0	0	0	0	0	0	0	NA	NA	NA
ENSMUSG00002076460	7SK	7SK RNA [Source:RFAM;Acc:RF00100]	0	0	0	0	0	0	NA	NA	NA	0	0	0	0	0	0	0	NA	NA	NA	0	0	0	0	0	0	0	NA	NA	NA
ENSMUSG00002076461	5S_rRNA	5S ribosomal RNA [Source:RFAM;Acc:RF00001]	0	0	0	0	0	0	NA	NA	NA	0	0	0	0	0	0	0	NA	NA	NA	0	0	0	0	0	0	0	NA	NA	NA
ENSMUSG00002076462	7SK	7SK RNA [Source:RFAM;Acc:RF00100]	0	0	0	0	0	0	NA	NA	NA	0	0	0	0	0	0	0	NA	NA	NA	0	0	0	0	0	0	0	NA	NA	NA
ENSMUSG00002076474	7SK	7SK RNA [Source:RFAM;Acc:RF00100]	0	0	0	0	0	0	NA	NA	NA	0	0	0	0	0	0	0	NA	NA	NA	0	0	0	0	0	0	0	NA	NA	NA
ENSMUSG00002076486	U6	U6 spliceosomal RNA [Source:RFAM;Acc:RF00026]	0	0	0	0	0	0	NA	NA	NA	0	0	0	0	0	0	0	NA	NA	NA	0	0	0	0	0	0	0	NA	NA	NA
ENSMUSG00002076493	U6	U6 spliceosomal RNA [Source:RFAM;Acc:RF00026]	0	0	0	0	0	0	NA	NA	NA	0	0	0	0	0	0	0	NA	NA	NA	0	0	0	0	0	0	0	NA	NA	NA
ENSMUSG00002076495	5S_rRNA	5S ribosomal RNA [Source:RFAM;Acc:RF00001]	0	0	0	0	0	0	NA	NA	NA	0	0	0	0	0	0	0	NA	NA	NA	0	0	0	0	0	0	0	NA	NA	NA
ENSMUSG00002076496	7SK	7SK RNA [Source:RFAM;Acc:RF00100]	0	0	0	0	0	0	NA	NA	NA	0	0	0	0	0	0	0	NA	NA	NA	0	0	0	0	0	0	0	NA	NA	NA
ENSMUSG00002076497	U6	U6 spliceosomal RNA [Source:RFAM;Acc:RF00026]	0	0	0	0	0	0	NA	NA	NA	0	0	0	0	0	0	0	NA	NA	NA	0	0	0	0	0	0	0	NA	NA	NA
ENSMUSG00002076498	U4	U4 spliceosomal RNA [Source:RFAM;Acc:RF00015]	0	0	0	0	0	0	NA	NA	NA	0	0	0	0	0	0	0	NA	NA	NA	0	0	0	0	0	0	0	NA	NA	NA
ENSMUSG00002076501	7SK	7SK RNA [Source:RFAM;Acc:RF00100]	0	0	0	0.538316	1.088	0	-1.54825	NA	NA	0.538316	1.088	0	0	0	0	0.865887	0.669721	NA	NORMAL	0	0	0	0	0	0	0.865887	-0.878534	NA	NORMAL
ENSMUSG00002076503	7SK	7SK RNA [Source:RFAM;Acc:RF00100]	0	0	0	0	0	0	NA	NA	NA	0	0	0	0	0	0	0	NA	NA	NA	0	0	0	0	0	0	0	NA	NA	NA
ENSMUSG00002076504	U6	U6 spliceosomal RNA [Source:RFAM;Acc:RF00026]	0	0	0	0	0	0	NA	NA	NA	0	0	0	0	0	0	0	NA	NA	NA	0	0	0	0	0	0	0	NA	NA	NA
ENSMUSG00002076505	5S_rRNA	5S ribosomal RNA [Source:RFAM;Acc:RF00001]	0	0	0	0	0	0	NA	NA	NA	0	0	0	0	0	0	0	NA	NA	NA	0	0	0	0	0	0	0	NA	NA	NA
ENSMUSG00002076506	U1	U1 spliceosomal RNA [Source:RFAM;Acc:RF00003]	0	0	0	0	0	0	NA	NA	NA	0	0	0	0	0	0	0	NA	NA	NA	0	0	0	0	0	0	0	NA	NA	NA
ENSMUSG00002076507	5S_rRNA	5S ribosomal RNA [Source:RFAM;Acc:RF00001]	0	0	0	0	0	0	NA	NA	NA	0	0	0	0	0	0	0	NA	NA	NA	0	0	0	0	0	0	0	NA	NA	NA
ENSMUSG00002076513	7SK	7SK RNA [Source:RFAM;Acc:RF00100]	0	0	0	0	0	0	NA	NA	NA	0	0	0	0	0	0	0	NA	NA	NA	0	0	0	0	0	0	0	NA	NA	NA
ENSMUSG00002076514	U12	U12 minor spliceosomal RNA [Source:RFAM;Acc:RF00007]	0	0	0	0	0	0	NA	NA	NA	0	0	0	0	0	0	0	NA	NA	NA	0	0	0	0	0	0	0	NA	NA	NA
ENSMUSG00002076531	7SK	7SK RNA [Source:RFAM;Acc:RF00100]	0	0	0	0	0	0	NA	NA	NA	0	0	0	0	0	0	0	NA	NA	NA	0	0	0	0	0	0	0	NA	NA	NA
ENSMUSG00002076532	7SK	7SK RNA [Source:RFAM;Acc:RF00100]	0	0	2.50449	1.07663	1.088	3.00827	-1.06897	NA	NA	1.07663	1.088	3.00827	0	0	0	1.29883	1.75686	NA	NA	0	0	2.50449	0	0	0	1.29883	0.687891	NA	NORMAL
ENSMUSG00002076533	7SK	7SK RNA [Source:RFAM;Acc:RF00100]	0	0	0	0	0	0	NA	NA	NA	0	0	0	0	0	0	0	NA	NA	NA	0	0	0	0	0	0	0	NA	NA	NA
ENSMUSG00002076536	5S_rRNA	5S ribosomal RNA [Source:RFAM;Acc:RF00001]	0	0	0	0	0	0	NA	NA	NA	0	0	0	0	0	0	0	NA	NA	NA	0	0	0	0	0	0	0	NA	NA	NA
ENSMUSG00002076539	7SK	7SK RNA [Source:RFAM;Acc:RF00100]	0	0	0	0	0	0	NA	NA	NA	0	0	0	0	0	0	0	NA	NA	NA	0	0	0	0	0	0	0	NA	NA	NA
ENSMUSG00002076542	7SK	7SK RNA [Source:RFAM;Acc:RF00100]	0	0	0	0	0	0	NA	NA	NA	0	0	0	0	0	0	0	NA	NA	NA	0	0	0	0	0	0	0	NA	NA	NA
ENSMUSG00002076547	7SK	7SK RNA [Source:RFAM;Acc:RF00100]	0	0	0	0	0	0	NA	NA	NA	0	0	0	0	0	0	0	NA	NA	NA	0	0	0	0	0	0	0	NA	NA	NA
ENSMUSG00002076549	5S_rRNA	5S ribosomal RNA [Source:RFAM;Acc:RF00001]	0	0	0	0	0	0	NA	NA	NA	0	0	0	0	0	0	0	NA	NA	NA	0	0	0	0	0	0	0	NA	NA	NA
ENSMUSG00002076550	7SK	7SK RNA [Source:RFAM;Acc:RF00100]	0	0	0	0	0	0	NA	NA	NA	0	0	0	0	0	0	0	NA	NA	NA	0	0	0	0	0	0	0	NA	NA	NA
ENSMUSG00002076551	5S_rRNA	5S ribosomal RNA [Source:RFAM;Acc:RF00001]	0	0	0	0	0	0	NA	NA	NA	0	0	0	0	0	0	0	NA	NA	NA	0	0	0	0	0	0	0	NA	NA	NA
ENSMUSG00002076552	U6	U6 spliceosomal RNA [Source:RFAM;Acc:RF00026]	0	0	0	0	0	0	NA	NA	NA	0	0	0	0	0	0	0	NA	NA	NA	0	0	0	0	0	0	0	NA	NA	NA
ENSMUSG00002076553	7SK	7SK RNA [Source:RFAM;Acc:RF00100]	0	0	0	0	0	0	NA	NA	NA	0	0	0	0	0	0	0	NA	NA	NA	0	0	0	0	0	0	0	NA	NA	NA
ENSMUSG00002076554	7SK	7SK RNA [Source:RFAM;Acc:RF00100]	0	0	0	0	0	0	NA	NA	NA	0	0	0	0	0	0	0	NA	NA	NA	0	0	0	0	0	0	0	NA	NA	NA
ENSMUSG00002076555	5S_rRNA	5S ribosomal RNA [Source:RFAM;Acc:RF00001]	0	0	0	0	0	0	NA	NA	NA	0	0	0	0	0	0	0	NA	NA	NA	0	0	0	0	0	0	0	NA	NA	NA
ENSMUSG00002076558	7SK	7SK RNA [Source:RFAM;Acc:RF00100]	0.844202	0	0	0	0	0	1.15665	NA	NA	0	0	0	0	0	0	0	0	NA	NORMAL	0.844202	0	0	0	0	0	0	1.16416	NA	NA
ENSMUSG00002076563	7SK	7SK RNA [Source:RFAM;Acc:RF00100]	0	0	0	0	0	0	NA	NA	NA	0	0	0	0	0	0	0	NA	NA	NA	0	0	0	0	0	0	0	NA	NA	NA
ENSMUSG00002076565	7SK	7SK RNA [Source:RFAM;Acc:RF00100]	0	0	0	0	0	0	NA	NA	NA	0	0	0	0	0	0	0	NA	NA	NA	0	0	0	0	0	0	0	NA	NA	NA
ENSMUSG00002076567	5S_rRNA	5S ribosomal RNA [Source:RFAM;Acc:RF00001]	0	0	0	0	0	0	NA	NA	NA	0	0	0	0	0	0	0	NA	NA	NA	0	0	0	0	0	0	0	NA	NA	NA
ENSMUSG00002076569	5S_rRNA	5S ribosomal RNA [Source:RFAM;Acc:RF00001]	0	0	0	0	2.17601	0	-1.84529	NA	NA	0	2.17601	0	0	1.15091	0	0	1.21716	NA	NA	0	0	0	0	1.15091	0	0	-0.628132	NA	NORMAL
ENSMUSG00002076570	7SK	7SK RNA [Source:RFAM;Acc:RF00100]	0	1.2497	0	1.07663	2.17601	3.00827	-2.34513	NA	NA	1.07663	2.17601	3.00827	1.68224	0	0	2.16472	0.953944	NA	NORMAL	0	1.2497	0	1.68224	0	0	2.16472	-1.39118	NA	NA
ENSMUSG00002076573	5S_rRNA	5S ribosomal RNA [Source:RFAM;Acc:RF00001]	0	0	0	0	0	0	NA	NA	NA	0	0	0	0	0	0	0	NA	NA	NA	0	0	0	0	0	0	0	NA	NA	NA
ENSMUSG00002076575	5S_rRNA	5S ribosomal RNA [Source:RFAM;Acc:RF00001]	0	0	0	0	0	0	NA	NA	NA	0	0	0	0	0	0	0	NA	NA	NA	0	0	0	0	0	0	0	NA	NA	NA
ENSMUSG00002076582	5S_rRNA	5S ribosomal RNA [Source:RFAM;Acc:RF00001]	0	0	0	0	0	0	NA	NA	NA	0	0	0	0	0	0	0	NA	NA	NA	0	0	0	0	0	0	0	NA	NA	NA
ENSMUSG00002076587	SNORD33	Small nucleolar RNA Z195/SNORD33/SNORD32 family [Source:RFAM;Acc:RF00133]	0	0	0	0	0	0	NA	NA	NA	0	0	0	0	0	0	0	NA	NA	NA	0	0	0	0	0	0	0	NA	NA	NA
ENSMUSG00002076592	7SK	7SK RNA [Source:RFAM;Acc:RF00100]	0	0	0	0	0	0	NA	NA	NA	0	0	0	0	0	0	0	NA	NA	NA	0	0	0	0	0	0	0	NA	NA	NA
ENSMUSG00002076594	SNORA75	Small nucleolar RNA SNORA75 [Source:RFAM;Acc:RF00072]	0	0	0	0	0	0	NA	NA	NA	0	0	0	0	0	0	0	NA	NA	NA	0	0	0	0	0	0	0	NA	NA	NA
ENSMUSG00002076599	U6	U6 spliceosomal RNA [Source:RFAM;Acc:RF00026]	0	0	0	0	0	0	NA	NA	NA	0	0	0	0	0	0	0	NA	NA	NA	0	0	0	0	0	0	0	NA	NA	NA
ENSMUSG00002076600	7SK	7SK RNA [Source:RFAM;Acc:RF00100]	0	0	0	1.07663	0	0	-1.22269	NA	NA	1.07663	0	0	1.68224	0	0	0	0.591378	NA	NORMAL	0	0	0	1.68224	0	0	0	-0.631317	NA	NORMAL
ENSMUSG00002076603	5S_rRNA	5S ribosomal RNA [Source:RFAM;Acc:RF00001]	0	0	0	0	0	0	NA	NA	NA	0	0	0	0	0	0	0	NA	NA	NA	0	0	0	0	0	0	0	NA	NA	NA
ENSMUSG00002076604	SNORA73	Small nucleolar RNA SNORA73 family [Source:RFAM;Acc:RF00045]	0	0	0	0	0	0	NA	NA	NA	0	0	0	0	0	0	0	NA	NA	NA	0	0	0	0	0	0	0	NA	NA	NA
ENSMUSG00002076611	U6	U6 spliceosomal RNA [Source:RFAM;Acc:RF00026]	0	0	0	0	0	0	NA	NA	NA	0	0	0	0	0	0	0	NA	NA	NA	0	0	0	0	0	0	0	NA	NA	NA
ENSMUSG00002076612	7SK	7SK RNA [Source:RFAM;Acc:RF00100]	0	0	0	0	0	0	NA	NA	NA	0	0	0	0	0	0	0	NA	NA	NA	0	0	0	0	0	0	0	NA	NA	NA
ENSMUSG00002076615	5S_rRNA	5S ribosomal RNA [Source:RFAM;Acc:RF00001]	0	0	0	0	0	0	NA	NA	NA	0	0	0	0	0	0	0	NA	NA	NA	0	0	0	0	0	0	0	NA	NA	NA
ENSMUSG00002076616	5S_rRNA	5S ribosomal RNA [Source:RFAM;Acc:RF00001]	0	0	0	0	0	0	NA	NA	NA	0	0	0	0	0	0	0	NA	NA	NA	0	0	0	0	0	0	0	NA	NA	NA
ENSMUSG00002076618	7SK	7SK RNA [Source:RFAM;Acc:RF00100]	0	0	0	0	0	0	NA	NA	NA	0	0	0	0	0	0	0	NA	NA	NA	0	0	0	0	0	0	0	NA	NA	NA
ENSMUSG00002076619	U6	U6 spliceosomal RNA [Source:RFAM;Acc:RF00026]	0	0	0	0	0	0	NA	NA	NA	0	0	0	0	0	0	0	NA	NA	NA	0	0	0	0	0	0	0	NA	NA	NA
ENSMUSG00002076623	7SK	7SK RNA [Source:RFAM;Acc:RF00100]	0	0	0	0	0	0	NA	NA	NA	0	0	0	0	0	0	0	NA	NA	NA	0	0	0	0	0	0	0	NA	NA	NA
ENSMUSG00002076627	5S_rRNA	5S ribosomal RNA [Source:RFAM;Acc:RF00001]	0	0	0	0	0	0	NA	NA	NA	0	0	0	0	0	0	0	NA	NA	NA	0	0	0	0	0	0	0	NA	NA	NA
ENSMUSG00002076628	5S_rRNA	5S ribosomal RNA [Source:RFAM;Acc:RF00001]	0	0	0	0	0	0	NA	NA	NA	0	0	0	0	0	0	0	NA	NA	NA	0	0	0	0	0	0	0	NA	NA	NA
ENSMUSG00002076629	7SK	7SK RNA [Source:RFAM;Acc:RF00100]	0	0	0	0	0	0	NA	NA	NA	0	0	0	0	0	0	0	NA	NA	NA	0	0	0	0	0	0	0	NA	NA	NA
ENSMUSG00002076630	U1	U1 spliceosomal RNA [Source:RFAM;Acc:RF00003]	0	0	0	0	0	3.00827	-2.24955	NA	NA	0	0	3.00827	0	0	0	0	2.45196	NA	NA	0	0	0	0	0	0	0	0	NA	NORMAL
ENSMUSG00002076631	7SK	7SK RNA [Source:RFAM;Acc:RF00100]	0	0	0	0	0	0	NA	NA	NA	0	0	0	0	0	0	0	NA	NA	NA	0	0	0	0	0	0	0	NA	NA	NA
ENSMUSG00002076632	U6	U6 spliceosomal RNA [Source:RFAM;Acc:RF00026]	0	0	0	0	0	0	NA	NA	NA	0	0	0	0	0	0	0	NA	NA	NA	0	0	0	0	0	0	0	NA	NA	NA
ENSMUSG00002076633	7SK	7SK RNA [Source:RFAM;Acc:RF00100]	0	0	0	0	0	0	NA	NA	NA	0	0	0	0	0	0	0	NA	NA	NA	0	0	0	0	0	0	0	NA	NA	NA
ENSMUSG00002076636	5S_rRNA	5S ribosomal RNA [Source:RFAM;Acc:RF00001]	0	0	0	0	0	0	NA	NA	NA	0	0	0	0	0	0	0	NA	NA	NA	0	0	0	0	0	0	0	NA	NA	NA
ENSMUSG00002076640	5S_rRNA	5S ribosomal RNA [Source:RFAM;Acc:RF00001]	0	0	0	0	0	0	NA	NA	NA	0	0	0	0	0	0	0	NA	NA	NA	0	0	0	0	0	0	0	NA	NA	NA
ENSMUSG00002076648	7SK	7SK RNA [Source:RFAM;Acc:RF00100]	0	0	0	0	0	0	NA	NA	NA	0	0	0	0	0	0	0	NA	NA	NA	0	0	0	0	0	0	0	NA	NA	NA
ENSMUSG00002076653	U6	U6 spliceosomal RNA [Source:RFAM;Acc:RF00026]	0	0	0	0	0	0	NA	NA	NA	0	0	0	0	0	0	0	NA	NA	NA	0	0	0	0	0	0	0	NA	NA	NA
ENSMUSG00002076654	Metazoa_SRP	Metazoan signal recognition particle RNA [Source:RFAM;Acc:RF00017]	0	0	0	0.538316	1.088	0	-1.54825	NA	NA	0.538316	1.088	0	0	0	0	0.865887	0.669721	NA	NORMAL	0	0	0	0	0	0	0.865887	-0.878534	NA	NORMAL
ENSMUSG00002076656	5S_rRNA	5S ribosomal RNA [Source:RFAM;Acc:RF00001]	0	0	0	0	0	0	NA	NA	NA	0	0	0	0	0	0	0	NA	NA	NA	0	0	0	0	0	0	0	NA	NA	NA
ENSMUSG00002076657	5S_rRNA	5S ribosomal RNA [Source:RFAM;Acc:RF00001]	0	0	0	0	0	0	NA	NA	NA	0	0	0	0	0	0	0	NA	NA	NA	0	0	0	0	0	0	0	NA	NA	NA
ENSMUSG00002076660	U1	U1 spliceosomal RNA [Source:RFAM;Acc:RF00003]	0	0	0	0	0	0	NA	NA	NA	0	0	0	0	0	0	0	NA	NA	NA	0	0	0	0	0	0	0	NA	NA	NA
ENSMUSG00002076662	5S_rRNA	5S ribosomal RNA [Source:RFAM;Acc:RF00001]	0	0	0	0	0	0	NA	NA	NA	0	0	0	0	0	0	0	NA	NA	NA	0	0	0	0	0	0	0	NA	NA	NA
ENSMUSG00002076668	U4	U4 spliceosomal RNA [Source:RFAM;Acc:RF00015]	0	0	0	0	0	0	NA	NA	NA	0	0	0	0	0	0	0	NA	NA	NA	0	0	0	0	0	0	0	NA	NA	NA
ENSMUSG00002076670	5S_rRNA	5S ribosomal RNA [Source:RFAM;Acc:RF00001]	0	0	0	0	0	0	NA	NA	NA	0	0	0	0	0	0	0	NA	NA	NA	0	0	0	0	0	0	0	NA	NA	NA
ENSMUSG00002076671	7SK	7SK RNA [Source:RFAM;Acc:RF00100]	0	0	0	0	0	0	NA	NA	NA	0	0	0	0	0	0	0	NA	NA	NA	0	0	0	0	0	0	0	NA	NA	NA
ENSMUSG00002076675	7SK	7SK RNA [Source:RFAM;Acc:RF00100]	1.6884	0	1.25225	0	0	0	2.49528	NA	NA	0	0	0	0	0	0	0.432943	-0.656445	NA	NORMAL	1.6884	0	1.25225	0	0	0	0.432943	1.83884	NA	NA
ENSMUSG00002076678	U6	U6 spliceosomal RNA [Source:RFAM;Acc:RF00026]	0	0	0	0	0	0	NA	NA	NA	0	0	0	0	0	0	0	NA	NA	NA	0	0	0	0	0	0	0	NA	NA	NA
ENSMUSG00002076681	5S_rRNA	5S ribosomal RNA [Source:RFAM;Acc:RF00001]	0	0	0	0	0	0	NA	NA	NA	0	0	0	0	0	0	0	NA	NA	NA	0	0	0	0	0	0	0	NA	NA	NA
ENSMUSG00002076685	7SK	7SK RNA [Source:RFAM;Acc:RF00100]	0	0	0	0	0	0	NA	NA	NA	0	0	0	0	0	0	0	NA	NA	NA	0	0	0	0	0	0	0	NA	NA	NA
ENSMUSG00002076687	U2	U2 spliceosomal RNA [Source:RFAM;Acc:RF00004]	0	0	0	0	0	0	NA	NA	NA	0	0	0	0	0	0	0	NA	NA	NA	0	0	0	0	0	0	0	NA	NA	NA
ENSMUSG00002076688	U1	U1 spliceosomal RNA [Source:RFAM;Acc:RF00003]	0	0	0	0	0	0	NA	NA	NA	0	0	0	0	0	0	0	NA	NA	NA	0	0	0	0	0	0	0	NA	NA	NA
ENSMUSG00002076689	7SK	7SK RNA [Source:RFAM;Acc:RF00100]	0	0	0	0	0	0	NA	NA	NA	0	0	0	0	0	0	0	NA	NA	NA	0	0	0	0	0	0	0	NA	NA	NA
ENSMUSG00002076694	7SK	7SK RNA [Source:RFAM;Acc:RF00100]	0	0	0	0	0	0	NA	NA	NA	0	0	0	0	0	0	0	NA	NA	NA	0	0	0	0	0	0	0	NA	NA	NA
ENSMUSG00002076696	SNORA74	Small nucleolar RNA SNORA74 [Source:RFAM;Acc:RF00090]	0	0	0	0	0	0	NA	NA	NA	0	0	0	0	0	0	0	NA	NA	NA	0	0	0	0	0	0	0	NA	NA	NA
ENSMUSG00002076698	7SK	7SK RNA [Source:RFAM;Acc:RF00100]	0	0	0	0	0	0	NA	NA	NA	0	0	0	0	0	0	0	NA	NA	NA	0	0	0	0	0	0	0	NA	NA	NA
ENSMUSG00002076700	5S_rRNA	5S ribosomal RNA [Source:RFAM;Acc:RF00001]	0	0	0	0	0	0	NA	NA	NA	0	0	0	0	0	0	0	NA	NA	NA	0	0	0	0	0	0	0	NA	NA	NA
ENSMUSG00002076701	5S_rRNA	5S ribosomal RNA [Source:RFAM;Acc:RF00001]	0	0	0	0	0	0	NA	NA	NA	0	0	0	0	0	0	0	NA	NA	NA	0	0	0	0	0	0	0	NA	NA	NA
ENSMUSG00002076703	U1	U1 spliceosomal RNA [Source:RFAM;Acc:RF00003]	0	0	0	0	0	0	NA	NA	NA	0	0	0	0	0	0	0	NA	NA	NA	0	0	0	0	0	0	0	NA	NA	NA
ENSMUSG00002076706	U6	U6 spliceosomal RNA [Source:RFAM;Acc:RF00026]	0	0	0	0	0	0	NA	NA	NA	0	0	0	0	0	0	0	NA	NA	NA	0	0	0	0	0	0	0	NA	NA	NA
ENSMUSG00002076707	5S_rRNA	5S ribosomal RNA [Source:RFAM;Acc:RF00001]	0	0	0	0	0	0	NA	NA	NA	0	0	0	0	0	0	0	NA	NA	NA	0	0	0	0	0	0	0	NA	NA	NA
ENSMUSG00002076708	7SK	7SK RNA [Source:RFAM;Acc:RF00100]	0	0	0	0	0	0	NA	NA	NA	0	0	0	0	0	0	0	NA	NA	NA	0	0	0	0	0	0	0	NA	NA	NA
ENSMUSG00002076709	7SK	7SK RNA [Source:RFAM;Acc:RF00100]	0	0	0	0	0	0	NA	NA	NA	0	0	0	0	0	0	0	NA	NA	NA	0	0	0	0	0	0	0	NA	NA	NA
ENSMUSG00002076710	7SK	7SK RNA [Source:RFAM;Acc:RF00100]	0	0	0	0	0	0	NA	NA	NA	0	0	0	0	0	0	0	NA	NA	NA	0	0	0	0	0	0	0	NA	NA	NA
ENSMUSG00002076713	5S_rRNA	5S ribosomal RNA [Source:RFAM;Acc:RF00001]	0	0	0	0	0	0	NA	NA	NA	0	0	0	0	0	0	0	NA	NA	NA	0	0	0	0	0	0	0	NA	NA	NA
ENSMUSG00002076717	7SK	7SK RNA [Source:RFAM;Acc:RF00100]	0	0	0	0	0	0	NA	NA	NA	0	0	0	0	0	0	0	NA	NA	NA	0	0	0	0	0	0	0	NA	NA	NA
ENSMUSG00002076719	7SK	7SK RNA [Source:RFAM;Acc:RF00100]	0	0	0	0	0	0	NA	NA	NA	0	0	0	0	0	0	0	NA	NA	NA	0	0	0	0	0	0	0	NA	NA	NA
ENSMUSG00002076720	U6	U6 spliceosomal RNA [Source:RFAM;Acc:RF00026]	0	0	0	0	0	0	NA	NA	NA	0	0	0	0	0	0	0	NA	NA	NA	0	0	0	0	0	0	0	NA	NA	NA
ENSMUSG00002076722	7SK	7SK RNA [Source:RFAM;Acc:RF00100]	0	0	0	0	0	0	NA	NA	NA	0	0	0	0	0	0	0	NA	NA	NA	0	0	0	0	0	0	0	NA	NA	NA
ENSMUSG00002076723	7SK	7SK RNA [Source:RFAM;Acc:RF00100]	0	0	0	0	0	0	NA	NA	NA	0	0	0	0	0	0	0	NA	NA	NA	0	0	0	0	0	0	0	NA	NA	NA
ENSMUSG00002076728	7SK	7SK RNA [Source:RFAM;Acc:RF00100]	0	0	0	0	0	0	NA	NA	NA	0	0	0	0	0	0	0	NA	NA	NA	0	0	0	0	0	0	0	NA	NA	NA
ENSMUSG00002076732	U6	U6 spliceosomal RNA [Source:RFAM;Acc:RF00026]	0	0	0	0	0	0	NA	NA	NA	0	0	0	0	0	0	0	NA	NA	NA	0	0	0	0	0	0	0	NA	NA	NA
ENSMUSG00002076733	7SK	7SK RNA [Source:RFAM;Acc:RF00100]	0	0	0	0	0	0	NA	NA	NA	0	0	0	0	0	0	0	NA	NA	NA	0	0	0	0	0	0	0	NA	NA	NA
ENSMUSG00002076735	7SK	7SK RNA [Source:RFAM;Acc:RF00100]	0	0	0	0	0	0	NA	NA	NA	0	0	0	0	0	0	0	NA	NA	NA	0	0	0	0	0	0	0	NA	NA	NA
ENSMUSG00002076736	7SK	7SK RNA [Source:RFAM;Acc:RF00100]	0	0	0	0	0	0	NA	NA	NA	0	0	0	0	0	0	0	NA	NA	NA	0	0	0	0	0	0	0	NA	NA	NA
ENSMUSG00002076737	U6	U6 spliceosomal RNA [Source:RFAM;Acc:RF00026]	0	0	0	0	0	0	NA	NA	NA	0	0	0	0	0	0	0	NA	NA	NA	0	0	0	0	0	0	0	NA	NA	NA
ENSMUSG00002076741	U7	U7 small nuclear RNA [Source:RFAM;Acc:RF00066]	0	0	0	0	0	0	NA	NA	NA	0	0	0	0	0	0	0	NA	NA	NA	0	0	0	0	0	0	0	NA	NA	NA
ENSMUSG00002076747	7SK	7SK RNA [Source:RFAM;Acc:RF00100]	0	0	0	0	0	0	NA	NA	NA	0	0	0	0	0	0	0	NA	NA	NA	0	0	0	0	0	0	0	NA	NA	NA
ENSMUSG00002076748	7SK	7SK RNA [Source:RFAM;Acc:RF00100]	0	0	0	0	0	0	NA	NA	NA	0	0	0	0	0	0	0	NA	NA	NA	0	0	0	0	0	0	0	NA	NA	NA
ENSMUSG00002076754	7SK	7SK RNA [Source:RFAM;Acc:RF00100]	0	0	0	0	0	0	NA	NA	NA	0	0	0	0	0	0	0	NA	NA	NA	0	0	0	0	0	0	0	NA	NA	NA
ENSMUSG00002076756	U6	U6 spliceosomal RNA [Source:RFAM;Acc:RF00026]	0	0	0	0	0	0	NA	NA	NA	0	0	0	0	0	0	0	NA	NA	NA	0	0	0	0	0	0	0	NA	NA	NA
ENSMUSG00002076757	5S_rRNA	5S ribosomal RNA [Source:RFAM;Acc:RF00001]	0	0	0	0	0	0	NA	NA	NA	0	0	0	0	0	0	0	NA	NA	NA	0	0	0	0	0	0	0	NA	NA	NA
ENSMUSG00002076758	7SK	7SK RNA [Source:RFAM;Acc:RF00100]	0	0	0	0	0	0	NA	NA	NA	0	0	0	0	0	0	0	NA	NA	NA	0	0	0	0	0	0	0	NA	NA	NA
ENSMUSG00002076760	5S_rRNA	5S ribosomal RNA [Source:RFAM;Acc:RF00001]	0.844202	0	0	0	0	0	1.15665	NA	NA	0	0	0	0	0	0	0	0	NA	NORMAL	0.844202	0	0	0	0	0	0	1.16416	NA	NA
ENSMUSG00002076766	SNORD33	Small nucleolar RNA Z195/SNORD33/SNORD32 family [Source:RFAM;Acc:RF00133]	0	0	0	0	0	0	NA	NA	NA	0	0	0	0	0	0	0	NA	NA	NA	0	0	0	0	0	0	0	NA	NA	NA
ENSMUSG00002076768	5S_rRNA	5S ribosomal RNA [Source:RFAM;Acc:RF00001]	0	0	0	0	0	0	NA	NA	NA	0	0	0	0	0	0	0	NA	NA	NA	0	0	0	0	0	0	0	NA	NA	NA
ENSMUSG00002076769	7SK	7SK RNA [Source:RFAM;Acc:RF00100]	0	0	0	0	0	0	NA	NA	NA	0	0	0	0	0	0	0	NA	NA	NA	0	0	0	0	0	0	0	NA	NA	NA
ENSMUSG00002076770	5S_rRNA	5S ribosomal RNA [Source:RFAM;Acc:RF00001]	0	0	0	0	0	0	NA	NA	NA	0	0	0	0	0	0	0	NA	NA	NA	0	0	0	0	0	0	0	NA	NA	NA
ENSMUSG00002076773	7SK	7SK RNA [Source:RFAM;Acc:RF00100]	0	0	0	0	0	0	NA	NA	NA	0	0	0	0	0	0	0	NA	NA	NA	0	0	0	0	0	0	0	NA	NA	NA
ENSMUSG00002076774	7SK	7SK RNA [Source:RFAM;Acc:RF00100]	0	0	0	0	0	0	NA	NA	NA	0	0	0	0	0	0	0	NA	NA	NA	0	0	0	0	0	0	0	NA	NA	NA
ENSMUSG00002076779	U4	U4 spliceosomal RNA [Source:RFAM;Acc:RF00015]	0	0	0	0	0	0	NA	NA	NA	0	0	0	0	0	0	0	NA	NA	NA	0	0	0	0	0	0	0	NA	NA	NA
ENSMUSG00002076781	7SK	7SK RNA [Source:RFAM;Acc:RF00100]	0	1.2497	0	0	0	0	1.15665	NA	NA	0	0	0	0	0	0	0.432943	-0.652666	NA	NORMAL	0	1.2497	0	0	0	0	0.432943	0.503989	NA	NORMAL
ENSMUSG00002076782	5S_rRNA	5S ribosomal RNA [Source:RFAM;Acc:RF00001]	0	0	0	0	0	0	NA	NA	NA	0	0	0	0	0	0	0	NA	NA	NA	0	0	0	0	0	0	0	NA	NA	NA
ENSMUSG00002076783	5S_rRNA	5S ribosomal RNA [Source:RFAM;Acc:RF00001]	0	0	0	0	0	0	NA	NA	NA	0	0	0	0	0	0	0	NA	NA	NA	0	0	0	0	0	0	0	NA	NA	NA
ENSMUSG00002076784	7SK	7SK RNA [Source:RFAM;Acc:RF00100]	0	0	0	0	0	0	NA	NA	NA	0	0	0	0	0	0	0	NA	NA	NA	0	0	0	0	0	0	0	NA	NA	NA
ENSMUSG00002076786	5S_rRNA	5S ribosomal RNA [Source:RFAM;Acc:RF00001]	0	0	0	0	0	0	NA	NA	NA	0	0	0	0	0	0	0	NA	NA	NA	0	0	0	0	0	0	0	NA	NA	NA
ENSMUSG00002076787	U6	U6 spliceosomal RNA [Source:RFAM;Acc:RF00026]	0	0	0	0	0	0	NA	NA	NA	0	0	0	0	0	0	0	NA	NA	NA	0	0	0	0	0	0	0	NA	NA	NA
ENSMUSG00002076788	7SK	7SK RNA [Source:RFAM;Acc:RF00100]	0	0	0	0	0	0	NA	NA	NA	0	0	0	0	0	0	0	NA	NA	NA	0	0	0	0	0	0	0	NA	NA	NA
ENSMUSG00002076792	U6	U6 spliceosomal RNA [Source:RFAM;Acc:RF00026]	0	0	0	0	0	3.00827	-2.24955	NA	NA	0	0	3.00827	0	0	0	0	2.45196	NA	NA	0	0	0	0	0	0	0	0	NA	NORMAL
ENSMUSG00002076799	7SK	7SK RNA [Source:RFAM;Acc:RF00100]	0	0	0	0	0	0	NA	NA	NA	0	0	0	0	0	0	0	NA	NA	NA	0	0	0	0	0	0	0	NA	NA	NA
ENSMUSG00002076801	7SK	7SK RNA [Source:RFAM;Acc:RF00100]	0	0	0	0	0	0	NA	NA	NA	0	0	0	0	0	0	0	NA	NA	NA	0	0	0	0	0	0	0	NA	NA	NA
ENSMUSG00002076803	5S_rRNA	5S ribosomal RNA [Source:RFAM;Acc:RF00001]	0	0	0	0	0	0	NA	NA	NA	0	0	0	0	0	0	0	NA	NA	NA	0	0	0	0	0	0	0	NA	NA	NA
ENSMUSG00002076804	7SK	7SK RNA [Source:RFAM;Acc:RF00100]	0	0	0	0	0	0	NA	NA	NA	0	0	0	0	0	0	0	NA	NA	NA	0	0	0	0	0	0	0	NA	NA	NA
ENSMUSG00002076815	U1	U1 spliceosomal RNA [Source:RFAM;Acc:RF00003]	0	0	0	0	0	0	NA	NA	NA	0	0	0	0	0	0	0	NA	NA	NA	0	0	0	0	0	0	0	NA	NA	NA
ENSMUSG00002076819	7SK	7SK RNA [Source:RFAM;Acc:RF00100]	0	0	0	0	0	0	NA	NA	NA	0	0	0	0	0	0	0	NA	NA	NA	0	0	0	0	0	0	0	NA	NA	NA
ENSMUSG00002076820	U6	U6 spliceosomal RNA [Source:RFAM;Acc:RF00026]	2.53261	1.2497	1.25225	1.07663	0	0	1.7733	NA	NA	1.07663	0	0	0	2.30182	0	0	-0.135479	NA	NORMAL	2.53261	1.2497	1.25225	0	2.30182	0	0	1.63782	NA	NA
ENSMUSG00002076821	5S_rRNA	5S ribosomal RNA [Source:RFAM;Acc:RF00001]	0	0	0	0	0	0	NA	NA	NA	0	0	0	0	0	0	0	NA	NA	NA	0	0	0	0	0	0	0	NA	NA	NA
ENSMUSG00002076822	7SK	7SK RNA [Source:RFAM;Acc:RF00100]	0	0	0	0	0	0	NA	NA	NA	0	0	0	0	0	0	0	NA	NA	NA	0	0	0	0	0	0	0	NA	NA	NA
ENSMUSG00002076826	7SK	7SK RNA [Source:RFAM;Acc:RF00100]	0	0	0	0	0	0	NA	NA	NA	0	0	0	0	0	0	0	NA	NA	NA	0	0	0	0	0	0	0	NA	NA	NA
ENSMUSG00002076829	5S_rRNA	5S ribosomal RNA [Source:RFAM;Acc:RF00001]	0	0	0	0	0	0	NA	NA	NA	0	0	0	0	0	0	0	NA	NA	NA	0	0	0	0	0	0	0	NA	NA	NA
ENSMUSG00002076833	7SK	7SK RNA [Source:RFAM;Acc:RF00100]	0	0	0	0	0	0	NA	NA	NA	0	0	0	0	0	0	0	NA	NA	NA	0	0	0	0	0	0	0	NA	NA	NA
ENSMUSG00002076837	U6	U6 spliceosomal RNA [Source:RFAM;Acc:RF00026]	0	0	0	0	0	0	NA	NA	NA	0	0	0	0	0	0	0	NA	NA	NA	0	0	0	0	0	0	0	NA	NA	NA
ENSMUSG00002076838	5S_rRNA	5S ribosomal RNA [Source:RFAM;Acc:RF00001]	0	0	0	0	0	0	NA	NA	NA	0	0	0	0	0	0	0	NA	NA	NA	0	0	0	0	0	0	0	NA	NA	NA
ENSMUSG00002076840	7SK	7SK RNA [Source:RFAM;Acc:RF00100]	0	0	0	0	0	0	NA	NA	NA	0	0	0	0	0	0	0	NA	NA	NA	0	0	0	0	0	0	0	NA	NA	NA
ENSMUSG00002076841	7SK	7SK RNA [Source:RFAM;Acc:RF00100]	0	0	0	0	0	0	NA	NA	NA	0	0	0	0	0	0	0	NA	NA	NA	0	0	0	0	0	0	0	NA	NA	NA
ENSMUSG00002076842	5S_rRNA	5S ribosomal RNA [Source:RFAM;Acc:RF00001]	0	0	0	1.07663	0	0	-1.23857	NA	NA	1.07663	0	0	1.68224	0	0	0.432943	0.109867	NA	NORMAL	0	0	0	1.68224	0	0	0.432943	-1.12871	NA	NA
ENSMUSG00002076844	5S_rRNA	5S ribosomal RNA [Source:RFAM;Acc:RF00001]	0	0	0	0	0	0	NA	NA	NA	0	0	0	0	0	0	0	NA	NA	NA	0	0	0	0	0	0	0	NA	NA	NA
ENSMUSG00002076848	U1	U1 spliceosomal RNA [Source:RFAM;Acc:RF00003]	0	0	0	0	0	0	NA	NA	NA	0	0	0	0	0	0	0	NA	NA	NA	0	0	0	0	0	0	0	NA	NA	NA
ENSMUSG00002076850	7SK	7SK RNA [Source:RFAM;Acc:RF00100]	0	0	0	0	0	0	NA	NA	NA	0	0	0	0	0	0	0	NA	NA	NA	0	0	0	0	0	0	0	NA	NA	NA
ENSMUSG00002076853	U6	U6 spliceosomal RNA [Source:RFAM;Acc:RF00026]	0	0	0	0	0	0	NA	NA	NA	0	0	0	0	0	0	0	NA	NA	NA	0	0	0	0	0	0	0	NA	NA	NA
ENSMUSG00002076858	7SK	7SK RNA [Source:RFAM;Acc:RF00100]	0	0	0	0	0	0	NA	NA	NA	0	0	0	0	0	0	0	NA	NA	NA	0	0	0	0	0	0	0	NA	NA	NA
ENSMUSG00002076862	U7	U7 small nuclear RNA [Source:RFAM;Acc:RF00066]	0	0	0	0	0	0	NA	NA	NA	0	0	0	0	0	0	0	NA	NA	NA	0	0	0	0	0	0	0	NA	NA	NA
ENSMUSG00002076864	5S_rRNA	5S ribosomal RNA [Source:RFAM;Acc:RF00001]	0	0	0	0	0	0	NA	NA	NA	0	0	0	0	0	0	0	NA	NA	NA	0	0	0	0	0	0	0	NA	NA	NA
ENSMUSG00002076865	5S_rRNA	5S ribosomal RNA [Source:RFAM;Acc:RF00001]	0	0	0	0	0	0	NA	NA	NA	0	0	0	0	0	0	0	NA	NA	NA	0	0	0	0	0	0	0	NA	NA	NA
ENSMUSG00002076868	U6	U6 spliceosomal RNA [Source:RFAM;Acc:RF00026]	0	0	0	0	0	0	NA	NA	NA	0	0	0	0	0	0	0	NA	NA	NA	0	0	0	0	0	0	0	NA	NA	NA
ENSMUSG00002076873	5S_rRNA	5S ribosomal RNA [Source:RFAM;Acc:RF00001]	0	0	0	0	0	0	NA	NA	NA	0	0	0	0	0	0	0	NA	NA	NA	0	0	0	0	0	0	0	NA	NA	NA
ENSMUSG00002076882	7SK	7SK RNA [Source:RFAM;Acc:RF00100]	0	0	0	1.07663	1.088	0	-1.89634	NA	NA	1.07663	1.088	0	0	0	0	1.29883	0.706796	NA	NORMAL	0	0	0	0	0	0	1.29883	-1.18954	NA	NA
ENSMUSG00002076884	7SK	7SK RNA [Source:RFAM;Acc:RF00100]	0	0	0	0	0	0	NA	NA	NA	0	0	0	0	0	0	0	NA	NA	NA	0	0	0	0	0	0	0	NA	NA	NA
ENSMUSG00002076885	5S_rRNA	5S ribosomal RNA [Source:RFAM;Acc:RF00001]	0	0	0	0	0	0	NA	NA	NA	0	0	0	0	0	0	0	NA	NA	NA	0	0	0	0	0	0	0	NA	NA	NA
ENSMUSG00002076888	5S_rRNA	5S ribosomal RNA [Source:RFAM;Acc:RF00001]	0	1.2497	0	0	0	0	1.15665	NA	NA	0	0	0	0	0	0	0	0	NA	NORMAL	0	1.2497	0	0	0	0	0	1.16416	NA	NA
ENSMUSG00002076891	7SK	7SK RNA [Source:RFAM;Acc:RF00100]	0	0	0	0	0	0	NA	NA	NA	0	0	0	0	0	0	0	NA	NA	NA	0	0	0	0	0	0	0	NA	NA	NA
ENSMUSG00002076893	U1	U1 spliceosomal RNA [Source:RFAM;Acc:RF00003]	0	0	0	0	0	0	NA	NA	NA	0	0	0	0	0	0	0	NA	NA	NA	0	0	0	0	0	0	0	NA	NA	NA
ENSMUSG00002076895	7SK	7SK RNA [Source:RFAM;Acc:RF00100]	0	0	0	0	0	0	NA	NA	NA	0	0	0	0	0	0	0	NA	NA	NA	0	0	0	0	0	0	0	NA	NA	NA
ENSMUSG00002076897	5S_rRNA	5S ribosomal RNA [Source:RFAM;Acc:RF00001]	0	0	0	0	0	0	NA	NA	NA	0	0	0	0	0	0	0	NA	NA	NA	0	0	0	0	0	0	0	NA	NA	NA
ENSMUSG00002076898	5S_rRNA	5S ribosomal RNA [Source:RFAM;Acc:RF00001]	0	0	0	0	0	0	NA	NA	NA	0	0	0	0	0	0	0	NA	NA	NA	0	0	0	0	0	0	0	NA	NA	NA
ENSMUSG00002076908	7SK	7SK RNA [Source:RFAM;Acc:RF00100]	0	0	0	0	0	0	NA	NA	NA	0	0	0	0	0	0	0	NA	NA	NA	0	0	0	0	0	0	0	NA	NA	NA
ENSMUSG00002076910	7SK	7SK RNA [Source:RFAM;Acc:RF00100]	0	0	0	0	0	0	NA	NA	NA	0	0	0	0	0	0	0	NA	NA	NA	0	0	0	0	0	0	0	NA	NA	NA
ENSMUSG00002076914	5S_rRNA	5S ribosomal RNA [Source:RFAM;Acc:RF00001]	0	0	0	1.07663	0	0	-1.22147	NA	NA	1.07663	0	0	0	0	0.986753	0	0.589248	NA	NORMAL	0	0	0	0	0	0.986753	0	-0.63222	NA	NORMAL
ENSMUSG00002076915	7SK	7SK RNA [Source:RFAM;Acc:RF00100]	0	0	0	0	0	0	NA	NA	NA	0	0	0	0	0	0	0	NA	NA	NA	0	0	0	0	0	0	0	NA	NA	NA
ENSMUSG00002076918	U6	U6 spliceosomal RNA [Source:RFAM;Acc:RF00026]	0	0	0	0	0	0	NA	NA	NA	0	0	0	0	0	0	0	NA	NA	NA	0	0	0	0	0	0	0	NA	NA	NA
ENSMUSG00002076921	U6	U6 spliceosomal RNA [Source:RFAM;Acc:RF00026]	0	0	0	0	0	0	NA	NA	NA	0	0	0	0	0	0	0	NA	NA	NA	0	0	0	0	0	0	0	NA	NA	NA
ENSMUSG00002076931	5S_rRNA	5S ribosomal RNA [Source:RFAM;Acc:RF00001]	0	0	0	0	0	0	NA	NA	NA	0	0	0	0	0	0	0	NA	NA	NA	0	0	0	0	0	0	0	NA	NA	NA
ENSMUSG00002076933	U1	U1 spliceosomal RNA [Source:RFAM;Acc:RF00003]	0	0	0	0	0	0	NA	NA	NA	0	0	0	0	0	0	0	NA	NA	NA	0	0	0	0	0	0	0	NA	NA	NA
ENSMUSG00002076950	U6	U6 spliceosomal RNA [Source:RFAM;Acc:RF00026]	0.844202	0	0	0	0	0	1.15665	NA	NA	0	0	0	0	0	0	0	0	NA	NORMAL	0.844202	0	0	0	0	0	0	1.16416	NA	NA
ENSMUSG00002076952	5S_rRNA	5S ribosomal RNA [Source:RFAM;Acc:RF00001]	0	0	0	0	0	0	NA	NA	NA	0	0	0	0	0	0	0	NA	NA	NA	0	0	0	0	0	0	0	NA	NA	NA
ENSMUSG00002076954	7SK	7SK RNA [Source:RFAM;Acc:RF00100]	0.844202	0	2.50449	0	0	0	2.65441	NA	NA	0	0	0	0	1.15091	0	0	-0.806615	NA	NORMAL	0.844202	0	2.50449	0	1.15091	0	0	1.8478	NA	NA
ENSMUSG00002076955	7SK	7SK RNA [Source:RFAM;Acc:RF00100]	0	0	0	0	0	0	NA	NA	NA	0	0	0	0	0	0	0	NA	NA	NA	0	0	0	0	0	0	0	NA	NA	NA
ENSMUSG00002076959	7SK	7SK RNA [Source:RFAM;Acc:RF00100]	0	0	0	0	0	0	NA	NA	NA	0	0	0	0	0	0	0	NA	NA	NA	0	0	0	0	0	0	0	NA	NA	NA
ENSMUSG00002076961	U6	U6 spliceosomal RNA [Source:RFAM;Acc:RF00026]	0	0	0	0	0	0	NA	NA	NA	0	0	0	0	0	0	0	NA	NA	NA	0	0	0	0	0	0	0	NA	NA	NA
ENSMUSG00002076974	5S_rRNA	5S ribosomal RNA [Source:RFAM;Acc:RF00001]	0	0	0	0	0	0	NA	NA	NA	0	0	0	0	0	0	0	NA	NA	NA	0	0	0	0	0	0	0	NA	NA	NA
ENSMUSG00002076979	5S_rRNA	5S ribosomal RNA [Source:RFAM;Acc:RF00001]	0	0	0	0	0	0	NA	NA	NA	0	0	0	0	0	0	0	NA	NA	NA	0	0	0	0	0	0	0	NA	NA	NA
ENSMUSG00002076983	7SK	7SK RNA [Source:RFAM;Acc:RF00100]	0	0	0	0	3.26401	1.50414	-2.9522	NA	NA	0	3.26401	1.50414	0	0	0	0	3.15461	NA	NA	0	0	0	0	0	0	0	0	NA	NORMAL
ENSMUSG00002076988	5S_rRNA	5S ribosomal RNA [Source:RFAM;Acc:RF00001]	0	0	0	0	0	0	NA	NA	NA	0	0	0	0	0	0	0	NA	NA	NA	0	0	0	0	0	0	0	NA	NA	NA
ENSMUSG00002076989	U1	U1 spliceosomal RNA [Source:RFAM;Acc:RF00003]	0	0	0	0	0	0	NA	NA	NA	0	0	0	0	0	0	0	NA	NA	NA	0	0	0	0	0	0	0	NA	NA	NA
ENSMUSG00002076991	7SK	7SK RNA [Source:RFAM;Acc:RF00100]	0	0	0	0	0	0	NA	NA	NA	0	0	0	0	0	0	0	NA	NA	NA	0	0	0	0	0	0	0	NA	NA	NA
ENSMUSG00002076992	7SK	7SK RNA [Source:RFAM;Acc:RF00100]	0	0	0	0	0	0	NA	NA	NA	0	0	0	0	0	0	0	NA	NA	NA	0	0	0	0	0	0	0	NA	NA	NA
ENSMUSG00000000003	Pbsn	probasin [Source:MGI Symbol;Acc:MGI:1860484]	0	0	0	0	0	0	NA	NA	NA	0	0	0	0	0	0	0	NA	NA	NA	0	0	0	0	0	0	0	NA	NA	NA
ENSMUSG00000000094	Tbx4	T-box 4 [Source:MGI Symbol;Acc:MGI:102556]	1.6884	2.49939	2.50449	0	0	1.50414	2.65757	NA	NA	0	0	1.50414	5.04671	2.30182	3.94701	1.73177	-3.14509	NA	NA	1.6884	2.49939	2.50449	5.04671	2.30182	3.94701	1.73177	-0.48752	NA	NORMAL
ENSMUSG00000000103	Zfy2	zinc finger protein 2, Y-linked [Source:MGI Symbol;Acc:MGI:99213]	0	0	0	0	0	0	NA	NA	NA	0	0	0	0	0	0	0	NA	NA	NA	0	0	0	0	0	0	0	NA	NA	NA
ENSMUSG00000000125	Wnt3	wingless-type MMTV integration site family, member 3 [Source:MGI Symbol;Acc:MGI:98955]	0	0	1.25225	0	0	0	1.15667	NA	NA	0	0	0	0	1.15091	0	1.73177	-2.14811	NA	NA	0	0	1.25225	0	1.15091	0	1.73177	-0.991444	NA	NORMAL
ENSMUSG00000000157	Itgb2l	integrin beta 2-like [Source:MGI Symbol;Acc:MGI:1277979]	0	0	0	0	0	0	NA	NA	NA	0	0	0	0	0	0	0	NA	NA	NA	0	0	0	0	0	0	0	NA	NA	NA
ENSMUSG00000000159	Igsf5	immunoglobulin superfamily, member 5 [Source:MGI Symbol;Acc:MGI:1919308]	0	0	1.25225	0	0	0	1.15666	NA	NA	0	0	0	1.68224	0	0	0	-0.824721	NA	NORMAL	0	0	1.25225	1.68224	0	0	0	0.331936	NA	NORMAL
ENSMUSG00000000182	Fgf23	fibroblast growth factor 23 [Source:MGI Symbol;Acc:MGI:1891427]	0	0	2.50449	0	0	0	2.21574	NA	NA	0	0	0	0	0	0	1.29883	-1.37007	NA	NA	0	0	2.50449	0	0	0	1.29883	0.845672	NA	NORMAL
ENSMUSG00000000202	Btbd17	BTB (POZ) domain containing 17 [Source:MGI Symbol;Acc:MGI:1919264]	0	0	1.25225	0	0	0	1.15666	NA	NA	0	0	0	0	0	0.986753	0.432943	-1.3237	NA	NA	0	0	1.25225	0	0	0.986753	0.432943	-0.167038	NA	NORMAL
ENSMUSG00000000216	Scnn1g	sodium channel, nonvoltage-gated 1 gamma [Source:MGI Symbol;Acc:MGI:104695]	0	0	0	0	0	0	NA	NA	NA	0	0	0	0	0	0	0	NA	NA	NA	0	0	0	0	0	0	0	NA	NA	NA
ENSMUSG00000000263	Glra1	glycine receptor, alpha 1 subunit [Source:MGI Symbol;Acc:MGI:95747]	0	0	0	0	0	0	NA	NA	NA	0	0	0	0	0	0	0	NA	NA	NA	0	0	0	0	0	0	0	NA	NA	NA
ENSMUSG00000000385	Tmprss2	transmembrane protease, serine 2 [Source:MGI Symbol;Acc:MGI:1354381]	2.53261	1.2497	3.75674	1.07663	0	0	2.26593	NA	NA	1.07663	0	0	1.68224	3.45274	0	1.73177	-1.69566	NA	NA	2.53261	1.2497	3.75674	1.68224	3.45274	0	1.73177	0.570263	NA	NORMAL
ENSMUSG00000000394	Gcg	glucagon [Source:MGI Symbol;Acc:MGI:95674]	0	0	0	0	0	0	NA	NA	NA	0	0	0	0	0	0	0	NA	NA	NA	0	0	0	0	0	0	0	NA	NA	NA
ENSMUSG00000000435	Myf5	myogenic factor 5 [Source:MGI Symbol;Acc:MGI:97252]	0	0	0	0	0	0	NA	NA	NA	0	0	0	0	0	0	0	NA	NA	NA	0	0	0	0	0	0	0	NA	NA	NA
ENSMUSG00000000560	Gabra2	gamma-aminobutyric acid (GABA) A receptor, subunit alpha 2 [Source:MGI Symbol;Acc:MGI:95614]	0	1.2497	0	0	0	0	1.15666	NA	NA	0	0	0	0	0	0.986753	0.432943	-1.3237	NA	NA	0	1.2497	0	0	0	0.986753	0.432943	-0.167039	NA	NORMAL
ENSMUSG00000000606	Vmn2r88	vomeronasal 2, receptor 88 [Source:MGI Symbol;Acc:MGI:1316662]	0	0	0	0	0	0	NA	NA	NA	0	0	0	0	0	0	0	NA	NA	NA	0	0	0	0	0	0	0	NA	NA	NA
ENSMUSG00000000701	Tcl1b5	T cell leukemia/lymphoma 1B, 5 [Source:MGI Symbol;Acc:MGI:1351635]	0	0	0	0	0	0	NA	NA	NA	0	0	0	0	0	0	0	NA	NA	NA	0	0	0	0	0	0	0	NA	NA	NA
ENSMUSG00000000706	Btn1a1	butyrophilin, subfamily 1, member A1 [Source:MGI Symbol;Acc:MGI:103118]	0.844202	2.49939	0	0	0	0	2.65535	NA	NA	0	0	0	0	0	0	0	0	NA	NORMAL	0.844202	2.49939	0	0	0	0	0	2.66286	NA	NA
ENSMUSG00000000724	Cryba1	crystallin, beta A1 [Source:MGI Symbol;Acc:MGI:88518]	0	0	0	0	1.088	1.50414	-2.05282	NA	NA	0	1.088	1.50414	0	0	0	0	2.25523	NA	NA	0	0	0	0	0	0	0	0	NA	NORMAL
ENSMUSG00000000983	Wfdc18	WAP four-disulfide core domain 18 [Source:MGI Symbol;Acc:MGI:107506]	0	0	0	2.15326	2.17601	1.50414	-3.2836	NA	NA	2.15326	2.17601	1.50414	1.68224	1.15091	0	0	1.86271	NA	NA	0	0	0	1.68224	1.15091	0	0	-1.42089	NA	NA
ENSMUSG00000001014	Icam4	intercellular adhesion molecule 4, Landsteiner-Wiener blood group [Source:MGI Symbol;Acc:MGI:1925619]	0	0	0	0	0	0	NA	NA	NA	0	0	0	0	0	0	0	NA	NA	NA	0	0	0	0	0	0	0	NA	NA	NA
ENSMUSG00000001021	S100a3	S100 calcium binding protein A3 [Source:MGI Symbol;Acc:MGI:1338849]	2.53261	0	0	0	0	0	2.30291	NA	NA	0	0	0	0	0	0	0.432943	-0.65329	NA	NORMAL	2.53261	0	0	0	0	0	0.432943	1.64962	NA	NA
ENSMUSG00000001023	S100a5	S100 calcium binding protein A5 [Source:MGI Symbol;Acc:MGI:1338915]	0	0	0	0	0	0	NA	NA	NA	0	0	0	0	0	0	0	NA	NA	NA	0	0	0	0	0	0	0	NA	NA	NA
ENSMUSG00000001103	Sebox	SEBOX homeobox [Source:MGI Symbol;Acc:MGI:108012]	1.6884	0	0	1.07663	1.088	3.00827	-1.31498	NA	NA	1.07663	1.088	3.00827	0	1.15091	0.986753	2.16472	0.41209	NA	NORMAL	1.6884	0	0	0	1.15091	0.986753	2.16472	-0.902891	NA	NORMAL
ENSMUSG00000001168	Oas1h	2'-5' oligoadenylate synthetase 1H [Source:MGI Symbol;Acc:MGI:2180853]	0	0	1.25225	2.69158	1.088	0	-1.81199	NA	NA	2.69158	1.088	0	3.36447	2.30182	0	0	0.137463	NA	NORMAL	0	0	1.25225	3.36447	2.30182	0	0	-1.67453	NA	NA
ENSMUSG00000001496	Nkx2-1	NK2 homeobox 1 [Source:MGI Symbol;Acc:MGI:108067]	0	0	0	0	0	0	NA	NA	NA	0	0	0	0	0	0	0	NA	NA	NA	0	0	0	0	0	0	0	NA	NA	NA
ENSMUSG00000001497	Pax9	paired box 9 [Source:MGI Symbol;Acc:MGI:97493]	1.6884	7.49818	5.00899	1.61495	0	1.50414	2.04648	NA	NA	1.61495	0	1.50414	5.04671	2.30182	4.93376	6.06121	-2.08052	NA	NA	1.6884	7.49818	5.00899	5.04671	2.30182	4.93376	6.06121	-0.0340365	0.999532	NORMAL
ENSMUSG00000001566	Mnx1	motor neuron and pancreas homeobox 1 [Source:MGI Symbol;Acc:MGI:109160]	0	0	0	0	0	0	NA	NA	NA	0	0	0	0	0	0	0	NA	NA	NA	0	0	0	0	0	0	0	NA	NA	NA
ENSMUSG00000001622	Csn3	casein kappa [Source:MGI Symbol;Acc:MGI:107461]	0	0	0	0	0	0	NA	NA	NA	0	0	0	0	0	0	0	NA	NA	NA	0	0	0	0	0	0	0	NA	NA	NA
ENSMUSG00000001655	Hoxc13	homeobox C13 [Source:MGI Symbol;Acc:MGI:99560]	0	0	0	0	0	0	NA	NA	NA	0	0	0	0	0	0	0	NA	NA	NA	0	0	0	0	0	0	0	NA	NA	NA
ENSMUSG00000001656	Hoxc11	homeobox C11 [Source:MGI Symbol;Acc:MGI:96193]	0	0	0	0	0	0	NA	NA	NA	0	0	0	0	0	0	0	NA	NA	NA	0	0	0	0	0	0	0	NA	NA	NA
ENSMUSG00000001657	Hoxc8	homeobox C8 [Source:MGI Symbol;Acc:MGI:96198]	0	0	0	0	0	0	NA	NA	NA	0	0	0	0	0	0	0	NA	NA	NA	0	0	0	0	0	0	0	NA	NA	NA
ENSMUSG00000001815	Evx2	even-skipped homeobox 2 [Source:MGI Symbol;Acc:MGI:95462]	0	0	0	0	0	0	NA	NA	NA	0	0	0	0	0	0	0	NA	NA	NA	0	0	0	0	0	0	0	NA	NA	NA
ENSMUSG00000001823	Hoxd12	homeobox D12 [Source:MGI Symbol;Acc:MGI:96204]	0	0	0	0	0	0	NA	NA	NA	0	0	0	0	0	0	0	NA	NA	NA	0	0	0	0	0	0	0	NA	NA	NA
ENSMUSG00000001901	Kcnh6	potassium voltage-gated channel, subfamily H (eag-related), member 6 [Source:MGI Symbol;Acc:MGI:2684139]	1.6884	3.74909	0	2.69158	8.70404	4.51241	-1.52353	NA	NA	2.69158	8.70404	4.51241	1.68224	0	1.97351	2.59766	1.61781	NA	NA	1.6884	3.74909	0	1.68224	0	1.97351	2.59766	0.0942799	NA	NORMAL
ENSMUSG00000002057	Foxn1	forkhead box N1 [Source:MGI Symbol;Acc:MGI:102949]	0	0	0	0	0	0	NA	NA	NA	0	0	0	0	0	0	0	NA	NA	NA	0	0	0	0	0	0	0	NA	NA	NA
ENSMUSG00000002190	Clgn	calmegin [Source:MGI Symbol;Acc:MGI:107472]	0.844202	0	3.75674	0	0	0	3.10733	NA	NA	0	0	0	0	2.30182	0	0	-1.72393	NA	NA	0.844202	0	3.75674	0	2.30182	0	0	1.3834	NA	NA
ENSMUSG00000002240	Prr27	proline rich 27 [Source:MGI Symbol;Acc:MGI:1921029]	0	0	0	0	0	0	NA	NA	NA	0	0	0	0	0	0	0	NA	NA	NA	0	0	0	0	0	0	0	NA	NA	NA
ENSMUSG00000002341	Ncan	neurocan [Source:MGI Symbol;Acc:MGI:104694]	0	0	3.75674	0	1.088	0	1.73613	NA	NA	0	1.088	0	3.36447	1.15091	0.986753	0.432943	-1.91126	NA	NA	0	0	3.75674	3.36447	1.15091	0.986753	0.432943	-0.175125	NA	NORMAL
ENSMUSG00000002459	Rgs20	regulator of G-protein signaling 20 [Source:MGI Symbol;Acc:MGI:1929866]	0	0	1.25225	0.538316	0	3.00827	-1.36985	NA	NA	0.538316	0	3.00827	1.68224	2.30182	1.97351	1.73177	-0.916416	NA	NORMAL	0	0	1.25225	1.68224	2.30182	1.97351	1.73177	-2.28627	NA	NA
ENSMUSG00000002633	Shh	sonic hedgehog [Source:MGI Symbol;Acc:MGI:98297]	0	0	0	0	0	0	NA	NA	NA	0	0	0	0	0	0	0	NA	NA	NA	0	0	0	0	0	0	0	NA	NA	NA
ENSMUSG00000002930	Ppp1r17	protein phosphatase 1, regulatory subunit 17 [Source:MGI Symbol;Acc:MGI:1333876]	0	0	0	0	0	0	NA	NA	NA	0	0	0	0	0	0	0	NA	NA	NA	0	0	0	0	0	0	0	NA	NA	NA
ENSMUSG00000002992	Apoc2	apolipoprotein C-II [Source:MGI Symbol;Acc:MGI:88054]	0	0	0	0	0	0	NA	NA	NA	0	0	0	0	0	0	0	NA	NA	NA	0	0	0	0	0	0	0	NA	NA	NA
ENSMUSG00000003051	Elf3	E74-like factor 3 [Source:MGI Symbol;Acc:MGI:1101781]	0.844202	2.49939	1.25225	0	0	1.50414	2.06053	NA	NA	0	0	1.50414	0	0	0	0.432943	0.371728	NA	NORMAL	0.844202	2.49939	1.25225	0	0	0	0.432943	2.43226	NA	NA
ENSMUSG00000003053	Cyp2c29	cytochrome P450, family 2, subfamily c, polypeptide 29 [Source:MGI Symbol;Acc:MGI:103238]	0	0	0	0	0	0	NA	NA	NA	0	0	0	0	0	0	0	NA	NA	NA	0	0	0	0	0	0	0	NA	NA	NA
ENSMUSG00000003309	Ap1m2	adaptor protein complex AP-1, mu 2 subunit [Source:MGI Symbol;Acc:MGI:1336974]	0	0	0	0	2.17601	0	-1.83526	NA	NA	0	2.17601	0	1.68224	0	0	0.432943	0.706725	NA	NORMAL	0	0	0	1.68224	0	0	0.432943	-1.12854	NA	NA
ENSMUSG00000003341	Atp8b3	ATPase, class I, type 8B, member 3 [Source:MGI Symbol;Acc:MGI:1914581]	0.844202	0	1.25225	0	0	0	1.993	NA	NA	0	0	0	0	0	0	0.432943	-0.654611	NA	NORMAL	0.844202	0	1.25225	0	0	0	0.432943	1.33839	NA	NA
ENSMUSG00000003505	Psg18	pregnancy specific glycoprotein 18 [Source:MGI Symbol;Acc:MGI:1347251]	0	0	0	0	0	0	NA	NA	NA	0	0	0	0	0	0	0	NA	NA	NA	0	0	0	0	0	0	0	NA	NA	NA
ENSMUSG00000003555	Cyp17a1	cytochrome P450, family 17, subfamily a, polypeptide 1 [Source:MGI Symbol;Acc:MGI:88586]	0.844202	0	1.25225	0.538316	0	0	1.0952	NA	NA	0.538316	0	0	0	0	0	0.432943	0.242307	NA	NORMAL	0.844202	0	1.25225	0	0	0	0.432943	1.33751	NA	NA
ENSMUSG00000003657	Calb2	calbindin 2 [Source:MGI Symbol;Acc:MGI:101914]	0	0	0	0	0	0	NA	NA	NA	0	0	0	0	0	0	0	NA	NA	NA	0	0	0	0	0	0	0	NA	NA	NA
ENSMUSG00000004341	Gpx6	glutathione peroxidase 6 [Source:MGI Symbol;Acc:MGI:1922762]	0	0	0	0	0	0	NA	NA	NA	0	0	0	0	0	0	0	NA	NA	NA	0	0	0	0	0	0	0	NA	NA	NA
ENSMUSG00000004344	Gpx5	glutathione peroxidase 5 [Source:MGI Symbol;Acc:MGI:104886]	0	0	0	0	0	0	NA	NA	NA	0	0	0	0	0	0	0	NA	NA	NA	0	0	0	0	0	0	0	NA	NA	NA
ENSMUSG00000004366	Sst	somatostatin [Source:MGI Symbol;Acc:MGI:98326]	0	0	0	0	0	0	NA	NA	NA	0	0	0	0	0	0	0	NA	NA	NA	0	0	0	0	0	0	0	NA	NA	NA
ENSMUSG00000004540	Psg17	pregnancy specific glycoprotein 17 [Source:MGI Symbol;Acc:MGI:1347250]	0.844202	0	0	0.538316	2.17601	0	-1.21691	NA	NA	0.538316	2.17601	0	0	0	0.986753	0.432943	1.05083	NA	NA	0.844202	0	0	0	0	0.986753	0.432943	-0.166072	NA	NORMAL
ENSMUSG00000004552	Ctse	cathepsin E [Source:MGI Symbol;Acc:MGI:107361]	0	3.74909	7.51348	1.61495	2.17601	1.50414	1.03263	NA	NA	1.61495	2.17601	1.50414	0	2.30182	2.96026	1.73177	-0.0622829	NA	NORMAL	0	3.74909	7.51348	0	2.30182	2.96026	1.73177	0.970343	NA	NORMAL
ENSMUSG00000004654	Ghrhr	growth hormone releasing hormone receptor [Source:MGI Symbol;Acc:MGI:95710]	0	0	0	0	0	0	NA	NA	NA	0	0	0	0	0	0	0	NA	NA	NA	0	0	0	0	0	0	0	NA	NA	NA
ENSMUSG00000004668	Abca13	ATP-binding cassette, sub-family A (ABC1), member 13 [Source:MGI Symbol;Acc:MGI:2388707]	0	0	0	1.07663	1.088	0	-1.88038	NA	NA	1.07663	1.088	0	0	0	0	0	2.08279	NA	NA	0	0	0	0	0	0	0	0	NA	NORMAL
ENSMUSG00000004821	Tmed11	transmembrane p24 trafficking protein 11 [Source:MGI Symbol;Acc:MGI:1914616]	0	0	0	0	0	0	NA	NA	NA	0	0	0	0	0	0	0	NA	NA	NA	0	0	0	0	0	0	0	NA	NA	NA
ENSMUSG00000004842	Pou1f1	POU domain, class 1, transcription factor 1 [Source:MGI Symbol;Acc:MGI:97588]	0	0	0	0	1.088	3.00827	-2.68917	NA	NA	0	1.088	3.00827	0	0	0	0.432943	2.22617	NA	NA	0	0	0	0	0	0	0.432943	-0.463002	NA	NORMAL
ENSMUSG00000004885	Crabp2	cellular retinoic acid binding protein II [Source:MGI Symbol;Acc:MGI:88491]	0	0	0	1.61495	0	0	-1.61098	NA	NA	1.61495	0	0	0	0	1.97351	0	0.171711	NA	NORMAL	0	0	0	0	0	1.97351	0	-1.43927	NA	NA
ENSMUSG00000004894	Hapln2	hyaluronan and proteoglycan link protein 2 [Source:MGI Symbol;Acc:MGI:2137300]	2.53261	1.2497	0	0.538316	0	0	1.98233	NA	NA	0.538316	0	0	1.68224	1.15091	0.986753	0	-1.34708	NA	NA	2.53261	1.2497	0	1.68224	1.15091	0.986753	0	0.63525	NA	NORMAL
ENSMUSG00000004948	Zp3	zona pellucida glycoprotein 3 [Source:MGI Symbol;Acc:MGI:99215]	1.6884	0	2.50449	0.538316	0	0	2.08725	NA	NA	0.538316	0	0	0	0	3.94701	0	-1.58569	NA	NA	1.6884	0	2.50449	0	0	3.94701	0	0.501556	NA	NORMAL
ENSMUSG00000004988	Fxyd4	FXYD domain-containing ion transport regulator 4 [Source:MGI Symbol;Acc:MGI:1889005]	2.53261	0	1.25225	1.07663	0	0	1.36477	NA	NA	1.07663	0	0	1.68224	5.75456	3.94701	0.432943	-2.46892	NA	NA	2.53261	0	1.25225	1.68224	5.75456	3.94701	0.432943	-1.10416	NA	NA
ENSMUSG00000005202	Shbg	sex hormone binding globulin [Source:MGI Symbol;Acc:MGI:98295]	0	0	0	0	0	0	NA	NA	NA	0	0	0	0	0	0	0	NA	NA	NA	0	0	0	0	0	0	0	NA	NA	NA
ENSMUSG00000005232	G6pc2	glucose-6-phosphatase, catalytic, 2 [Source:MGI Symbol;Acc:MGI:1277193]	2.53261	1.2497	0	0	1.088	0	1.82444	NA	NA	0	1.088	0	0	0	0.986753	0	0.262534	NA	NORMAL	2.53261	1.2497	0	0	0	0.986753	0	2.08697	NA	NA
ENSMUSG00000005320	Fgfr4	fibroblast growth factor receptor 4 [Source:MGI Symbol;Acc:MGI:95525]	3.37681	3.74909	3.75674	2.69158	0	0	1.60811	NA	NA	2.69158	0	0	1.68224	3.45274	1.97351	0.865887	-0.672183	NA	NORMAL	3.37681	3.74909	3.75674	1.68224	3.45274	1.97351	0.865887	0.935931	NA	NORMAL
ENSMUSG00000005355	Casp14	caspase 14 [Source:MGI Symbol;Acc:MGI:1335092]	0	0	0	0	0	0	NA	NA	NA	0	0	0	0	0	0	0	NA	NA	NA	0	0	0	0	0	0	0	NA	NA	NA
ENSMUSG00000005364	Il5ra	interleukin 5 receptor, alpha [Source:MGI Symbol;Acc:MGI:96558]	0.844202	1.2497	1.25225	0	0	0	2.64584	NA	NA	0	0	0	0	1.15091	0.986753	0.432943	-1.92796	NA	NA	0.844202	1.2497	1.25225	0	1.15091	0.986753	0.432943	0.71788	NA	NORMAL
ENSMUSG00000005474	Myl10	myosin, light chain 10, regulatory [Source:MGI Symbol;Acc:MGI:1891705]	0	0	0	0	0	0	NA	NA	NA	0	0	0	0	0	0	0	NA	NA	NA	0	0	0	0	0	0	0	NA	NA	NA
ENSMUSG00000005503	Evx1	even-skipped homeobox 1 [Source:MGI Symbol;Acc:MGI:95461]	0	0	0	0	0	0	NA	NA	NA	0	0	0	0	0	0	0	NA	NA	NA	0	0	0	0	0	0	0	NA	NA	NA
ENSMUSG00000005547	Cyp2a5	cytochrome P450, family 2, subfamily a, polypeptide 5 [Source:MGI Symbol;Acc:MGI:88597]	0	0	0	0	0	0	NA	NA	NA	0	0	0	0	0	0	0	NA	NA	NA	0	0	0	0	0	0	0	NA	NA	NA
ENSMUSG00000005553	Atp4a	ATPase, H+/K+ exchanging, gastric, alpha polypeptide [Source:MGI Symbol;Acc:MGI:88113]	0.844202	0	1.25225	0	0	0	1.993	NA	NA	0	0	0	0	0	0	0.432943	-0.654611	NA	NORMAL	0.844202	0	1.25225	0	0	0	0.432943	1.33839	NA	NA
ENSMUSG00000005649	Cabp5	calcium binding protein 5 [Source:MGI Symbol;Acc:MGI:1352746]	0	0	0	0	0	0	NA	NA	NA	0	0	0	0	0	0	0	NA	NA	NA	0	0	0	0	0	0	0	NA	NA	NA
ENSMUSG00000005677	Nr1i3	nuclear receptor subfamily 1, group I, member 3 [Source:MGI Symbol;Acc:MGI:1346307]	0.844202	0	2.50449	2.15326	8.70404	3.00827	-2.05559	NA	NA	2.15326	8.70404	3.00827	1.68224	2.30182	0	0.432943	2.25018	NA	NA	0.844202	0	2.50449	1.68224	2.30182	0	0.432943	0.194586	NA	NORMAL
ENSMUSG00000005696	Sh2d1a	SH2 domain containing 1A [Source:MGI Symbol;Acc:MGI:1328352]	0.844202	0	1.25225	0.538316	0	0	1.0901	NA	NA	0.538316	0	0	0	1.15091	2.96026	0.865887	-1.94712	NA	NA	0.844202	0	1.25225	0	1.15091	2.96026	0.865887	-0.857021	NA	NORMAL
ENSMUSG00000005800	Mmp8	matrix metallopeptidase 8 [Source:MGI Symbol;Acc:MGI:1202395]	0	0	0	3.2299	0	0	-2.53029	NA	NA	3.2299	0	0	0	1.15091	0.986753	0	1.06099	NA	NA	0	0	0	0	1.15091	0.986753	0	-1.4693	NA	NA
ENSMUSG00000005864	Cnga2	cyclic nucleotide gated channel alpha 2 [Source:MGI Symbol;Acc:MGI:108040]	0	2.49939	0	2.69158	2.17601	0	-1.09783	NA	NA	2.69158	2.17601	0	0	0	0	1.29883	1.81885	NA	NA	0	2.49939	0	0	0	0	1.29883	0.721022	NA	NORMAL
ENSMUSG00000005891	Prl4a1	prolactin family 4, subfamily a, member 1 [Source:MGI Symbol;Acc:MGI:1206587]	0	0	0	0	0	0	NA	NA	NA	0	0	0	0	0	0	0	NA	NA	NA	0	0	0	0	0	0	0	NA	NA	NA
ENSMUSG00000005892	Trh	thyrotropin releasing hormone [Source:MGI Symbol;Acc:MGI:98823]	0	1.2497	0	0	0	0	1.15665	NA	NA	0	0	0	0	0	0	0	0	NA	NORMAL	0	1.2497	0	0	0	0	0	1.16416	NA	NA
ENSMUSG00000005917	Otx1	orthodenticle homeobox 1 [Source:MGI Symbol;Acc:MGI:97450]	0.844202	1.2497	3.75674	0	0	1.50414	2.4105	NA	NA	0	0	1.50414	0	0	0	0.865887	-0.0996531	NA	NORMAL	0.844202	1.2497	3.75674	0	0	0	0.865887	2.31085	NA	NA
ENSMUSG00000005994	Tyrp1	tyrosinase-related protein 1 [Source:MGI Symbol;Acc:MGI:98881]	2.53261	1.2497	1.25225	0.538316	0	0	2.36676	NA	NA	0.538316	0	0	0	5.75456	2.96026	3.0306	-3.17928	NA	NA	2.53261	1.2497	1.25225	0	5.75456	2.96026	3.0306	-0.812521	NA	NORMAL
ENSMUSG00000006007	Pdc	phosducin [Source:MGI Symbol;Acc:MGI:98090]	0	0	0	0	0	0	NA	NA	NA	0	0	0	0	0	0	0	NA	NA	NA	0	0	0	0	0	0	0	NA	NA	NA
ENSMUSG00000006056	Calcoco2	calcium binding and coiled-coil domain 2 [Source:MGI Symbol;Acc:MGI:1343177]	0	0	0	0	0	0	NA	NA	NA	0	0	0	0	0	0	0	NA	NA	NA	0	0	0	0	0	0	0	NA	NA	NA
ENSMUSG00000006143	Upk3bl	uroplakin 3B-like [Source:MGI Symbol;Acc:MGI:1916915]	0	0	0	0	0	0	NA	NA	NA	0	0	0	0	0	0	0	NA	NA	NA	0	0	0	0	0	0	0	NA	NA	NA
ENSMUSG00000006179	Prss16	protease, serine 16 (thymus) [Source:MGI Symbol;Acc:MGI:1859181]	0	1.2497	0	0	0	0	1.15667	NA	NA	0	0	0	0	1.15091	2.96026	0.865887	-2.85284	NA	NA	0	1.2497	0	0	1.15091	2.96026	0.865887	-1.69617	NA	NA
ENSMUSG00000006200	Rhox6	reproductive homeobox 6 [Source:MGI Symbol;Acc:MGI:1202888]	0	0	0	0	0	0	NA	NA	NA	0	0	0	0	0	0	0	NA	NA	NA	0	0	0	0	0	0	0	NA	NA	NA
ENSMUSG00000006269	Atp6v1b1	ATPase, H+ transporting, lysosomal V1 subunit B1 [Source:MGI Symbol;Acc:MGI:103285]	2.53261	0	0	0	0	1.50414	1.33226	NA	NA	0	0	1.50414	3.36447	0	0	1.73177	-1.7563	NA	NA	2.53261	0	0	3.36447	0	0	1.73177	-0.42404	NA	NORMAL
ENSMUSG00000006270	Vax1	ventral anterior homeobox 1 [Source:MGI Symbol;Acc:MGI:1277163]	0	0	0	0	0	0	NA	NA	NA	0	0	0	0	0	0	0	NA	NA	NA	0	0	0	0	0	0	0	NA	NA	NA
ENSMUSG00000006311	Etv2	ets variant 2 [Source:MGI Symbol;Acc:MGI:99253]	0	0	0	0	0	0	NA	NA	NA	0	0	0	0	0	0	0	NA	NA	NA	0	0	0	0	0	0	0	NA	NA	NA
ENSMUSG00000006345	Ggt1	gamma-glutamyltransferase 1 [Source:MGI Symbol;Acc:MGI:95706]	2.53261	3.74909	0	0	3.26401	0	1.001	NA	NA	0	3.26401	0	0	2.30182	0.986753	0	0.415795	NA	NORMAL	2.53261	3.74909	0	0	2.30182	0.986753	0	1.41679	NA	NA
ENSMUSG00000006469	Slc34a3	solute carrier family 34 (sodium phosphate), member 3 [Source:MGI Symbol;Acc:MGI:2159410]	0.844202	0	0	0	0	0	1.15665	NA	NA	0	0	0	0	0	0	0	0	NA	NORMAL	0.844202	0	0	0	0	0	0	1.16416	NA	NA
ENSMUSG00000006488	Prl7a1	prolactin family 7, subfamily a, member 1 [Source:MGI Symbol;Acc:MGI:1206572]	0	0	0	0	0	0	NA	NA	NA	0	0	0	0	0	0	0	NA	NA	NA	0	0	0	0	0	0	0	NA	NA	NA
ENSMUSG00000006490	Prl8a9	prolactin family8, subfamily a, member 9 [Source:MGI Symbol;Acc:MGI:1914560]	0	0	0	0	0	0	NA	NA	NA	0	0	0	0	0	0	0	NA	NA	NA	0	0	0	0	0	0	0	NA	NA	NA
ENSMUSG00000006529	Itih1	inter-alpha trypsin inhibitor, heavy chain 1 [Source:MGI Symbol;Acc:MGI:96618]	0	1.2497	0	0	0	0	1.15667	NA	NA	0	0	0	5.04671	0	0	0	-2.72089	NA	NA	0	1.2497	0	5.04671	0	0	0	-1.56422	NA	NA
ENSMUSG00000006570	Defb2	defensin beta 2 [Source:MGI Symbol;Acc:MGI:1338754]	0	0	0	0	0	0	NA	NA	NA	0	0	0	0	0	0	0	NA	NA	NA	0	0	0	0	0	0	0	NA	NA	NA
ENSMUSG00000006649	Nphs1	nephrosis 1, nephrin [Source:MGI Symbol;Acc:MGI:1859637]	0	0	0	0	0	0	NA	NA	NA	0	0	0	0	0	0	0	NA	NA	NA	0	0	0	0	0	0	0	NA	NA	NA
ENSMUSG00000007021	Syngr3	synaptogyrin 3 [Source:MGI Symbol;Acc:MGI:1341881]	7.59782	0	10.018	2.15326	1.088	0	2.23094	NA	NA	2.15326	1.088	0	0	1.15091	2.96026	5.19532	-1.05366	NA	NA	7.59782	0	10.018	0	1.15091	2.96026	5.19532	1.17728	0.999532	NORMAL
ENSMUSG00000007209	Ceacam9	carcinoembryonic antigen-related cell adhesion molecule 9 [Source:MGI Symbol;Acc:MGI:1347247]	0	0	0	0	0	0	NA	NA	NA	0	0	0	0	0	0	0	NA	NA	NA	0	0	0	0	0	0	0	NA	NA	NA
ENSMUSG00000007457	2310003L06Rik	RIKEN cDNA 2310003L06 gene [Source:MGI Symbol;Acc:MGI:1921498]	0	0	0	0	0	0	NA	NA	NA	0	0	0	0	0	0	0	NA	NA	NA	0	0	0	0	0	0	0	NA	NA	NA
ENSMUSG00000007594	Hapln4	hyaluronan and proteoglycan link protein 4 [Source:MGI Symbol;Acc:MGI:2679531]	4.22101	2.49939	7.51348	2.15326	2.17601	1.50414	1.24499	NA	NA	2.15326	2.17601	1.50414	1.68224	0	6.90727	3.0306	-0.604369	NA	NORMAL	4.22101	2.49939	7.51348	1.68224	0	6.90727	3.0306	0.640621	0.999532	NORMAL
ENSMUSG00000007907	Cabs1	calcium binding protein, spermatid specific 1 [Source:MGI Symbol;Acc:MGI:1918227]	0	0	0	0	0	0	NA	NA	NA	0	0	0	0	0	0	0	NA	NA	NA	0	0	0	0	0	0	0	NA	NA	NA
ENSMUSG00000007908	Hmgcll1	3-hydroxymethyl-3-methylglutaryl-Coenzyme A lyase-like 1 [Source:MGI Symbol;Acc:MGI:2446108]	6.75362	2.49939	1.25225	0	0	3.00827	2.28248	NA	NA	0	0	3.00827	5.04671	1.15091	7.89402	0.432943	-2.22948	NA	NA	6.75362	2.49939	1.25225	5.04671	1.15091	7.89402	0.432943	0.0529976	0.999532	NORMAL
ENSMUSG00000007944	Ttc9b	tetratricopeptide repeat domain 9B [Source:MGI Symbol;Acc:MGI:1920282]	0.844202	0	5.00899	0.538316	2.17601	0	1.06713	NA	NA	0.538316	2.17601	0	5.04671	2.30182	0	0	-0.822031	NA	NORMAL	0.844202	0	5.00899	5.04671	2.30182	0	0	0.2451	NA	NORMAL
ENSMUSG00000008461	Fut1	fucosyltransferase 1 [Source:MGI Symbol;Acc:MGI:109375]	0	0	0	0	2.17601	0	-1.83426	NA	NA	0	2.17601	0	1.68224	0	0.986753	0	0.359135	NA	NORMAL	0	0	0	1.68224	0	0.986753	0	-1.47512	NA	NA
ENSMUSG00000008590	Htr3b	5-hydroxytryptamine (serotonin) receptor 3B [Source:MGI Symbol;Acc:MGI:1861899]	0.844202	1.2497	1.25225	0	0	0	2.65471	NA	NA	0	0	0	0	0	0	0	0	NA	NORMAL	0.844202	1.2497	1.25225	0	0	0	0	2.66222	NA	NA
ENSMUSG00000008789	Ceacam5	carcinoembryonic antigen-related cell adhesion molecule 5 [Source:MGI Symbol;Acc:MGI:1920500]	0	0	0	0	0	0	NA	NA	NA	0	0	0	0	0	0	0	NA	NA	NA	0	0	0	0	0	0	0	NA	NA	NA
ENSMUSG00000008843	Cldn13	claudin 13 [Source:MGI Symbol;Acc:MGI:1913102]	0	0	0	0	0	0	NA	NA	NA	0	0	0	0	0	0	0	NA	NA	NA	0	0	0	0	0	0	0	NA	NA	NA
ENSMUSG00000009047	Gm5965	predicted gene 5965 [Source:MGI Symbol;Acc:MGI:3645197]	0	0	0	0	0	0	NA	NA	NA	0	0	0	0	0	0	0	NA	NA	NA	0	0	0	0	0	0	0	NA	NA	NA
ENSMUSG00000009070	Rsph14	radial spoke head homolog 14 (Chlamydomonas) [Source:MGI Symbol;Acc:MGI:1918486]	0	0	0	0	0	0	NA	NA	NA	0	0	0	0	0	0	0	NA	NA	NA	0	0	0	0	0	0	0	NA	NA	NA
ENSMUSG00000009093	Gstt4	glutathione S-transferase, theta 4 [Source:MGI Symbol;Acc:MGI:1923136]	0	1.2497	0	1.07663	1.088	1.50414	-1.61333	NA	NA	1.07663	1.088	1.50414	0	1.15091	0	0.432943	1.44784	NA	NA	0	1.2497	0	0	1.15091	0	0.432943	-0.165493	NA	NORMAL
ENSMUSG00000009350	Mpo	myeloperoxidase [Source:MGI Symbol;Acc:MGI:97137]	0.844202	0	0	0	0	0	1.15665	NA	NA	0	0	0	0	0	0	0	0	NA	NORMAL	0.844202	0	0	0	0	0	0	1.16416	NA	NA
ENSMUSG00000009471	Myod1	myogenic differentiation 1 [Source:MGI Symbol;Acc:MGI:97275]	2.53261	1.2497	0	0.538316	1.088	0	1.14412	NA	NA	0.538316	1.088	0	0	0	0.986753	0	0.963449	NA	NORMAL	2.53261	1.2497	0	0	0	0.986753	0	2.10757	NA	NA
ENSMUSG00000009580	Odam	odontogenic, ameloblast asssociated [Source:MGI Symbol;Acc:MGI:1916842]	0	0	0	0	0	0	NA	NA	NA	0	0	0	0	0	0	0	NA	NA	NA	0	0	0	0	0	0	0	NA	NA	NA
ENSMUSG00000009596	Taf7l	TATA-box binding protein associated factor 7 like [Source:MGI Symbol;Acc:MGI:1921719]	0	0	0	0	0	0	NA	NA	NA	0	0	0	0	0	0	0	NA	NA	NA	0	0	0	0	0	0	0	NA	NA	NA
ENSMUSG00000009646	Pla2g12b	phospholipase A2, group XIIB [Source:MGI Symbol;Acc:MGI:1917086]	0.844202	0	0	2.15326	0	0	-1.01783	NA	NA	2.15326	0	0	0	0	1.97351	0	0.555459	NA	NORMAL	0.844202	0	0	0	0	1.97351	0	-0.462373	NA	NORMAL
ENSMUSG00000009670	Tex11	testis expressed gene 11 [Source:MGI Symbol;Acc:MGI:1933237]	0	1.2497	1.25225	2.69158	4.35202	4.51241	-2.31572	NA	NA	2.69158	4.35202	4.51241	6.72895	8.05638	0	3.0306	-0.1781	NA	NORMAL	0	1.2497	1.25225	6.72895	8.05638	0	3.0306	-2.49382	0.832716	NORMAL
ENSMUSG00000009734	Pou6f2	POU domain, class 6, transcription factor 2 [Source:MGI Symbol;Acc:MGI:2443631]	5.06521	2.49939	6.26124	1.61495	1.088	0	2.09229	NA	NA	1.61495	1.088	0	3.36447	3.45274	4.93376	3.0306	-1.75472	NA	NA	5.06521	2.49939	6.26124	3.36447	3.45274	4.93376	3.0306	0.337569	0.999532	NORMAL
ENSMUSG00000009900	Wnt3a	wingless-type MMTV integration site family, member 3A [Source:MGI Symbol;Acc:MGI:98956]	0	0	0	0	0	0	NA	NA	NA	0	0	0	0	0	0	0	NA	NA	NA	0	0	0	0	0	0	0	NA	NA	NA
ENSMUSG00000010205	Raver1	ribonucleoprotein, PTB-binding 1 [Source:MGI Symbol;Acc:MGI:1919016]	0	0	0	0	0	0	NA	NA	NA	0	0	0	0	0	0	0	NA	NA	NA	0	0	0	0	0	0	0	NA	NA	NA
ENSMUSG00000010601	Apol7a	apolipoprotein L 7a [Source:MGI Symbol;Acc:MGI:1923011]	4.22101	2.49939	3.75674	1.07663	1.088	0	2.08496	NA	NA	1.07663	1.088	0	3.36447	3.45274	3.94701	1.29883	-1.77579	NA	NA	4.22101	2.49939	3.75674	3.36447	3.45274	3.94701	1.29883	0.309168	NA	NORMAL
ENSMUSG00000010796	Asz1	ankyrin repeat, SAM and basic leucine zipper domain containing 1 [Source:MGI Symbol;Acc:MGI:1921318]	0	0	0	0	0	0	NA	NA	NA	0	0	0	0	0	0	0	NA	NA	NA	0	0	0	0	0	0	0	NA	NA	NA
ENSMUSG00000010803	Gabra1	gamma-aminobutyric acid (GABA) A receptor, subunit alpha 1 [Source:MGI Symbol;Acc:MGI:95613]	0	1.2497	0	1.61495	1.088	0	-1.39993	NA	NA	1.61495	1.088	0	6.72895	2.30182	1.97351	1.29883	-1.45202	NA	NA	0	1.2497	0	6.72895	2.30182	1.97351	1.29883	-2.85195	NA	NA
ENSMUSG00000011118	Panx3	pannexin 3 [Source:MGI Symbol;Acc:MGI:1918881]	0	0	0	0	0	0	NA	NA	NA	0	0	0	0	0	0	0	NA	NA	NA	0	0	0	0	0	0	0	NA	NA	NA
ENSMUSG00000011349	Dmrtc2	doublesex and mab-3 related transcription factor like family C2 [Source:MGI Symbol;Acc:MGI:1918491]	0	0	0	0	0	0	NA	NA	NA	0	0	0	0	0	0	0	NA	NA	NA	0	0	0	0	0	0	0	NA	NA	NA
ENSMUSG00000011350	Gm5893	predicted gene 5893 [Source:MGI Symbol;Acc:MGI:3645761]	0	0	0	0	0	0	NA	NA	NA	0	0	0	0	0	0	0	NA	NA	NA	0	0	0	0	0	0	0	NA	NA	NA
ENSMUSG00000011486	Slc25a41	solute carrier family 25, member 41 [Source:MGI Symbol;Acc:MGI:2144215]	0	0	0	0	0	0	NA	NA	NA	0	0	0	0	0	0	0	NA	NA	NA	0	0	0	0	0	0	0	NA	NA	NA
ENSMUSG00000012042	4930579F01Rik	RIKEN cDNA 4930579F01 gene [Source:MGI Symbol;Acc:MGI:1914991]	0.844202	1.2497	2.50449	0	0	0	3.09939	NA	NA	0	0	0	0	1.15091	0.986753	0	-1.60535	NA	NA	0.844202	1.2497	2.50449	0	1.15091	0.986753	0	1.49404	NA	NA
ENSMUSG00000012123	Crybg2	crystallin beta-gamma domain containing 2 [Source:MGI Symbol;Acc:MGI:1334463]	0	3.74909	0	0.538316	1.088	0	1.04294	NA	NA	0.538316	1.088	0	0	0	0	0.432943	1.08131	NA	NA	0	3.74909	0	0	0	0	0.432943	2.12425	NA	NA
ENSMUSG00000012187	Mogat1	monoacylglycerol O-acyltransferase 1 [Source:MGI Symbol;Acc:MGI:1915643]	0	0	2.50449	0.538316	0	0	1.24985	NA	NA	0.538316	0	0	0	1.15091	3.94701	0.865887	-2.19988	NA	NA	0	0	2.50449	0	1.15091	3.94701	0.865887	-0.950038	NA	NORMAL
ENSMUSG00000012211	Tex22	testis expressed gene 22 [Source:MGI Symbol;Acc:MGI:1922921]	0	0	0	1.07663	0	0	-1.22148	NA	NA	1.07663	0	0	0	0	0	0	1.42388	NA	NA	0	0	0	0	0	0	0	0	NA	NORMAL
ENSMUSG00000012396	Nanog	Nanog homeobox [Source:MGI Symbol;Acc:MGI:1919200]	0.844202	0	0	6.45979	0	0	-2.55625	NA	NA	6.45979	0	0	0	1.15091	0	0.432943	2.39024	NA	NA	0.844202	0	0	0	1.15091	0	0.432943	-0.166006	NA	NORMAL
ENSMUSG00000012520	Phox2b	paired-like homeobox 2b [Source:MGI Symbol;Acc:MGI:1100882]	1.6884	0	3.75674	0	0	0	3.36079	NA	NA	0	0	0	0	0	0.986753	1.73177	-2.16651	NA	NA	1.6884	0	3.75674	0	0	0.986753	1.73177	1.19429	NA	NA
ENSMUSG00000012777	Acp4	acid phosphatase 4 [Source:MGI Symbol;Acc:MGI:3644563]	0	1.2497	0	0	0	0	1.15665	NA	NA	0	0	0	0	0	0	0	0	NA	NORMAL	0	1.2497	0	0	0	0	0	1.16416	NA	NA
ENSMUSG00000013415	Igf2bp1	insulin-like growth factor 2 mRNA binding protein 1 [Source:MGI Symbol;Acc:MGI:1890357]	0	2.49939	5.00899	0.538316	2.17601	0	1.41026	NA	NA	0.538316	2.17601	0	0	1.15091	0	0.432943	1.0498	NA	NA	0	2.49939	5.00899	0	1.15091	0	0.432943	2.46006	NA	NA
ENSMUSG00000013562	4833413E03Rik	RIKEN cDNA 4833413E03 gene [Source:MGI Symbol;Acc:MGI:1925354]	0	0	0	1.61495	2.17601	0	-2.70465	NA	NA	1.61495	2.17601	0	1.68224	0	0	1.73177	0.591645	NA	NORMAL	0	0	0	1.68224	0	0	1.73177	-2.11301	NA	NA
ENSMUSG00000013611	Snx31	sorting nexin 31 [Source:MGI Symbol;Acc:MGI:1913946]	0.844202	0	0	0	0	0	1.15665	NA	NA	0	0	0	0	0	0	0.432943	-0.652666	NA	NORMAL	0.844202	0	0	0	0	0	0.432943	0.503989	NA	NORMAL
ENSMUSG00000013643	Lypd8	LY6/PLAUR domain containing 8 [Source:MGI Symbol;Acc:MGI:1917413]	0.844202	2.49939	6.26124	0	0	1.50414	3.14686	NA	NA	0	0	1.50414	1.68224	4.60365	1.97351	0.865887	-2.63965	NA	NA	0.844202	2.49939	6.26124	1.68224	4.60365	1.97351	0.865887	0.50721	NA	NORMAL
ENSMUSG00000013668	4933402N03Rik	RIKEN cDNA 4933402N03 gene [Source:MGI Symbol;Acc:MGI:1914681]	0	0	0	0	0	0	NA	NA	NA	0	0	0	0	0	0	0	NA	NA	NA	0	0	0	0	0	0	0	NA	NA	NA
ENSMUSG00000013974	Mcemp1	mast cell expressed membrane protein 1 [Source:MGI Symbol;Acc:MGI:1916439]	0	1.2497	2.50449	2.69158	3.26401	4.51241	-1.56129	NA	NA	2.69158	3.26401	4.51241	1.68224	0	1.97351	2.16472	1.14434	NA	NA	0	1.2497	2.50449	1.68224	0	1.97351	2.16472	-0.416952	NA	NORMAL
ENSMUSG00000014104	Sval2	seminal vesicle antigen-like 2 [Source:MGI Symbol;Acc:MGI:1934254]	0	0	0	0	0	0	NA	NA	NA	0	0	0	0	0	0	0	NA	NA	NA	0	0	0	0	0	0	0	NA	NA	NA
ENSMUSG00000014351	Gip	gastric inhibitory polypeptide [Source:MGI Symbol;Acc:MGI:107504]	0	0	0	0	0	0	NA	NA	NA	0	0	0	0	0	0	0	NA	NA	NA	0	0	0	0	0	0	0	NA	NA	NA
ENSMUSG00000014529	Tmbim7	transmembrane BAX inhibitor motif containing 7 [Source:MGI Symbol;Acc:MGI:1922305]	0	0	0	0	0	0	NA	NA	NA	0	0	0	0	0	0	0	NA	NA	NA	0	0	0	0	0	0	0	NA	NA	NA
ENSMUSG00000014603	Alx3	aristaless-like homeobox 3 [Source:MGI Symbol;Acc:MGI:1277097]	0	0	0	0	0	0	NA	NA	NA	0	0	0	0	0	0	0	NA	NA	NA	0	0	0	0	0	0	0	NA	NA	NA
ENSMUSG00000014609	Chrne	cholinergic receptor, nicotinic, epsilon polypeptide [Source:MGI Symbol;Acc:MGI:87894]	0	0	1.25225	0	0	0	1.15666	NA	NA	0	0	0	0	0	0.986753	0	-0.827123	NA	NORMAL	0	0	1.25225	0	0	0.986753	0	0.329533	NA	NORMAL
ENSMUSG00000014686	Ceacam16	carcinoembryonic antigen-related cell adhesion molecule 16 [Source:MGI Symbol;Acc:MGI:2685615]	0	0	1.25225	0	0	0	1.15667	NA	NA	0	0	0	0	3.45274	0.986753	0.432943	-2.78091	NA	NA	0	0	1.25225	0	3.45274	0.986753	0.432943	-1.62424	NA	NA
ENSMUSG00000014725	Adam28	a disintegrin and metallopeptidase domain 28 [Source:MGI Symbol;Acc:MGI:105988]	0.844202	0	0	0	0	0	1.15666	NA	NA	0	0	0	0	0	0	1.29883	-1.35847	NA	NA	0.844202	0	0	0	0	0	1.29883	-0.20181	NA	NORMAL
ENSMUSG00000014771	Pdcd2	programmed cell death 2 [Source:MGI Symbol;Acc:MGI:104643]	0	0	0	0	0	0	NA	NA	NA	0	0	0	0	0	0	0	NA	NA	NA	0	0	0	0	0	0	0	NA	NA	NA
ENSMUSG00000014852	Adamts13	a disintegrin-like and metallopeptidase (reprolysin type) with thrombospondin type 1 motif, 13 [Source:MGI Symbol;Acc:MGI:2685556]	5.90941	1.2497	0	1.07663	0	3.00827	1.02327	NA	NA	1.07663	0	3.00827	1.68224	2.30182	0.986753	1.29883	-0.291746	NA	NORMAL	5.90941	1.2497	0	1.68224	2.30182	0.986753	1.29883	0.731519	NA	NORMAL
ENSMUSG00000015001	Oc90	otoconin 90 [Source:MGI Symbol;Acc:MGI:1313269]	0	0	0	0	0	0	NA	NA	NA	0	0	0	0	0	0	0	NA	NA	NA	0	0	0	0	0	0	0	NA	NA	NA
ENSMUSG00000015242	Nipsnap3a	nipsnap homolog 3A [Source:MGI Symbol;Acc:MGI:1920648]	0	0	0	0	0	0	NA	NA	NA	0	0	0	0	0	0	0	NA	NA	NA	0	0	0	0	0	0	0	NA	NA	NA
ENSMUSG00000015401	Cltrn	collectrin, amino acid transport regulator [Source:MGI Symbol;Acc:MGI:1926234]	0	0	0	0	0	0	NA	NA	NA	0	0	0	0	0	0	0	NA	NA	NA	0	0	0	0	0	0	0	NA	NA	NA
ENSMUSG00000015437	Gzmb	granzyme B [Source:MGI Symbol;Acc:MGI:109267]	0.844202	0	1.25225	2.15326	0	3.00827	-1.25705	NA	NA	2.15326	0	3.00827	1.68224	1.15091	4.93376	2.59766	-0.642087	NA	NORMAL	0.844202	0	1.25225	1.68224	1.15091	4.93376	2.59766	-1.89914	NA	NA
ENSMUSG00000015441	Gzmf	granzyme F [Source:MGI Symbol;Acc:MGI:109254]	0	0	0	0	0	0	NA	NA	NA	0	0	0	0	0	0	0	NA	NA	NA	0	0	0	0	0	0	0	NA	NA	NA
ENSMUSG00000015443	Gzmn	granzyme N [Source:MGI Symbol;Acc:MGI:2675494]	0	0	0	0	0	0	NA	NA	NA	0	0	0	0	0	0	0	NA	NA	NA	0	0	0	0	0	0	0	NA	NA	NA
ENSMUSG00000015652	Steap1	six transmembrane epithelial antigen of the prostate 1 [Source:MGI Symbol;Acc:MGI:1917608]	0.844202	0	1.25225	0	0	0	1.998	NA	NA	0	0	0	0	1.15091	0	1.29883	-1.95904	NA	NA	0.844202	0	1.25225	0	1.15091	0	1.29883	0.0389588	NA	NORMAL
ENSMUSG00000015787	Abo	ABO blood group (transferase A, alpha 1-3-N-acetylgalactosaminyltransferase, transferase B, alpha 1-3-galactosyltransferase) [Source:MGI Symbol;Acc:MGI:2135738]	0	0	0	0	0	0	NA	NA	NA	0	0	0	0	0	0	0	NA	NA	NA	0	0	0	0	0	0	0	NA	NA	NA
ENSMUSG00000015854	Cd5l	CD5 antigen-like [Source:MGI Symbol;Acc:MGI:1334419]	0.844202	1.2497	3.75674	0	0	0	3.44816	NA	NA	0	0	0	0	2.30182	0	0	-1.67218	NA	NA	0.844202	1.2497	3.75674	0	2.30182	0	0	1.77598	NA	NA
ENSMUSG00000015879	Fam184b	family with sequence similarity 184, member B [Source:MGI Symbol;Acc:MGI:2442958]	5.90941	0	1.25225	1.07663	0	1.50414	1.55473	NA	NA	1.07663	0	1.50414	0	2.30182	0	2.16472	-0.530585	NA	NORMAL	5.90941	0	1.25225	0	2.30182	0	2.16472	1.02415	NA	NA
ENSMUSG00000016150	Tenm1	teneurin transmembrane protein 1 [Source:MGI Symbol;Acc:MGI:1345185]	0.844202	0	2.50449	0.538316	0	0	1.72142	NA	NA	0.538316	0	0	1.68224	2.30182	0.986753	0.865887	-2.06625	NA	NA	0.844202	0	2.50449	1.68224	2.30182	0.986753	0.865887	-0.344824	NA	NORMAL
ENSMUSG00000016200	Syt14	synaptotagmin XIV [Source:MGI Symbol;Acc:MGI:2444490]	0.844202	0	0	1.07663	5.44002	0	-2.473	NA	NA	1.07663	5.44002	0	0	2.30182	0	0.865887	1.41291	NA	NA	0.844202	0	0	0	2.30182	0	0.865887	-1.06009	NA	NA
ENSMUSG00000016283	H2-M2	histocompatibility 2, M region locus 2 [Source:MGI Symbol;Acc:MGI:95914]	0	2.49939	0	0	1.088	0	1.12063	NA	NA	0	1.088	0	1.68224	3.45274	7.89402	2.59766	-3.48553	NA	NA	0	2.49939	0	1.68224	3.45274	7.89402	2.59766	-2.3649	NA	NA
ENSMUSG00000016327	Atp1b4	ATPase, (Na+)/K+ transporting, beta 4 polypeptide [Source:MGI Symbol;Acc:MGI:1915071]	5.06521	0	5.00899	2.15326	0	0	1.86637	NA	NA	2.15326	0	0	1.68224	1.15091	6.90727	1.29883	-1.55534	NA	NA	5.06521	0	5.00899	1.68224	1.15091	6.90727	1.29883	0.311035	NA	NORMAL
ENSMUSG00000016524	Il19	interleukin 19 [Source:MGI Symbol;Acc:MGI:1890472]	0	1.2497	1.25225	0	0	1.50414	1.12581	NA	NA	0	0	1.50414	0	0	0	0	1.08613	NA	NA	0	1.2497	1.25225	0	0	0	0	2.21195	NA	NA
ENSMUSG00000016626	Nlrp14	NLR family, pyrin domain containing 14 [Source:MGI Symbol;Acc:MGI:1924108]	0	0	0	0	0	0	NA	NA	NA	0	0	0	0	0	0	0	NA	NA	NA	0	0	0	0	0	0	0	NA	NA	NA
ENSMUSG00000016982	Pom121l2	POM121 membrane glycoprotein-like 2 (rat) [Source:MGI Symbol;Acc:MGI:2684870]	0	1.2497	0	0	0	0	1.15665	NA	NA	0	0	0	0	0	0	0	0	NA	NORMAL	0	1.2497	0	0	0	0	0	1.16416	NA	NA
ENSMUSG00000016998	Svs4	seminal vesicle secretory protein 4 [Source:MGI Symbol;Acc:MGI:98450]	0	0	0	0	0	0	NA	NA	NA	0	0	0	0	0	0	0	NA	NA	NA	0	0	0	0	0	0	0	NA	NA	NA
ENSMUSG00000017000	Svs6	seminal vesicle secretory protein 6 [Source:MGI Symbol;Acc:MGI:106178]	0	0	0	0	0	0	NA	NA	NA	0	0	0	0	0	0	0	NA	NA	NA	0	0	0	0	0	0	0	NA	NA	NA
ENSMUSG00000017003	Svs3a	seminal vesicle secretory protein 3A [Source:MGI Symbol;Acc:MGI:1927635]	0	0	0	0	0	0	NA	NA	NA	0	0	0	0	0	0	0	NA	NA	NA	0	0	0	0	0	0	0	NA	NA	NA
ENSMUSG00000017004	Svs5	seminal vesicle secretory protein 5 [Source:MGI Symbol;Acc:MGI:98453]	0	0	0	0	0	0	NA	NA	NA	0	0	0	0	0	0	0	NA	NA	NA	0	0	0	0	0	0	0	NA	NA	NA
ENSMUSG00000017049	Ccdc70	coiled-coil domain containing 70 [Source:MGI Symbol;Acc:MGI:1915179]	0	0	0	0	0	0	NA	NA	NA	0	0	0	0	0	0	0	NA	NA	NA	0	0	0	0	0	0	0	NA	NA	NA
ENSMUSG00000017064	Prl5a1	prolactin family 5, subfamily a, member 1 [Source:MGI Symbol;Acc:MGI:106332]	0	0	0	0	0	0	NA	NA	NA	0	0	0	0	0	0	0	NA	NA	NA	0	0	0	0	0	0	0	NA	NA	NA
ENSMUSG00000017165	Gast	gastrin [Source:MGI Symbol;Acc:MGI:104768]	0	0	0	0	0	0	NA	NA	NA	0	0	0	0	0	0	0	NA	NA	NA	0	0	0	0	0	0	0	NA	NA	NA
ENSMUSG00000017204	Gsdma	gasdermin A [Source:MGI Symbol;Acc:MGI:1889509]	5.90941	2.49939	7.51348	1.61495	1.088	1.50414	1.89967	NA	NA	1.61495	1.088	1.50414	1.68224	2.30182	4.93376	5.19532	-1.40486	NA	NA	5.90941	2.49939	7.51348	1.68224	2.30182	4.93376	5.19532	0.494817	0.999532	NORMAL
ENSMUSG00000017211	Gsdma2	gasdermin A2 [Source:MGI Symbol;Acc:MGI:1921490]	0	0	0	0	0	0	NA	NA	NA	0	0	0	0	0	0	0	NA	NA	NA	0	0	0	0	0	0	0	NA	NA	NA
ENSMUSG00000017310	Spint4	serine protease inhibitor, Kunitz type 4 [Source:MGI Symbol;Acc:MGI:1925489]	0	0	0	0	0	0	NA	NA	NA	0	0	0	0	0	0	0	NA	NA	NA	0	0	0	0	0	0	0	NA	NA	NA
ENSMUSG00000017311	Pyy	peptide YY [Source:MGI Symbol;Acc:MGI:99924]	0	0	0	0	0	0	NA	NA	NA	0	0	0	0	0	0	0	NA	NA	NA	0	0	0	0	0	0	0	NA	NA	NA
ENSMUSG00000017316	Ppy	pancreatic polypeptide [Source:MGI Symbol;Acc:MGI:97753]	0	0	0	0	0	0	NA	NA	NA	0	0	0	0	0	0	0	NA	NA	NA	0	0	0	0	0	0	0	NA	NA	NA
ENSMUSG00000017588	Krt27	keratin 27 [Source:MGI Symbol;Acc:MGI:1339999]	0	0	0	0	0	0	NA	NA	NA	0	0	0	0	0	0	0	NA	NA	NA	0	0	0	0	0	0	0	NA	NA	NA
ENSMUSG00000017688	Hnf4g	hepatocyte nuclear factor 4, gamma [Source:MGI Symbol;Acc:MGI:1353604]	0	0	0	0	0	0	NA	NA	NA	0	0	0	0	0	0	0	NA	NA	NA	0	0	0	0	0	0	0	NA	NA	NA
ENSMUSG00000017720	Trp53tg5	transformation related protein 53 target 5 [Source:MGI Symbol;Acc:MGI:1920853]	0	0	0	1.07663	0	0	-1.22147	NA	NA	1.07663	0	0	0	0	0	0.432943	0.763703	NA	NORMAL	0	0	0	0	0	0	0.432943	-0.457767	NA	NORMAL
ENSMUSG00000017733	Eppin	epididymal peptidase inhibitor [Source:MGI Symbol;Acc:MGI:1922776]	0	0	0	0	0	0	NA	NA	NA	0	0	0	0	0	0	0	NA	NA	NA	0	0	0	0	0	0	0	NA	NA	NA
ENSMUSG00000017868	Sgk2	serum/glucocorticoid regulated kinase 2 [Source:MGI Symbol;Acc:MGI:1351318]	1.6884	0	0	0	0	4.51241	-1.1963	NA	NA	0	0	4.51241	0	0	0	0.865887	1.89535	NA	NA	1.6884	0	0	0	0	0	0.865887	0.699058	NA	NORMAL
ENSMUSG00000017922	Prl3c1	prolactin family 3, subfamily c, member 1 [Source:MGI Symbol;Acc:MGI:1351649]	0	0	0	0	0	0	NA	NA	NA	0	0	0	0	0	0	0	NA	NA	NA	0	0	0	0	0	0	0	NA	NA	NA
ENSMUSG00000017943	Gdap1l1	ganglioside-induced differentiation-associated protein 1-like 1 [Source:MGI Symbol;Acc:MGI:2385163]	2.53261	2.49939	6.26124	1.61495	1.088	0	1.82522	NA	NA	1.61495	1.088	0	0	1.15091	0.986753	3.0306	-0.550332	NA	NORMAL	2.53261	2.49939	6.26124	0	1.15091	0.986753	3.0306	1.27489	NA	NA
ENSMUSG00000017950	Hnf4a	hepatic nuclear factor 4, alpha [Source:MGI Symbol;Acc:MGI:109128]	0	0	0	0	0	0	NA	NA	NA	0	0	0	0	0	0	0	NA	NA	NA	0	0	0	0	0	0	0	NA	NA	NA
ENSMUSG00000018211	Wfdc15b	WAP four-disulfide core domain 15B [Source:MGI Symbol;Acc:MGI:2445041]	0	0	0	0	0	0	NA	NA	NA	0	0	0	0	0	0	0	NA	NA	NA	0	0	0	0	0	0	0	NA	NA	NA
ENSMUSG00000018259	Prl8a2	prolactin family 8, subfamily a, member 2 [Source:MGI Symbol;Acc:MGI:894281]	0	0	0	0	0	0	NA	NA	NA	0	0	0	0	0	0	0	NA	NA	NA	0	0	0	0	0	0	0	NA	NA	NA
ENSMUSG00000018341	Il12rb2	interleukin 12 receptor, beta 2 [Source:MGI Symbol;Acc:MGI:1270861]	3.37681	3.74909	5.00899	0.538316	4.35202	1.50414	1.02505	NA	NA	0.538316	4.35202	1.50414	1.68224	2.30182	3.94701	1.73177	-0.284367	NA	NORMAL	3.37681	3.74909	5.00899	1.68224	2.30182	3.94701	1.73177	0.740679	0.999532	NORMAL
ENSMUSG00000018479	1700125H20Rik	RIKEN cDNA 1700125H20 gene [Source:MGI Symbol;Acc:MGI:1920884]	0.844202	0	0	0	0	0	1.15665	NA	NA	0	0	0	0	0	0	0	0	NA	NORMAL	0.844202	0	0	0	0	0	0	1.16416	NA	NA
ENSMUSG00000018581	Dnah11	dynein, axonemal, heavy chain 11 [Source:MGI Symbol;Acc:MGI:1100864]	0	1.2497	0	0	0	0	1.15666	NA	NA	0	0	0	0	0	0.986753	0.432943	-1.3237	NA	NA	0	1.2497	0	0	0	0.986753	0.432943	-0.167039	NA	NORMAL
ENSMUSG00000018589	Glra2	glycine receptor, alpha 2 subunit [Source:MGI Symbol;Acc:MGI:95748]	0	0	0	0	0	0	NA	NA	NA	0	0	0	0	0	0	0	NA	NA	NA	0	0	0	0	0	0	0	NA	NA	NA
ENSMUSG00000018595	Glra4	glycine receptor, alpha 4 subunit [Source:MGI Symbol;Acc:MGI:95750]	1.6884	0	0	1.07663	2.17601	1.50414	-1.27933	NA	NA	1.07663	2.17601	1.50414	0	0	0.986753	0.865887	1.45098	NA	NA	1.6884	0	0	0	0	0.986753	0.865887	0.17165	NA	NORMAL
ENSMUSG00000018623	Mmp7	matrix metallopeptidase 7 [Source:MGI Symbol;Acc:MGI:103189]	0	0	0	0	0	0	NA	NA	NA	0	0	0	0	0	0	0	NA	NA	NA	0	0	0	0	0	0	0	NA	NA	NA
ENSMUSG00000018634	Crhr1	corticotropin releasing hormone receptor 1 [Source:MGI Symbol;Acc:MGI:88498]	0	0	0	0	0	0	NA	NA	NA	0	0	0	0	0	0	0	NA	NA	NA	0	0	0	0	0	0	0	NA	NA	NA
ENSMUSG00000018656	Tcaf3	TRPM8 channel-associated factor 3 [Source:MGI Symbol;Acc:MGI:3042585]	0	0	0	0	2.17601	0	-1.84767	NA	NA	0	2.17601	0	0	0	0	0	2.05008	NA	NA	0	0	0	0	0	0	0	0	NA	NORMAL
ENSMUSG00000018698	Lhx1	LIM homeobox protein 1 [Source:MGI Symbol;Acc:MGI:99783]	0	0	0	0	0	0	NA	NA	NA	0	0	0	0	0	0	0	NA	NA	NA	0	0	0	0	0	0	0	NA	NA	NA
ENSMUSG00000018862	Otop3	otopetrin 3 [Source:MGI Symbol;Acc:MGI:1916852]	0	0	0	0	0	0	NA	NA	NA	0	0	0	0	0	0	0	NA	NA	NA	0	0	0	0	0	0	0	NA	NA	NA
ENSMUSG00000018865	Sult4a1	sulfotransferase family 4A, member 1 [Source:MGI Symbol;Acc:MGI:1888971]	10.1304	1.2497	8.76573	1.07663	3.26401	0	2.20394	NA	NA	1.07663	3.26401	0	0	5.75456	2.96026	4.76238	-1.27913	NA	NA	10.1304	1.2497	8.76573	0	5.75456	2.96026	4.76238	0.924808	0.999532	NORMAL
ENSMUSG00000018914	Il3	interleukin 3 [Source:MGI Symbol;Acc:MGI:96552]	0	0	0	0	0	0	NA	NA	NA	0	0	0	0	0	0	0	NA	NA	NA	0	0	0	0	0	0	0	NA	NA	NA
ENSMUSG00000018925	Heatr9	HEAT repeat containing 9 [Source:MGI Symbol;Acc:MGI:3650286]	0	1.2497	1.25225	0	0	0	2.18831	NA	NA	0	0	0	0	1.15091	0	1.29883	-1.96099	NA	NA	0	1.2497	1.25225	0	1.15091	0	1.29883	0.22732	NA	NORMAL
ENSMUSG00000018973	Hoxb1	homeobox B1 [Source:MGI Symbol;Acc:MGI:96182]	0	0	0	0	0	0	NA	NA	NA	0	0	0	0	0	0	0	NA	NA	NA	0	0	0	0	0	0	0	NA	NA	NA
ENSMUSG00000019146	Cacng2	calcium channel, voltage-dependent, gamma subunit 2 [Source:MGI Symbol;Acc:MGI:1316660]	0	0	0	0	0	0	NA	NA	NA	0	0	0	0	0	0	0	NA	NA	NA	0	0	0	0	0	0	0	NA	NA	NA
ENSMUSG00000019178	Styxl1	serine/threonine/tyrosine interacting-like 1 [Source:MGI Symbol;Acc:MGI:1923821]	0.844202	0	2.50449	0	0	0	2.65071	NA	NA	0	0	0	1.68224	0	0	0.865887	-1.70406	NA	NA	0.844202	0	2.50449	1.68224	0	0	0.865887	0.946657	NA	NORMAL
ENSMUSG00000019232	Etnppl	ethanolamine phosphate phospholyase [Source:MGI Symbol;Acc:MGI:1919010]	0	0	0	0.538316	0	1.50414	-1.60656	NA	NA	0.538316	0	1.50414	1.68224	0	0	1.29883	-0.238854	NA	NORMAL	0	0	0	1.68224	0	0	1.29883	-1.84542	NA	NA
ENSMUSG00000019312	Grb7	growth factor receptor bound protein 7 [Source:MGI Symbol;Acc:MGI:102683]	3.37681	2.49939	3.75674	0	1.088	1.50414	2.21298	NA	NA	0	1.088	1.50414	0	0	1.97351	2.16472	-0.818123	NA	NORMAL	3.37681	2.49939	3.75674	0	0	1.97351	2.16472	1.39486	NA	NA
ENSMUSG00000019429	Ffar3	free fatty acid receptor 3 [Source:MGI Symbol;Acc:MGI:2685324]	0	0	0	0	0	0	NA	NA	NA	0	0	0	0	0	0	0	NA	NA	NA	0	0	0	0	0	0	0	NA	NA	NA
ENSMUSG00000019756	Prl8a1	prolactin family 8, subfamily a, member 1 [Source:MGI Symbol;Acc:MGI:1920494]	0	0	0	0	0	0	NA	NA	NA	0	0	0	0	0	0	0	NA	NA	NA	0	0	0	0	0	0	0	NA	NA	NA
ENSMUSG00000019762	Iyd	iodotyrosine deiodinase [Source:MGI Symbol;Acc:MGI:1917587]	2.53261	3.74909	2.50449	1.61495	0	0	1.99515	NA	NA	1.61495	0	0	0	1.15091	7.89402	1.73177	-1.9289	NA	NA	2.53261	3.74909	2.50449	0	1.15091	7.89402	1.73177	0.0662562	NA	NORMAL
ENSMUSG00000019772	Vip	vasoactive intestinal polypeptide [Source:MGI Symbol;Acc:MGI:98933]	0.844202	1.2497	0	2.15326	2.17601	0	-1.11826	NA	NA	2.15326	2.17601	0	0	1.15091	0	0.432943	1.80112	NA	NA	0.844202	1.2497	0	0	1.15091	0	0.432943	0.682869	NA	NORMAL
ENSMUSG00000019785	Clvs2	clavesin 2 [Source:MGI Symbol;Acc:MGI:2443223]	0	0	0	0	0	0	NA	NA	NA	0	0	0	0	0	0	0	NA	NA	NA	0	0	0	0	0	0	0	NA	NA	NA
ENSMUSG00000019815	Zc2hc1b	zinc finger, C2HC-type containing 1B [Source:MGI Symbol;Acc:MGI:1922372]	0	0	0	0	0	0	NA	NA	NA	0	0	0	0	0	0	0	NA	NA	NA	0	0	0	0	0	0	0	NA	NA	NA
ENSMUSG00000019834	Slc22a16	solute carrier family 22 (organic cation transporter), member 16 [Source:MGI Symbol;Acc:MGI:1918090]	0	0	0	0	0	0	NA	NA	NA	0	0	0	0	0	0	0	NA	NA	NA	0	0	0	0	0	0	0	NA	NA	NA
ENSMUSG00000019865	Nmbr	neuromedin B receptor [Source:MGI Symbol;Acc:MGI:1100525]	5.90941	3.74909	0	1.07663	1.088	0	2.03753	NA	NA	1.07663	1.088	0	0	6.90547	0.986753	0.432943	-1.33606	NA	NA	5.90941	3.74909	0	0	6.90547	0.986753	0.432943	0.701471	NA	NORMAL
ENSMUSG00000019867	Gje1	gap junction protein, epsilon 1 [Source:MGI Symbol;Acc:MGI:1923993]	0	0	0	0	0	0	NA	NA	NA	0	0	0	0	0	0	0	NA	NA	NA	0	0	0	0	0	0	0	NA	NA	NA
ENSMUSG00000019888	Mgat4c	MGAT4 family, member C [Source:MGI Symbol;Acc:MGI:1914819]	0	0	0	0	0	0	NA	NA	NA	0	0	0	0	0	0	0	NA	NA	NA	0	0	0	0	0	0	0	NA	NA	NA
ENSMUSG00000019892	Lrriq1	leucine-rich repeats and IQ motif containing 1 [Source:MGI Symbol;Acc:MGI:1922228]	0.844202	0	0	0	0	0	1.15665	NA	NA	0	0	0	0	0	0	0	0	NA	NORMAL	0.844202	0	0	0	0	0	0	1.16416	NA	NA
ENSMUSG00000019893	Ros1	Ros1 proto-oncogene [Source:MGI Symbol;Acc:MGI:97999]	0	0	0	0	0	0	NA	NA	NA	0	0	0	0	0	0	0	NA	NA	NA	0	0	0	0	0	0	0	NA	NA	NA
ENSMUSG00000019900	Rfx6	regulatory factor X, 6 [Source:MGI Symbol;Acc:MGI:2445208]	0.844202	0	0	0	0	0	1.15665	NA	NA	0	0	0	0	0	0	0	0	NA	NORMAL	0.844202	0	0	0	0	0	0	1.16416	NA	NA
ENSMUSG00000019905	Gprc6a	G protein-coupled receptor, family C, group 6, member A [Source:MGI Symbol;Acc:MGI:2429498]	0.844202	0	0	0	0	0	1.15665	NA	NA	0	0	0	0	0	0	0	0	NA	NORMAL	0.844202	0	0	0	0	0	0	1.16416	NA	NA
ENSMUSG00000019909	Fam162b	family with sequence similarity 162, member B [Source:MGI Symbol;Acc:MGI:1924546]	0	0	0	0	0	0	NA	NA	NA	0	0	0	0	0	0	0	NA	NA	NA	0	0	0	0	0	0	0	NA	NA	NA
ENSMUSG00000019913	Sim1	single-minded family bHLH transcription factor 1 [Source:MGI Symbol;Acc:MGI:98306]	0	0	0	0	0	0	NA	NA	NA	0	0	0	0	0	0	0	NA	NA	NA	0	0	0	0	0	0	0	NA	NA	NA
ENSMUSG00000019932	Kera	keratocan [Source:MGI Symbol;Acc:MGI:1202398]	0.844202	0	0	1.61495	1.088	6.01655	-2.81037	NA	NA	1.61495	1.088	6.01655	0	0	1.97351	0.865887	1.8053	NA	NA	0.844202	0	0	0	0	1.97351	0.865887	-1.00507	NA	NA
ENSMUSG00000019935	Slc17a8	solute carrier family 17 (sodium-dependent inorganic phosphate cotransporter), member 8 [Source:MGI Symbol;Acc:MGI:3039629]	0	1.2497	0	0	0	0	1.15665	NA	NA	0	0	0	0	0	0	0	0	NA	NORMAL	0	1.2497	0	0	0	0	0	1.16416	NA	NA
ENSMUSG00000019982	Myb	myeloblastosis oncogene [Source:MGI Symbol;Acc:MGI:97249]	0	0	2.50449	0.538316	0	0	1.28133	NA	NA	0.538316	0	0	0	0	0.986753	1.73177	-1.22949	NA	NA	0	0	2.50449	0	0	0.986753	1.73177	0.0518454	NA	NORMAL
ENSMUSG00000019992	Mtfr2	mitochondrial fission regulator 2 [Source:MGI Symbol;Acc:MGI:1919054]	2.53261	7.49818	7.51348	1.61495	0	1.50414	2.3616	NA	NA	1.61495	0	1.50414	1.68224	3.45274	5.92052	7.36004	-2.15408	NA	NA	2.53261	7.49818	7.51348	1.68224	3.45274	5.92052	7.36004	0.207515	0.999532	NORMAL
ENSMUSG00000020010	Vnn3	vanin 3 [Source:MGI Symbol;Acc:MGI:1347055]	7.59782	0	2.50449	1.07663	1.088	1.50414	1.56027	NA	NA	1.07663	1.088	1.50414	3.36447	1.15091	0	1.29883	-0.155009	NA	NORMAL	7.59782	0	2.50449	3.36447	1.15091	0	1.29883	1.40527	NA	NA
ENSMUSG00000020020	Usp44	ubiquitin specific peptidase 44 [Source:MGI Symbol;Acc:MGI:3045318]	0	0	1.25225	1.07663	0	1.50414	-1.11813	NA	NA	1.07663	0	1.50414	0	0	0	0	2.28231	NA	NA	0	0	1.25225	0	0	0	0	1.16418	NA	NA
ENSMUSG00000020033	4930463O16Rik	RIKEN cDNA 4930463O16 gene [Source:MGI Symbol;Acc:MGI:1923054]	0	0	0	0	0	0	NA	NA	NA	0	0	0	0	0	0	0	NA	NA	NA	0	0	0	0	0	0	0	NA	NA	NA
ENSMUSG00000020037	Rfx4	regulatory factor X, 4 (influences HLA class II expression) [Source:MGI Symbol;Acc:MGI:1918387]	1.6884	0	0	0	0	0	1.78372	NA	NA	0	0	0	0	1.15091	0	0.865887	-1.68704	NA	NA	1.6884	0	0	0	1.15091	0	0.865887	0.0966779	NA	NORMAL
ENSMUSG00000020080	Hkdc1	hexokinase domain containing 1 [Source:MGI Symbol;Acc:MGI:2384910]	0	0	0	1.07663	0	0	-1.22148	NA	NA	1.07663	0	0	0	0	0	0	1.42388	NA	NA	0	0	0	0	0	0	0	0	NA	NORMAL
ENSMUSG00000020096	Tbata	thymus, brain and testes associated [Source:MGI Symbol;Acc:MGI:1923820]	0	0	3.75674	1.07663	0	0	1.37324	NA	NA	1.07663	0	0	0	0	0	0	1.43986	NA	NA	0	0	3.75674	0	0	0	0	2.8131	NA	NA
ENSMUSG00000020125	Elane	elastase, neutrophil expressed [Source:MGI Symbol;Acc:MGI:2679229]	0	0	0	0	0	0	NA	NA	NA	0	0	0	0	0	0	0	NA	NA	NA	0	0	0	0	0	0	0	NA	NA	NA
ENSMUSG00000020159	Gabrp	gamma-aminobutyric acid (GABA) A receptor, pi [Source:MGI Symbol;Acc:MGI:2387597]	0	0	0	0	0	0	NA	NA	NA	0	0	0	0	0	0	0	NA	NA	NA	0	0	0	0	0	0	0	NA	NA	NA
ENSMUSG00000020164	Kcnmb4os1	potassium large conductance calcium-activated channel, subfamily M, beta member 4, opposite strand 1 [Source:MGI Symbol;Acc:MGI:1914592]	0	0	0	0	0	0	NA	NA	NA	0	0	0	0	0	0	0	NA	NA	NA	0	0	0	0	0	0	0	NA	NA	NA
ENSMUSG00000020168	Olfr299	olfactory receptor 299 [Source:MGI Symbol;Acc:MGI:3030133]	0	0	0	0	0	0	NA	NA	NA	0	0	0	0	0	0	0	NA	NA	NA	0	0	0	0	0	0	0	NA	NA	NA
ENSMUSG00000020177	9530003J23Rik	RIKEN cDNA 9530003J23 gene [Source:MGI Symbol;Acc:MGI:1924647]	0	0	0	0	0	0	NA	NA	NA	0	0	0	0	0	0	0	NA	NA	NA	0	0	0	0	0	0	0	NA	NA	NA
ENSMUSG00000020213	Glipr1l1	GLI pathogenesis-related 1 like 1 [Source:MGI Symbol;Acc:MGI:1916536]	0	0	0	0	0	0	NA	NA	NA	0	0	0	0	0	0	0	NA	NA	NA	0	0	0	0	0	0	0	NA	NA	NA
ENSMUSG00000020214	Glipr1l2	GLI pathogenesis-related 1 like 2 [Source:MGI Symbol;Acc:MGI:1914787]	0	0	0	0	0	0	NA	NA	NA	0	0	0	0	0	0	0	NA	NA	NA	0	0	0	0	0	0	0	NA	NA	NA
ENSMUSG00000020229	Slc5a4a	solute carrier family 5, member 4a [Source:MGI Symbol;Acc:MGI:1927848]	0	0	0	0	0	0	NA	NA	NA	0	0	0	0	0	0	0	NA	NA	NA	0	0	0	0	0	0	0	NA	NA	NA
ENSMUSG00000020270	Smim23	small integral membrane protein 23 [Source:MGI Symbol;Acc:MGI:1916601]	0	0	0	0	0	0	NA	NA	NA	0	0	0	0	0	0	0	NA	NA	NA	0	0	0	0	0	0	0	NA	NA	NA
ENSMUSG00000020279	Il9r	interleukin 9 receptor [Source:MGI Symbol;Acc:MGI:96564]	2.53261	0	1.25225	1.61495	9.79204	0	-1.50528	NA	NA	1.61495	9.79204	0	0	4.60365	3.94701	1.29883	0.615532	NA	NORMAL	2.53261	0	1.25225	0	4.60365	3.94701	1.29883	-0.889752	NA	NORMAL
ENSMUSG00000020295	Hbq1a	hemoglobin, theta 1A [Source:MGI Symbol;Acc:MGI:2685722]	0	1.2497	2.50449	2.69158	3.26401	4.51241	-1.55351	NA	NA	2.69158	3.26401	4.51241	0	0	0.986753	1.73177	1.97677	NA	NA	0	1.2497	2.50449	0	0	0.986753	1.73177	0.423253	NA	NORMAL
ENSMUSG00000020297	Nsg2	neuron specific gene family member 2 [Source:MGI Symbol;Acc:MGI:1202070]	5.06521	3.74909	8.76573	1.07663	1.088	3.00827	1.90771	NA	NA	1.07663	1.088	3.00827	0	3.45274	3.94701	6.49415	-1.31951	NA	NA	5.06521	3.74909	8.76573	0	3.45274	3.94701	6.49415	0.588202	0.999532	NORMAL
ENSMUSG00000020299	4930524B15Rik	RIKEN cDNA 4930524B15 gene [Source:MGI Symbol;Acc:MGI:1914842]	0	0	0	0	0	0	NA	NA	NA	0	0	0	0	0	0	0	NA	NA	NA	0	0	0	0	0	0	0	NA	NA	NA
ENSMUSG00000020317	Theg	testicular haploid expressed gene [Source:MGI Symbol;Acc:MGI:1338756]	0	0	0	0	0	0	NA	NA	NA	0	0	0	0	0	0	0	NA	NA	NA	0	0	0	0	0	0	0	NA	NA	NA
ENSMUSG00000020332	Meikin	meiotic kinetochore factor [Source:MGI Symbol;Acc:MGI:1922097]	0	0	0	0	0	0	NA	NA	NA	0	0	0	0	0	0	0	NA	NA	NA	0	0	0	0	0	0	0	NA	NA	NA
ENSMUSG00000020396	Nefh	neurofilament, heavy polypeptide [Source:MGI Symbol;Acc:MGI:97309]	2.53261	0	2.50449	0	2.17601	0	1.33201	NA	NA	0	2.17601	0	0	3.45274	0.986753	2.16472	-1.34546	NA	NA	2.53261	0	2.50449	0	3.45274	0.986753	2.16472	-0.0134503	NA	NORMAL
ENSMUSG00000020405	Fabp6	fatty acid binding protein 6 [Source:MGI Symbol;Acc:MGI:96565]	0	0	0	0	0	0	NA	NA	NA	0	0	0	0	0	0	0	NA	NA	NA	0	0	0	0	0	0	0	NA	NA	NA
ENSMUSG00000020419	Hormad2	HORMA domain containing 2 [Source:MGI Symbol;Acc:MGI:1923078]	0.844202	0	0	0	0	0	1.15665	NA	NA	0	0	0	0	0	0	0	0	NA	NORMAL	0.844202	0	0	0	0	0	0	1.16416	NA	NA
ENSMUSG00000020428	Gabra6	gamma-aminobutyric acid (GABA) A receptor, subunit alpha 6 [Source:MGI Symbol;Acc:MGI:95618]	0	0	0	0	0	0	NA	NA	NA	0	0	0	0	0	0	0	NA	NA	NA	0	0	0	0	0	0	0	NA	NA	NA
ENSMUSG00000020429	Igfbp1	insulin-like growth factor binding protein 1 [Source:MGI Symbol;Acc:MGI:96436]	0	0	0	0	0	0	NA	NA	NA	0	0	0	0	0	0	0	NA	NA	NA	0	0	0	0	0	0	0	NA	NA	NA
ENSMUSG00000020461	Clhc1	clathrin heavy chain linker domain containing 1 [Source:MGI Symbol;Acc:MGI:1920574]	0	0	0	2.15326	0	3.00827	-3.07878	NA	NA	2.15326	0	3.00827	0	0	1.97351	1.29883	0.929382	NA	NORMAL	0	0	0	0	0	1.97351	1.29883	-2.1494	NA	NA
ENSMUSG00000020548	1700086D15Rik	RIKEN cDNA 1700086D15 gene [Source:MGI Symbol;Acc:MGI:1921532]	0	0	0	0	2.17601	0	-1.84767	NA	NA	0	2.17601	0	0	0	0	0	2.05008	NA	NA	0	0	0	0	0	0	0	0	NA	NORMAL
ENSMUSG00000020562	Efcab10	EF-hand calcium binding domain 10 [Source:MGI Symbol;Acc:MGI:1922290]	0	0	0	0	0	0	NA	NA	NA	0	0	0	0	0	0	0	NA	NA	NA	0	0	0	0	0	0	0	NA	NA	NA
ENSMUSG00000020583	Matn3	matrilin 3 [Source:MGI Symbol;Acc:MGI:1328350]	0	0	1.25225	0	0	0	1.15665	NA	NA	0	0	0	0	0	0	0	0	NA	NORMAL	0	0	1.25225	0	0	0	0	1.16416	NA	NA
ENSMUSG00000020599	Rgs9	regulator of G-protein signaling 9 [Source:MGI Symbol;Acc:MGI:1338824]	2.53261	2.49939	10.018	1.07663	1.088	0	2.57793	NA	NA	1.07663	1.088	0	5.04671	0	3.94701	2.16472	-1.69177	NA	NA	2.53261	2.49939	10.018	5.04671	0	3.94701	2.16472	0.886155	0.999532	NORMAL
ENSMUSG00000020600	Slc7a15	solute carrier family 7 (cationic amino acid transporter, y+ system), member 15 [Source:MGI Symbol;Acc:MGI:3045351]	0.844202	0	0	2.15326	0	3.00827	-2.11433	NA	NA	2.15326	0	3.00827	1.68224	1.15091	0	1.29883	0.746418	NA	NORMAL	0.844202	0	0	1.68224	1.15091	0	1.29883	-1.36791	NA	NA
ENSMUSG00000020609	Apob	apolipoprotein B [Source:MGI Symbol;Acc:MGI:88052]	0	0	1.25225	0	0	0	1.15665	NA	NA	0	0	0	0	0	0	0	0	NA	NORMAL	0	0	1.25225	0	0	0	0	1.16416	NA	NA
ENSMUSG00000020617	1700012B07Rik	RIKEN cDNA 1700012B07 gene [Source:MGI Symbol;Acc:MGI:1916574]	0	0	0	0	0	0	NA	NA	NA	0	0	0	0	0	0	0	NA	NA	NA	0	0	0	0	0	0	0	NA	NA	NA
ENSMUSG00000020624	4933434M16Rik	RIKEN cDNA 4933434M16 gene [Source:MGI Symbol;Acc:MGI:1918453]	0.844202	0	0	0	0	0	1.15665	NA	NA	0	0	0	0	0	0	0	0	NA	NORMAL	0.844202	0	0	0	0	0	0	1.16416	NA	NA
ENSMUSG00000020633	Dcdc2c	doublecortin domain containing 2C [Source:MGI Symbol;Acc:MGI:1915761]	0	0	0	0	0	0	NA	NA	NA	0	0	0	0	0	0	0	NA	NA	NA	0	0	0	0	0	0	0	NA	NA	NA
ENSMUSG00000020651	Slc26a4	solute carrier family 26, member 4 [Source:MGI Symbol;Acc:MGI:1346029]	2.53261	0	0	3.2299	2.17601	3.00827	-1.5859	NA	NA	3.2299	2.17601	3.00827	0	0	4.93376	0	1.18662	NA	NA	2.53261	0	0	0	0	4.93376	0	-0.399282	NA	NORMAL
ENSMUSG00000020690	Efcab3	EF-hand calcium binding domain 3 [Source:MGI Symbol;Acc:MGI:1918144]	0	0	0	0	0	0	NA	NA	NA	0	0	0	0	0	0	0	NA	NA	NA	0	0	0	0	0	0	0	NA	NA	NA
ENSMUSG00000020702	Ccl1	chemokine (C-C motif) ligand 1 [Source:MGI Symbol;Acc:MGI:98258]	0	0	1.25225	0	1.088	3.00827	-1.69564	NA	NA	0	1.088	3.00827	0	0	0	0.432943	2.19014	NA	NA	0	0	1.25225	0	0	0	0.432943	0.494508	NA	NORMAL
ENSMUSG00000020703	5530401A14Rik	RIKEN cDNA 5530401A14 gene [Source:MGI Symbol;Acc:MGI:1918638]	0	0	0	0	0	0	NA	NA	NA	0	0	0	0	0	0	0	NA	NA	NA	0	0	0	0	0	0	0	NA	NA	NA
ENSMUSG00000020712	Tcam1	testicular cell adhesion molecule 1 [Source:MGI Symbol;Acc:MGI:1923120]	2.53261	2.49939	0	1.07663	0	0	1.74913	NA	NA	1.07663	0	0	0	1.15091	0.986753	1.73177	-1.07455	NA	NA	2.53261	2.49939	0	0	1.15091	0.986753	1.73177	0.674574	NA	NORMAL
ENSMUSG00000020713	Gh	growth hormone [Source:MGI Symbol;Acc:MGI:95707]	0	0	0	0	0	0	NA	NA	NA	0	0	0	0	0	0	0	NA	NA	NA	0	0	0	0	0	0	0	NA	NA	NA
ENSMUSG00000020722	Cacng1	calcium channel, voltage-dependent, gamma subunit 1 [Source:MGI Symbol;Acc:MGI:1206582]	0	0	1.25225	1.61495	0	4.51241	-2.31002	NA	NA	1.61495	0	4.51241	0	0	1.97351	1.29883	1.09789	NA	NA	0	0	1.25225	0	0	1.97351	1.29883	-1.21213	NA	NA
ENSMUSG00000020798	Spns3	spinster homolog 3 [Source:MGI Symbol;Acc:MGI:1924827]	4.22101	7.49818	0	1.61495	2.17601	1.50414	1.15739	NA	NA	1.61495	2.17601	1.50414	3.36447	5.75456	3.94701	4.76238	-1.35917	NA	NA	4.22101	7.49818	0	3.36447	5.75456	3.94701	4.76238	-0.20178	0.999532	NORMAL
ENSMUSG00000020799	Tekt1	tektin 1 [Source:MGI Symbol;Acc:MGI:1333819]	0.844202	0	0	1.07663	1.088	0	-1.00896	NA	NA	1.07663	1.088	0	0	1.15091	1.97351	1.29883	-0.566874	NA	NORMAL	0.844202	0	0	0	1.15091	1.97351	1.29883	-1.57583	NA	NA
ENSMUSG00000020804	Aanat	arylalkylamine N-acetyltransferase [Source:MGI Symbol;Acc:MGI:1328365]	0.844202	1.2497	0	0.538316	2.17601	6.01655	-1.92153	NA	NA	0.538316	2.17601	6.01655	0	0	1.97351	2.59766	1.01145	NA	NA	0.844202	1.2497	0	0	0	1.97351	2.59766	-0.910085	NA	NORMAL
ENSMUSG00000020805	Slc13a5	solute carrier family 13 (sodium-dependent citrate transporter), member 5 [Source:MGI Symbol;Acc:MGI:3037150]	0	0	0	1.07663	1.088	0	-1.91893	NA	NA	1.07663	1.088	0	0	0	5.92052	0	-0.96574	NA	NORMAL	0	0	0	0	0	5.92052	0	-2.88467	NA	NA
ENSMUSG00000020830	Vmo1	vitelline membrane outer layer 1 homolog (chicken) [Source:MGI Symbol;Acc:MGI:2685587]	0.844202	1.2497	5.00899	0	1.088	0	2.70485	NA	NA	0	1.088	0	0	1.15091	0.986753	3.0306	-2.06105	NA	NA	0.844202	1.2497	5.00899	0	1.15091	0.986753	3.0306	0.643798	NA	NORMAL
ENSMUSG00000020872	Tac4	tachykinin 4 [Source:MGI Symbol;Acc:MGI:1931130]	0.844202	2.49939	1.25225	0	0	1.50414	2.0604	NA	NA	0	0	1.50414	0	0	0	0.865887	-0.0891283	NA	NORMAL	0.844202	2.49939	1.25225	0	0	0	0.865887	1.97127	NA	NA
ENSMUSG00000020875	Hoxb9	homeobox B9 [Source:MGI Symbol;Acc:MGI:96190]	0	0	0	0	0	0	NA	NA	NA	0	0	0	0	0	0	0	NA	NA	NA	0	0	0	0	0	0	0	NA	NA	NA
ENSMUSG00000020884	Asgr1	asialoglycoprotein receptor 1 [Source:MGI Symbol;Acc:MGI:88081]	0	0	0	0	0	0	NA	NA	NA	0	0	0	0	0	0	0	NA	NA	NA	0	0	0	0	0	0	0	NA	NA	NA
ENSMUSG00000020892	Aloxe3	arachidonate lipoxygenase 3 [Source:MGI Symbol;Acc:MGI:1345140]	0	0	0	4.30653	4.35202	7.52068	-4.69509	NA	NA	4.30653	4.35202	7.52068	8.41118	2.30182	4.93376	4.32943	0.118891	NA	NORMAL	0	0	0	8.41118	2.30182	4.93376	4.32943	-4.5762	0.131661	NORMAL
ENSMUSG00000020904	Cfap52	cilia and flagella associated protein 52 [Source:MGI Symbol;Acc:MGI:1919110]	3.37681	1.2497	2.50449	1.07663	1.088	1.50414	1.02047	NA	NA	1.07663	1.088	1.50414	0	0	0.986753	3.89649	-0.345957	NA	NORMAL	3.37681	1.2497	2.50449	0	0	0.986753	3.89649	0.67451	NA	NORMAL
ENSMUSG00000020908	Myh3	myosin, heavy polypeptide 3, skeletal muscle, embryonic [Source:MGI Symbol;Acc:MGI:1339709]	0.844202	0	0	1.07663	1.088	3.00827	-2.06314	NA	NA	1.07663	1.088	3.00827	0	0	0.986753	1.29883	1.23804	NA	NA	0.844202	0	0	0	0	0.986753	1.29883	-0.825107	NA	NORMAL
ENSMUSG00000020912	Krt12	keratin 12 [Source:MGI Symbol;Acc:MGI:96687]	0	0	0	0	0	0	NA	NA	NA	0	0	0	0	0	0	0	NA	NA	NA	0	0	0	0	0	0	0	NA	NA	NA
ENSMUSG00000020945	Lyzl6	lysozyme-like 6 [Source:MGI Symbol;Acc:MGI:1916694]	0	0	0	0	0	0	NA	NA	NA	0	0	0	0	0	0	0	NA	NA	NA	0	0	0	0	0	0	0	NA	NA	NA
ENSMUSG00000021010	Npas3	neuronal PAS domain protein 3 [Source:MGI Symbol;Acc:MGI:1351610]	0	2.49939	1.25225	3.76821	5.44002	1.50414	-1.6635	NA	NA	3.76821	5.44002	1.50414	0	5.75456	0.986753	6.06121	0.0797922	NA	NORMAL	0	2.49939	1.25225	0	5.75456	0.986753	6.06121	-1.58371	NA	NA
ENSMUSG00000021055	Esr2	estrogen receptor 2 (beta) [Source:MGI Symbol;Acc:MGI:109392]	2.53261	2.49939	3.75674	3.2299	10.88	4.51241	-1.06961	NA	NA	3.2299	10.88	4.51241	0	0	1.97351	1.73177	2.4293	NA	NA	2.53261	2.49939	3.75674	0	0	1.97351	1.73177	1.35969	0.999532	NORMAL
ENSMUSG00000021056	Tex21	testis expressed gene 21 [Source:MGI Symbol;Acc:MGI:1931131]	0	0	0	0	0	0	NA	NA	NA	0	0	0	0	0	0	0	NA	NA	NA	0	0	0	0	0	0	0	NA	NA	NA
ENSMUSG00000021071	Trim9	tripartite motif-containing 9 [Source:MGI Symbol;Acc:MGI:2137354]	0.844202	0	0	0.538316	2.17601	0	-1.21701	NA	NA	0.538316	2.17601	0	0	0	1.97351	0.865887	0.241589	NA	NORMAL	0.844202	0	0	0	0	1.97351	0.865887	-0.975424	NA	NORMAL
ENSMUSG00000021078	Tomm20l	translocase of outer mitochondrial membrane 20-like [Source:MGI Symbol;Acc:MGI:1922516]	0	0	0	0.538316	7.61603	0	-3.72942	NA	NA	0.538316	7.61603	0	3.36447	6.90547	1.97351	6.06121	-0.794165	NA	NORMAL	0	0	0	3.36447	6.90547	1.97351	6.06121	-4.52359	NA	NA
ENSMUSG00000021081	Serpina1f	serine (or cysteine) peptidase inhibitor, clade A, member 1F [Source:MGI Symbol;Acc:MGI:1915598]	0	0	0	0	0	0	NA	NA	NA	0	0	0	0	0	0	0	NA	NA	NA	0	0	0	0	0	0	0	NA	NA	NA
ENSMUSG00000021095	Gsc	goosecoid homeobox [Source:MGI Symbol;Acc:MGI:95841]	0	1.2497	0	0	0	0	1.15665	NA	NA	0	0	0	0	0	0	0	0	NA	NORMAL	0	1.2497	0	0	0	0	0	1.16416	NA	NA
ENSMUSG00000021098	4930447C04Rik	RIKEN cDNA 4930447C04 gene [Source:MGI Symbol;Acc:MGI:1923051]	5.06521	4.99878	3.75674	1.61495	1.088	1.50414	1.69388	NA	NA	1.61495	1.088	1.50414	3.36447	6.90547	2.96026	5.19532	-1.70975	NA	NA	5.06521	4.99878	3.75674	3.36447	6.90547	2.96026	5.19532	-0.0158743	0.999639	NORMAL
ENSMUSG00000021099	Six6	sine oculis-related homeobox 6 [Source:MGI Symbol;Acc:MGI:1341840]	0	0	0	0	0	0	NA	NA	NA	0	0	0	0	0	0	0	NA	NA	NA	0	0	0	0	0	0	0	NA	NA	NA
ENSMUSG00000021101	4930408O17Rik	RIKEN cDNA 4930408O17 gene [Source:MGI Symbol;Acc:MGI:1921178]	0.844202	0	0	0	0	0	1.15665	NA	NA	0	0	0	0	0	0	0	0	NA	NORMAL	0.844202	0	0	0	0	0	0	1.16416	NA	NA
ENSMUSG00000021194	Chga	chromogranin A [Source:MGI Symbol;Acc:MGI:88394]	0	0	2.50449	0	0	0	2.2062	NA	NA	0	0	0	0	0	0.986753	0.432943	-1.32349	NA	NA	0	0	2.50449	0	0	0.986753	0.432943	0.882715	NA	NORMAL
ENSMUSG00000021210	Akr1c6	aldo-keto reductase family 1, member C6 [Source:MGI Symbol;Acc:MGI:1933427]	0	0	0	0	0	0	NA	NA	NA	0	0	0	0	0	0	0	NA	NA	NA	0	0	0	0	0	0	0	NA	NA	NA
ENSMUSG00000021211	Akr1c12	aldo-keto reductase family 1, member C12 [Source:MGI Symbol;Acc:MGI:1351661]	5.90941	1.2497	7.51348	1.07663	1.088	1.50414	2.06843	NA	NA	1.07663	1.088	1.50414	3.36447	6.90547	5.92052	3.89649	-2.08629	NA	NA	5.90941	1.2497	7.51348	3.36447	6.90547	5.92052	3.89649	-0.0178584	0.999639	NORMAL
ENSMUSG00000021214	Akr1c18	aldo-keto reductase family 1, member C18 [Source:MGI Symbol;Acc:MGI:2145420]	0.844202	0	0	0	0	0	1.15665	NA	NA	0	0	0	0	0	0	0	0	NA	NORMAL	0.844202	0	0	0	0	0	0	1.16416	NA	NA
ENSMUSG00000021216	Tubal3	tubulin, alpha-like 3 [Source:MGI Symbol;Acc:MGI:3588215]	0	0	0	0	0	0	NA	NA	NA	0	0	0	0	0	0	0	NA	NA	NA	0	0	0	0	0	0	0	NA	NA	NA
ENSMUSG00000021239	Vsx2	visual system homeobox 2 [Source:MGI Symbol;Acc:MGI:88401]	0	0	0	0	0	0	NA	NA	NA	0	0	0	0	0	0	0	NA	NA	NA	0	0	0	0	0	0	0	NA	NA	NA
ENSMUSG00000021278	Amn	amnionless [Source:MGI Symbol;Acc:MGI:1934943]	0	1.2497	0	2.69158	0	0	-1.36624	NA	NA	2.69158	0	0	0	0	1.97351	0.432943	0.638588	NA	NORMAL	0	1.2497	0	0	0	1.97351	0.432943	-0.727649	NA	NORMAL
ENSMUSG00000021335	Slc17a1	solute carrier family 17 (sodium phosphate), member 1 [Source:MGI Symbol;Acc:MGI:103209]	0	0	1.25225	0	0	0	1.15665	NA	NA	0	0	0	0	0	0	0	0	NA	NORMAL	0	0	1.25225	0	0	0	0	1.16416	NA	NA
ENSMUSG00000021342	Prl	prolactin [Source:MGI Symbol;Acc:MGI:97762]	0	0	1.25225	0	0	0	1.15665	NA	NA	0	0	0	0	0	0	0	0	NA	NORMAL	0	0	1.25225	0	0	0	0	1.16416	NA	NA
ENSMUSG00000021345	Prl8a6	prolactin family 8, subfamily a, member 6 [Source:MGI Symbol;Acc:MGI:1332225]	0	0	0	0	0	0	NA	NA	NA	0	0	0	0	0	0	0	NA	NA	NA	0	0	0	0	0	0	0	NA	NA	NA
ENSMUSG00000021346	Prl8a8	prolactin family 8, subfamily a, member 81 [Source:MGI Symbol;Acc:MGI:1921438]	0	0	0	0	0	0	NA	NA	NA	0	0	0	0	0	0	0	NA	NA	NA	0	0	0	0	0	0	0	NA	NA	NA
ENSMUSG00000021347	Prl7b1	prolactin family 7, subfamily b, member 1 [Source:MGI Symbol;Acc:MGI:1922846]	0.844202	0	0	0	0	0	1.15665	NA	NA	0	0	0	0	0	0	0	0	NA	NORMAL	0.844202	0	0	0	0	0	0	1.16416	NA	NA
ENSMUSG00000021348	Prl7d1	prolactin family 7, subfamily d, member 1 [Source:MGI Symbol;Acc:MGI:97619]	0	0	0	0	0	0	NA	NA	NA	0	0	0	0	0	0	0	NA	NA	NA	0	0	0	0	0	0	0	NA	NA	NA
ENSMUSG00000021362	Gcm2	glial cells missing homolog 2 [Source:MGI Symbol;Acc:MGI:1861438]	0	0	0	0	0	0	NA	NA	NA	0	0	0	0	0	0	0	NA	NA	NA	0	0	0	0	0	0	0	NA	NA	NA
ENSMUSG00000021364	Elovl2	elongation of very long chain fatty acids (FEN1/Elo2, SUR4/Elo3, yeast)-like 2 [Source:MGI Symbol;Acc:MGI:1858960]	0	0	1.25225	2.15326	0	9.02482	-3.20147	NA	NA	2.15326	0	9.02482	0	0	0	0	4.36565	NA	NA	0	0	1.25225	0	0	0	0	1.16418	NA	NA
ENSMUSG00000021381	Barx1	BarH-like homeobox 1 [Source:MGI Symbol;Acc:MGI:103124]	0	0	0	0	0	0	NA	NA	NA	0	0	0	0	0	0	0	NA	NA	NA	0	0	0	0	0	0	0	NA	NA	NA
ENSMUSG00000021403	Serpinb9b	serine (or cysteine) peptidase inhibitor, clade B, member 9b [Source:MGI Symbol;Acc:MGI:894668]	1.6884	3.74909	2.50449	0	2.17601	1.50414	1.34312	NA	NA	0	2.17601	1.50414	1.68224	4.60365	1.97351	5.62826	-1.84328	NA	NA	1.6884	3.74909	2.50449	1.68224	4.60365	1.97351	5.62826	-0.500154	NA	NORMAL
ENSMUSG00000021404	Serpinb9c	serine (or cysteine) peptidase inhibitor, clade B, member 9c [Source:MGI Symbol;Acc:MGI:894669]	0	0	0	0	0	0	NA	NA	NA	0	0	0	0	0	0	0	NA	NA	NA	0	0	0	0	0	0	0	NA	NA	NA
ENSMUSG00000021415	4933417A18Rik	RIKEN cDNA 4933417A18 gene [Source:MGI Symbol;Acc:MGI:1914011]	0	0	1.25225	0	0	0	1.15665	NA	NA	0	0	0	0	0	0	0	0	NA	NORMAL	0	0	1.25225	0	0	0	0	1.16416	NA	NA
ENSMUSG00000021441	Cts6	cathepsin 6 [Source:MGI Symbol;Acc:MGI:1889619]	0	0	0	0	0	0	NA	NA	NA	0	0	0	0	0	0	0	NA	NA	NA	0	0	0	0	0	0	0	NA	NA	NA
ENSMUSG00000021492	F12	coagulation factor XII (Hageman factor) [Source:MGI Symbol;Acc:MGI:1891012]	0	0	0	0	0	3.00827	-2.23795	NA	NA	0	0	3.00827	0	0	0	0.432943	1.77907	NA	NA	0	0	0	0	0	0	0.432943	-0.458878	NA	NORMAL
ENSMUSG00000021506	Pitx1	paired-like homeodomain transcription factor 1 [Source:MGI Symbol;Acc:MGI:107374]	0	0	2.50449	0	1.088	0	1.13166	NA	NA	0	1.088	0	0	1.15091	0.986753	0.432943	-0.888843	NA	NORMAL	0	0	2.50449	0	1.15091	0.986753	0.432943	0.242817	NA	NORMAL
ENSMUSG00000021509	Slc25a48	solute carrier family 25, member 48 [Source:MGI Symbol;Acc:MGI:2145373]	0	0	1.25225	0	2.17601	1.50414	-1.50196	NA	NA	0	2.17601	1.50414	6.72895	1.15091	3.94701	0	-1.30955	NA	NA	0	0	1.25225	6.72895	1.15091	3.94701	0	-2.8115	NA	NA
ENSMUSG00000021534	1700001L19Rik	RIKEN cDNA 1700001L19 gene [Source:MGI Symbol;Acc:MGI:1916565]	0	0	0	0	0	0	NA	NA	NA	0	0	0	0	0	0	0	NA	NA	NA	0	0	0	0	0	0	0	NA	NA	NA
ENSMUSG00000021538	Il9	interleukin 9 [Source:MGI Symbol;Acc:MGI:96563]	0	0	0	0	0	0	NA	NA	NA	0	0	0	0	0	0	0	NA	NA	NA	0	0	0	0	0	0	0	NA	NA	NA
ENSMUSG00000021539	Lect2	leukocyte cell-derived chemotaxin 2 [Source:MGI Symbol;Acc:MGI:1278342]	1.6884	0	1.25225	0	0	0	2.49803	NA	NA	0	0	0	0	1.15091	0	0	-0.808509	NA	NORMAL	1.6884	0	1.25225	0	1.15091	0	0	1.68952	NA	NA
ENSMUSG00000021541	Trpc7	transient receptor potential cation channel, subfamily C, member 7 [Source:MGI Symbol;Acc:MGI:1349470]	0.844202	0	0	0	0	0	1.15667	NA	NA	0	0	0	1.68224	1.15091	0	0	-1.77732	NA	NA	0.844202	0	0	1.68224	1.15091	0	0	-0.620651	NA	NORMAL
ENSMUSG00000021545	1700067P10Rik	RIKEN cDNA 1700067P10 gene [Source:MGI Symbol;Acc:MGI:1915474]	0	0	0	0	0	0	NA	NA	NA	0	0	0	0	0	0	0	NA	NA	NA	0	0	0	0	0	0	0	NA	NA	NA
ENSMUSG00000021579	Lrrc14b	leucine rich repeat containing 14B [Source:MGI Symbol;Acc:MGI:2145269]	0	0	0	0	0	0	NA	NA	NA	0	0	0	0	0	0	0	NA	NA	NA	0	0	0	0	0	0	0	NA	NA	NA
ENSMUSG00000021587	Pcsk1	proprotein convertase subtilisin/kexin type 1 [Source:MGI Symbol;Acc:MGI:97511]	1.6884	1.2497	3.75674	7.53643	7.61603	1.50414	-1.40489	NA	NA	7.53643	7.61603	1.50414	1.68224	1.15091	1.97351	4.32943	1.20019	NA	NA	1.6884	1.2497	3.75674	1.68224	1.15091	1.97351	4.32943	-0.2047	0.999532	NORMAL
ENSMUSG00000021609	Slc6a3	solute carrier family 6 (neurotransmitter transporter, dopamine), member 3 [Source:MGI Symbol;Acc:MGI:94862]	0	0	0	0	0	0	NA	NA	NA	0	0	0	0	0	0	0	NA	NA	NA	0	0	0	0	0	0	0	NA	NA	NA
ENSMUSG00000021612	Slc6a18	solute carrier family 6 (neurotransmitter transporter), member 18 [Source:MGI Symbol;Acc:MGI:1336892]	0	0	0	0	0	0	NA	NA	NA	0	0	0	0	0	0	0	NA	NA	NA	0	0	0	0	0	0	0	NA	NA	NA
ENSMUSG00000021620	Acot12	acyl-CoA thioesterase 12 [Source:MGI Symbol;Acc:MGI:1921406]	0	3.74909	2.50449	0.538316	0	1.50414	1.73739	NA	NA	0.538316	0	1.50414	0	0	0.986753	0.865887	0.0841876	NA	NORMAL	0	3.74909	2.50449	0	0	0.986753	0.865887	1.82158	NA	NA
ENSMUSG00000021647	Cartpt	CART prepropeptide [Source:MGI Symbol;Acc:MGI:1351330]	4.22101	0	7.51348	0	3.26401	1.50414	1.43187	NA	NA	0	3.26401	1.50414	0	1.15091	0.986753	2.59766	0.0940822	NA	NORMAL	4.22101	0	7.51348	0	1.15091	0.986753	2.59766	1.52595	NA	NA
ENSMUSG00000021679	S100z	S100 calcium binding protein, zeta [Source:MGI Symbol;Acc:MGI:2685471]	0	0	0	0	0	0	NA	NA	NA	0	0	0	0	0	0	0	NA	NA	NA	0	0	0	0	0	0	0	NA	NA	NA
ENSMUSG00000021680	Crhbp	corticotropin releasing hormone binding protein [Source:MGI Symbol;Acc:MGI:88497]	0.844202	0	0	0	0	0	1.15666	NA	NA	0	0	0	0	1.15091	0	0.865887	-1.68262	NA	NA	0.844202	0	0	0	1.15091	0	0.865887	-0.525957	NA	NORMAL
ENSMUSG00000021685	Otp	orthopedia homeobox [Source:MGI Symbol;Acc:MGI:99835]	0	0	0	0	0	0	NA	NA	NA	0	0	0	0	0	0	0	NA	NA	NA	0	0	0	0	0	0	0	NA	NA	NA
ENSMUSG00000021700	Rab3c	RAB3C, member RAS oncogene family [Source:MGI Symbol;Acc:MGI:1914545]	7.59782	0	12.5225	0	3.26401	0	2.7249	NA	NA	0	3.26401	0	0	2.30182	2.96026	4.32943	-1.3557	NA	NA	7.59782	0	12.5225	0	2.30182	2.96026	4.32943	1.3692	0.999532	NORMAL
ENSMUSG00000021714	Cenpk	centromere protein K [Source:MGI Symbol;Acc:MGI:1926210]	1.6884	1.2497	5.00899	1.07663	1.088	1.50414	1.12968	NA	NA	1.07663	1.088	1.50414	5.04671	1.15091	0.986753	4.32943	-1.28469	NA	NA	1.6884	1.2497	5.00899	5.04671	1.15091	0.986753	4.32943	-0.155013	NA	NORMAL
ENSMUSG00000021721	Htr1a	5-hydroxytryptamine (serotonin) receptor 1A [Source:MGI Symbol;Acc:MGI:96273]	0	0	0	0	0	0	NA	NA	NA	0	0	0	0	0	0	0	NA	NA	NA	0	0	0	0	0	0	0	NA	NA	NA
ENSMUSG00000021743	Fezf2	Fez family zinc finger 2 [Source:MGI Symbol;Acc:MGI:1859823]	0	0	0	0	0	0	NA	NA	NA	0	0	0	0	0	0	0	NA	NA	NA	0	0	0	0	0	0	0	NA	NA	NA
ENSMUSG00000021790	Dydc1	DPY30 domain containing 1 [Source:MGI Symbol;Acc:MGI:1916746]	0	0	0	2.15326	0	0	-1.92573	NA	NA	2.15326	0	0	0	0	0.986753	0	1.29717	NA	NA	0	0	0	0	0	0.986753	0	-0.628553	NA	NORMAL
ENSMUSG00000021795	Sftpd	surfactant associated protein D [Source:MGI Symbol;Acc:MGI:109515]	0	1.2497	0	0	0	0	1.15665	NA	NA	0	0	0	0	0	0	0.432943	-0.652666	NA	NORMAL	0	1.2497	0	0	0	0	0.432943	0.503989	NA	NORMAL
ENSMUSG00000021797	9230112D13Rik	RIKEN cDNA 9230112D13 gene [Source:MGI Symbol;Acc:MGI:1925493]	0	0	0	0	0	0	NA	NA	NA	0	0	0	0	0	0	0	NA	NA	NA	0	0	0	0	0	0	0	NA	NA	NA
ENSMUSG00000021804	Rgr	retinal G protein coupled receptor [Source:MGI Symbol;Acc:MGI:1929473]	0	0	0	0	0	0	NA	NA	NA	0	0	0	0	0	0	0	NA	NA	NA	0	0	0	0	0	0	0	NA	NA	NA
ENSMUSG00000021848	Otx2	orthodenticle homeobox 2 [Source:MGI Symbol;Acc:MGI:97451]	0	0	0	0	0	0	NA	NA	NA	0	0	0	0	0	0	0	NA	NA	NA	0	0	0	0	0	0	0	NA	NA	NA
ENSMUSG00000021850	ccdc198	coiled-coil domain containing 198 [Source:MGI Symbol;Acc:MGI:1914332]	0	0	0	0.538316	3.26401	0	-2.64917	NA	NA	0.538316	3.26401	0	1.68224	2.30182	0	2.16472	-0.292945	NA	NORMAL	0	0	0	1.68224	2.30182	0	2.16472	-2.94212	NA	NA
ENSMUSG00000021871	Gm49342	predicted gene, 49342 [Source:MGI Symbol;Acc:MGI:6121535]	0	0	0	0	0	0	NA	NA	NA	0	0	0	0	0	0	0	NA	NA	NA	0	0	0	0	0	0	0	NA	NA	NA
ENSMUSG00000021907	Msmb	beta-microseminoprotein [Source:MGI Symbol;Acc:MGI:97166]	0.844202	0	0	0	0	0	1.15665	NA	NA	0	0	0	0	0	0	0	0	NA	NORMAL	0.844202	0	0	0	0	0	0	1.16416	NA	NA
ENSMUSG00000021940	Ptpn20	protein tyrosine phosphatase, non-receptor type 20 [Source:MGI Symbol;Acc:MGI:1196295]	0	0	1.25225	0	0	0	1.15665	NA	NA	0	0	0	0	0	0	0	0	NA	NORMAL	0	0	1.25225	0	0	0	0	1.16416	NA	NA
ENSMUSG00000021953	Tdh	L-threonine dehydrogenase [Source:MGI Symbol;Acc:MGI:1926231]	0	0	5.00899	0	0	0	3.22966	NA	NA	0	0	0	0	0	0	0	0	NA	NORMAL	0	0	5.00899	0	0	0	0	3.23718	NA	NA
ENSMUSG00000021961	4930578I06Rik	RIKEN cDNA 4930578I06 gene [Source:MGI Symbol;Acc:MGI:1915000]	0	1.2497	0	0	0	0	1.15665	NA	NA	0	0	0	0	0	0	0	0	NA	NORMAL	0	1.2497	0	0	0	0	0	1.16416	NA	NA
ENSMUSG00000021966	Prss52	protease, serine 52 [Source:MGI Symbol;Acc:MGI:1920632]	0.844202	1.2497	0	0	0	0	1.99219	NA	NA	0	0	0	0	0	0	0.865887	-1.0777	NA	NA	0.844202	1.2497	0	0	0	0	0.865887	0.914492	NA	NORMAL
ENSMUSG00000021977	1700129C05Rik	RIKEN cDNA 1700129C05 gene [Source:MGI Symbol;Acc:MGI:1915182]	0	0	0	0	0	0	NA	NA	NA	0	0	0	0	0	0	0	NA	NA	NA	0	0	0	0	0	0	0	NA	NA	NA
ENSMUSG00000021986	Amer2	APC membrane recruitment 2 [Source:MGI Symbol;Acc:MGI:1919375]	0	0	1.25225	1.07663	0	3.00827	-1.71912	NA	NA	1.07663	0	3.00827	0	1.15091	0	0.432943	1.55336	NA	NA	0	0	1.25225	0	1.15091	0	0.432943	-0.165764	NA	NORMAL
ENSMUSG00000021999	Cpb2	carboxypeptidase B2 (plasma) [Source:MGI Symbol;Acc:MGI:1891837]	1.6884	0	0	0	0	0	1.76406	NA	NA	0	0	0	0	0	0	0	0	NA	NORMAL	1.6884	0	0	0	0	0	0	1.77157	NA	NA
ENSMUSG00000022002	Erich6b	glutamate rich 6B [Source:MGI Symbol;Acc:MGI:1922522]	0	0	0	0	0	0	NA	NA	NA	0	0	0	0	0	0	0	NA	NA	NA	0	0	0	0	0	0	0	NA	NA	NA
ENSMUSG00000022015	Tnfsf11	tumor necrosis factor (ligand) superfamily, member 11 [Source:MGI Symbol;Acc:MGI:1100089]	0	0	0	0.538316	2.17601	1.50414	-2.71142	NA	NA	0.538316	2.17601	1.50414	1.68224	1.15091	1.97351	2.16472	-0.429014	NA	NORMAL	0	0	0	1.68224	1.15091	1.97351	2.16472	-3.14043	NA	NA
ENSMUSG00000022055	Nefl	neurofilament, light polypeptide [Source:MGI Symbol;Acc:MGI:97313]	10.9746	2.49939	8.76573	0	2.17601	3.00827	2.41935	NA	NA	0	2.17601	3.00827	3.36447	3.45274	0.986753	5.19532	-1.2639	NA	NA	10.9746	2.49939	8.76573	3.36447	3.45274	0.986753	5.19532	1.15545	0.999194	NORMAL
ENSMUSG00000022057	Adamdec1	ADAM-like, decysin 1 [Source:MGI Symbol;Acc:MGI:1917650]	0	0	1.25225	0	0	0	1.15665	NA	NA	0	0	0	0	0	0	0.432943	-0.652666	NA	NORMAL	0	0	1.25225	0	0	0	0.432943	0.503989	NA	NORMAL
ENSMUSG00000022097	Sftpc	surfactant associated protein C [Source:MGI Symbol;Acc:MGI:109517]	0	0	1.25225	0	0	0	1.15665	NA	NA	0	0	0	0	0	0	0	0	NA	NORMAL	0	0	1.25225	0	0	0	0	1.16416	NA	NA
ENSMUSG00000022101	Fgf17	fibroblast growth factor 17 [Source:MGI Symbol;Acc:MGI:1202401]	0	2.49939	0	0	0	0	2.20942	NA	NA	0	0	0	0	2.30182	0	0	-1.76147	NA	NA	0	2.49939	0	0	2.30182	0	0	0.447945	NA	NORMAL
ENSMUSG00000022112	Gpc5	glypican 5 [Source:MGI Symbol;Acc:MGI:1194894]	0	0	0	0	0	0	NA	NA	NA	0	0	0	0	0	0	0	NA	NA	NA	0	0	0	0	0	0	0	NA	NA	NA
ENSMUSG00000022113	Trim52	tripartite motif-containing 52 [Source:MGI Symbol;Acc:MGI:3045276]	0	0	0	0	0	0	NA	NA	NA	0	0	0	0	0	0	0	NA	NA	NA	0	0	0	0	0	0	0	NA	NA	NA
ENSMUSG00000022116	4930449E01Rik	RIKEN cDNA 4930449E01 gene [Source:MGI Symbol;Acc:MGI:1922114]	0	0	0	0	0	0	NA	NA	NA	0	0	0	0	0	0	0	NA	NA	NA	0	0	0	0	0	0	0	NA	NA	NA
ENSMUSG00000022126	Acod1	aconitate decarboxylase 1 [Source:MGI Symbol;Acc:MGI:103206]	0.844202	1.2497	1.25225	0	0	0	2.64785	NA	NA	0	0	0	0	1.15091	0	1.29883	-1.98394	NA	NA	0.844202	1.2497	1.25225	0	1.15091	0	1.29883	0.663902	NA	NORMAL
ENSMUSG00000022149	C9	complement component 9 [Source:MGI Symbol;Acc:MGI:1098282]	0	0	0	0	0	0	NA	NA	NA	0	0	0	0	0	0	0	NA	NA	NA	0	0	0	0	0	0	0	NA	NA	NA
ENSMUSG00000022155	Mroh2b	maestro heat-like repeat family member 2B [Source:MGI Symbol;Acc:MGI:1921905]	0	0	1.25225	0	0	0	1.15665	NA	NA	0	0	0	0	0	0	0	0	NA	NORMAL	0	0	1.25225	0	0	0	0	1.16416	NA	NA
ENSMUSG00000022156	Gzme	granzyme E [Source:MGI Symbol;Acc:MGI:109265]	0	0	0	0	0	0	NA	NA	NA	0	0	0	0	0	0	0	NA	NA	NA	0	0	0	0	0	0	0	NA	NA	NA
ENSMUSG00000022176	Rem2	rad and gem related GTP binding protein 2 [Source:MGI Symbol;Acc:MGI:2155260]	0.844202	0	0	0	0	0	1.15666	NA	NA	0	0	0	0	0	0.986753	0	-0.827123	NA	NORMAL	0.844202	0	0	0	0	0.986753	0	0.329533	NA	NORMAL
ENSMUSG00000022209	Dhrs2	dehydrogenase/reductase member 2 [Source:MGI Symbol;Acc:MGI:1918662]	0.844202	0	0	0	0	0	1.15666	NA	NA	0	0	0	0	0	0.986753	0	-0.827123	NA	NORMAL	0.844202	0	0	0	0	0.986753	0	0.329533	NA	NORMAL
ENSMUSG00000022212	Cpne6	copine VI [Source:MGI Symbol;Acc:MGI:1334445]	3.37681	0	0	0.538316	1.088	0	1.07843	NA	NA	0.538316	1.088	0	1.68224	1.15091	0.986753	1.29883	-1.09726	NA	NA	3.37681	0	0	1.68224	1.15091	0.986753	1.29883	-0.018829	NA	NORMAL
ENSMUSG00000022226	Mcpt2	mast cell protease 2 [Source:MGI Symbol;Acc:MGI:96938]	0	0	0	0	0	0	NA	NA	NA	0	0	0	0	0	0	0	NA	NA	NA	0	0	0	0	0	0	0	NA	NA	NA
ENSMUSG00000022227	Mcpt1	mast cell protease 1 [Source:MGI Symbol;Acc:MGI:96937]	0	0	0	0	0	0	NA	NA	NA	0	0	0	0	0	0	0	NA	NA	NA	0	0	0	0	0	0	0	NA	NA	NA
ENSMUSG00000022229	Atp12a	ATPase, H+/K+ transporting, nongastric, alpha polypeptide [Source:MGI Symbol;Acc:MGI:1926943]	0	0	0	0	0	0	NA	NA	NA	0	0	0	0	0	0	0	NA	NA	NA	0	0	0	0	0	0	0	NA	NA	NA
ENSMUSG00000022236	Ropn1l	ropporin 1-like [Source:MGI Symbol;Acc:MGI:2182357]	3.37681	3.74909	1.25225	6.45979	7.61603	4.51241	-1.1471	NA	NA	6.45979	7.61603	4.51241	1.68224	1.15091	3.94701	2.16472	1.45528	NA	NA	3.37681	3.74909	1.25225	1.68224	1.15091	3.94701	2.16472	0.308181	0.999532	NORMAL
ENSMUSG00000022249	Ttc23l	tetratricopeptide repeat domain 23-like [Source:MGI Symbol;Acc:MGI:1923027]	0	0	0	0	0	0	NA	NA	NA	0	0	0	0	0	0	0	NA	NA	NA	0	0	0	0	0	0	0	NA	NA	NA
ENSMUSG00000022262	Dnah5	dynein, axonemal, heavy chain 5 [Source:MGI Symbol;Acc:MGI:107718]	0.844202	0	2.50449	0	0	0	2.65525	NA	NA	0	0	0	0	0	0	0.432943	-0.657094	NA	NORMAL	0.844202	0	2.50449	0	0	0	0.432943	1.99816	NA	NA
ENSMUSG00000022269	Marchf11	membrane associated ring-CH-type finger 11 [Source:MGI Symbol;Acc:MGI:3608327]	2.53261	3.74909	11.2702	2.15326	1.088	1.50414	1.78449	NA	NA	2.15326	1.088	1.50414	3.36447	1.15091	8.88077	2.16472	-1.21082	NA	NA	2.53261	3.74909	11.2702	3.36447	1.15091	8.88077	2.16472	0.573671	0.999532	NORMAL
ENSMUSG00000022288	4930447A16Rik	RIKEN cDNA 4930447A16 gene [Source:MGI Symbol;Acc:MGI:1922142]	0	0	0	0	0	0	NA	NA	NA	0	0	0	0	0	0	0	NA	NA	NA	0	0	0	0	0	0	0	NA	NA	NA
ENSMUSG00000022311	Csmd3	CUB and Sushi multiple domains 3 [Source:MGI Symbol;Acc:MGI:2386403]	0	1.2497	0	0	0	0	1.15665	NA	NA	0	0	0	0	0	0	0.432943	-0.652666	NA	NORMAL	0	1.2497	0	0	0	0	0.432943	0.503989	NA	NORMAL
ENSMUSG00000022315	Slc30a8	solute carrier family 30 (zinc transporter), member 8 [Source:MGI Symbol;Acc:MGI:2442682]	0	0	0	0	0	0	NA	NA	NA	0	0	0	0	0	0	0	NA	NA	NA	0	0	0	0	0	0	0	NA	NA	NA
ENSMUSG00000022342	Kcnv1	potassium channel, subfamily V, member 1 [Source:MGI Symbol;Acc:MGI:1914748]	0	0	0	0	0	0	NA	NA	NA	0	0	0	0	0	0	0	NA	NA	NA	0	0	0	0	0	0	0	NA	NA	NA
ENSMUSG00000022362	Gm29394	predicted gene 29394 [Source:MGI Symbol;Acc:MGI:5580100]	0	0	0	1.07663	0	0	-1.28418	NA	NA	1.07663	0	0	3.36447	2.30182	0.986753	0	-1.66429	NA	NA	0	0	0	3.36447	2.30182	0.986753	0	-2.94846	NA	NA
ENSMUSG00000022366	Slc22a22	solute carrier family 22 (organic cation transporter), member 22 [Source:MGI Symbol;Acc:MGI:2446114]	0	0	0	0	0	0	NA	NA	NA	0	0	0	0	0	0	0	NA	NA	NA	0	0	0	0	0	0	0	NA	NA	NA
ENSMUSG00000022408	Fam83f	family with sequence similarity 83, member F [Source:MGI Symbol;Acc:MGI:2146227]	0.844202	3.74909	7.51348	0.538316	2.17601	0	2.11432	NA	NA	0.538316	2.17601	0	1.68224	0	1.97351	6.06121	-1.56702	NA	NA	0.844202	3.74909	7.51348	1.68224	0	1.97351	6.06121	0.5473	NA	NORMAL
ENSMUSG00000022422	Dscc1	DNA replication and sister chromatid cohesion 1 [Source:MGI Symbol;Acc:MGI:1919357]	5.06521	1.2497	5.00899	1.07663	2.17601	0	1.74013	NA	NA	1.07663	2.17601	0	0	1.15091	1.97351	4.76238	-0.998522	NA	NORMAL	5.06521	1.2497	5.00899	0	1.15091	1.97351	4.76238	0.741609	NA	NORMAL
ENSMUSG00000022429	Dmc1	DNA meiotic recombinase 1 [Source:MGI Symbol;Acc:MGI:105393]	1.6884	2.49939	1.25225	1.61495	0	0	1.42043	NA	NA	1.61495	0	0	0	0	7.89402	0	-1.55605	NA	NA	1.6884	2.49939	1.25225	0	0	7.89402	0	-0.135622	NA	NORMAL
ENSMUSG00000022432	Smc1b	structural maintenance of chromosomes 1B [Source:MGI Symbol;Acc:MGI:2154049]	0	0	0	3.76821	2.17601	3.00827	-3.9122	NA	NA	3.76821	2.17601	3.00827	1.68224	4.60365	0.986753	3.46355	0.140763	NA	NORMAL	0	0	0	1.68224	4.60365	0.986753	3.46355	-3.77144	NA	NA
ENSMUSG00000022435	Upk3a	uroplakin 3A [Source:MGI Symbol;Acc:MGI:98914]	0	0	0	0	0	0	NA	NA	NA	0	0	0	0	0	0	0	NA	NA	NA	0	0	0	0	0	0	0	NA	NA	NA
ENSMUSG00000022455	Wbp2nl	WBP2 N-terminal like [Source:MGI Symbol;Acc:MGI:1921966]	0	0	0	0	0	0	NA	NA	NA	0	0	0	0	0	0	0	NA	NA	NA	0	0	0	0	0	0	0	NA	NA	NA
ENSMUSG00000022484	Hoxc10	homeobox C10 [Source:MGI Symbol;Acc:MGI:96192]	0	0	0	0	0	0	NA	NA	NA	0	0	0	0	0	0	0	NA	NA	NA	0	0	0	0	0	0	0	NA	NA	NA
ENSMUSG00000022487	Gtsf1	gametocyte specific factor 1 [Source:MGI Symbol;Acc:MGI:1921424]	0.844202	6.24848	0	0	0	0	3.72416	NA	NA	0	0	0	0	0	1.97351	1.29883	-2.34628	NA	NA	0.844202	6.24848	0	0	0	1.97351	1.29883	1.37787	NA	NA
ENSMUSG00000022491	Glycam1	glycosylation dependent cell adhesion molecule 1 [Source:MGI Symbol;Acc:MGI:95759]	0	0	0	0	0	0	NA	NA	NA	0	0	0	0	0	0	0	NA	NA	NA	0	0	0	0	0	0	0	NA	NA	NA
ENSMUSG00000022501	Prm1	protamine 1 [Source:MGI Symbol;Acc:MGI:97765]	0.844202	0	0	0	0	0	1.15665	NA	NA	0	0	0	0	0	0	0	0	NA	NORMAL	0.844202	0	0	0	0	0	0	1.16416	NA	NA
ENSMUSG00000022577	Ly6h	lymphocyte antigen 6 complex, locus H [Source:MGI Symbol;Acc:MGI:1346030]	0	0	7.51348	0.538316	0	0	2.89027	NA	NA	0.538316	0	0	1.68224	0	0	0.865887	-0.802235	NA	NORMAL	0	0	7.51348	1.68224	0	0	0.865887	2.08804	NA	NA
ENSMUSG00000022582	Ly6g	lymphocyte antigen 6 complex, locus G [Source:MGI Symbol;Acc:MGI:109440]	0	0	0	1.07663	0	0	-1.22148	NA	NA	1.07663	0	0	0	0	0	0	1.42388	NA	NA	0	0	0	0	0	0	0	0	NA	NORMAL
ENSMUSG00000022589	Cyp11b2	cytochrome P450, family 11, subfamily b, polypeptide 2 [Source:MGI Symbol;Acc:MGI:88584]	0	0	0	0	0	0	NA	NA	NA	0	0	0	0	0	0	0	NA	NA	NA	0	0	0	0	0	0	0	NA	NA	NA
ENSMUSG00000022591	Gm9747	predicted gene 9747 [Source:MGI Symbol;Acc:MGI:3710571]	0	0	0	0	0	0	NA	NA	NA	0	0	0	0	0	0	0	NA	NA	NA	0	0	0	0	0	0	0	NA	NA	NA
ENSMUSG00000022603	Mroh4	maestro heat-like repeat family member 4 [Source:MGI Symbol;Acc:MGI:1916689]	0	1.2497	0	0	0	0	1.15666	NA	NA	0	0	0	0	1.15091	0.986753	0	-1.68229	NA	NA	0	1.2497	0	0	1.15091	0.986753	0	-0.525623	NA	NORMAL
ENSMUSG00000022650	Retnlb	resistin like beta [Source:MGI Symbol;Acc:MGI:1888505]	0	0	0	0	0	0	NA	NA	NA	0	0	0	0	0	0	0	NA	NA	NA	0	0	0	0	0	0	0	NA	NA	NA
ENSMUSG00000022651	Retnlg	resistin like gamma [Source:MGI Symbol;Acc:MGI:2667763]	0.844202	0	2.50449	6.99811	2.17601	6.01655	-2.23283	NA	NA	6.99811	2.17601	6.01655	0	1.15091	1.97351	2.16472	1.771	NA	NA	0.844202	0	2.50449	0	1.15091	1.97351	2.16472	-0.461832	NA	NORMAL
ENSMUSG00000022657	Cd96	CD96 antigen [Source:MGI Symbol;Acc:MGI:1934368]	4.22101	1.2497	0	0.538316	1.088	0	1.69456	NA	NA	0.538316	1.088	0	0	3.45274	0	0.865887	-0.881834	NA	NORMAL	4.22101	1.2497	0	0	3.45274	0	0.865887	0.81273	NA	NORMAL
[truncated: 54,174 more rows]

## Sheet: GO_CnullvsCypD
#NOTE1: 70 differrentially expressed genes, 47 annotated
[truncated: 1,252 more rows]

[truncated: 2 more sheets: GO_CypDvsDKO, GO_CnullvsDKO]
